# Supplementary material for: Genetic Evidence Supporting a Role for Brain Region Volume and Functional Network Alterations in Major Depression
Source: Adv Sci (Weinh). 2025 Jul 11;12(37):e06032. doi: 10.1002/advs.202506032 (PMC12499405; doi:10.1002/advs.202506032)
Supplement: Supplementary file 2 — Supporting Information [file ADVS-12-e06032-s004.xlsx]

## Sheet: Major depression
Supplemental Table 2 | Causalities in the reverse MR analysis between identified brain region volumes and major depression
id.exposure	exposure	id.outcome	outcome		method	No. of SNP	Beta	SE	P-value	OR	OR_lci95	OR_uci95	Heterogeneity and horizontal pleiotropy analyses
													Heterogeneity test P-value	MR-Egger intercept test		No. of SNP outliers excluded	MR-PRESSO Global test P-value
														Egger_ intercept	P-value
ieu-b-102	Major depression	GCST90085827	Left ventral diencephalon volume		IVW	154	-15.1430057511076	8.7835309180891	0.0847037645725748	2.65140556123276e-07	8.84674897743148e-15	7.94636704180235	0.952058143527662	-0.0391639	0.967675955995237	22	0.954
ieu-b-102	Major depression	GCST90085827	Left ventral diencephalon volume		MR Egger	154	-13.7442706454517	35.561825112047	0.69967470288035	1.0738388223368e-06	5.75575702532033e-37	2.0034372738198e+24	--	--	--	--	--
ieu-b-102	Major depression	GCST90085827	Left ventral diencephalon volume		Weighted median	154	-13.6134854186998	12.675840215852	0.282835657232257	1.2238787751369e-06	1.98538795651212e-17	75445.1668409442	--	--	--	--	--
ieu-b-102	Major depression	GCST90085827	Left ventral diencephalon volume		Weighted mode	154	-52.4202626605932	41.1123775064872	0.204224981673966	1.71462513794743e-23	1.73223558569803e-58	1697193723506.46	--	--	--	--	--
ieu-b-102	Major depression	GCST90085827	Left ventral diencephalon volume		Simple mode	154	36.2294741639276	43.9010988693409	0.410513330646576	5423263570484602	2.31681274864221e-22	1.26949352174372e+53	--	--	--	--	--
ieu-b-102	Major depression	GCST90085868	Right ventral diencephalon volume		IVW	155	-10.7787487404323	8.48829127320033	0.204142596647867	2.08376577291176e-05	1.24013653202028e-12	350.129174026102	0.931453372882245	-0.705298013321502	0.468781922904402	21	0.929
ieu-b-102	Major depression	GCST90085868	Right ventral diencephalon volume		MR Egger	155	14.8591665738298	36.3069222900527	0.682917272908683	2839579.60800385	3.53327855906274e-25	2.28207660828479e+37	--	--	--	--	--
ieu-b-102	Major depression	GCST90085868	Right ventral diencephalon volume		Weighted median	155	-15.4186685401831	12.1669279886403	0.205062121357848	2.01259938063889e-07	8.85236164510112e-18	4575.67870511662	--	--	--	--	--
ieu-b-102	Major depression	GCST90085868	Right ventral diencephalon volume		Weighted mode	155	-28.6268316766013	35.0461804456635	0.415286416508267	3.69423882683056e-13	5.44018816074695e-43	250862655967189984	--	--	--	--	--
ieu-b-102	Major depression	GCST90085868	Right ventral diencephalon volume		Simple mode	155	-20.0366819469048	38.3302579994578	0.601907830896954	1.98691640165845e-09	4.68603252012009e-42	8.42468926587431e+23	--	--	--	--	--
ieu-b-102	Major depression	GCST90085859	Thalamus volume		IVW	148	-30.2159142135519	15.8049345019165	0.0559015235363708	7.54041400520613e-14	2.6543815070638e-27	2.14203735290498	0.879143645051601	-3.50427473929492	0.0576952566247828	28	0.926
ieu-b-102	Major depression	GCST90085859	Thalamus volume		MR Egger	148	96.3686787710879	65.3312566114818	0.142344884094757	7.11844966711805e+41	1.74299886349866e-14	2.90719212298167e+97	--	--	--	--	--
ieu-b-102	Major depression	GCST90085859	Thalamus volume		Weighted median	148	-14.1425155713832	22.4928329449578	0.529508463466601	7.21080127940812e-07	5.14870009637649e-26	10098792727839.5	--	--	--	--	--
ieu-b-102	Major depression	GCST90085859	Thalamus volume		Weighted mode	148	19.3105264436214	68.0686308686582	0.777045588730024	243475393.896568	2.78783299782251e-50	2.12639234413937e+66	--	--	--	--	--
ieu-b-102	Major depression	GCST90085859	Thalamus volume		Simple mode	148	23.8357838243427	70.6741237489713	0.736399543045249	22477571445.2852	1.55855003774854e-50	3.24173883315139e+70	--	--	--	--	--
MR, mendelian randomization; IVW, inverse variance weighted; SNP, single nucleotide polymorphism; SE, standard error; OR, odds ratio; lci, lower confidence interval; uci, upper confidence interval; MR-PRESSO, mendelian randomization pleiotropy RESidual sum and outlier. ‘IVW’, ‘MR-Egger’, ‘Weighted median’, ‘Weighted mode’ and ‘Simple mode’ indicate MR analysis via these methods. The number of SNP…
