# Supplementary material for: Genetic Evidence Supporting a Role for Brain Region Volume and Functional Network Alterations in Major Depression
Source: Adv Sci (Weinh). 2025 Jul 11;12(37):e06032. doi: 10.1002/advs.202506032 (PMC12499405; doi:10.1002/advs.202506032)
Supplement: Supplementary file 6 — Supporting Information [file ADVS-12-e06032-s003.xlsx]

## Sheet: Major depression
Causalities in the forward MR analysis between 191 rsfMRI phenotypes and major depression
	id.exposure	id.outcome	outcome	exposure	method	No. of SNP	Beta	SE	P-value	Beta_lci95	Beta_upci95	OR	OR_lci95	OR_uci95	Adjusted P-value
1	edge_pheno101	ieu-b-102	Major depression || id:ieu-b-102	(Postcentral|Precentral)&(Cerebellum)-(Motor)&(Subcortical-cerebellum)	Wald ratio	1	-0.0260948	0.042404	0.538301	-0.109207	0.057017	0.974243	0.896545	1.05867	--
2	edge_pheno1013	ieu-b-102	Major depression || id:ieu-b-102	(Cerebellum)&(Temporal|Occipital)-(Subcortical-cerebellum)&(Attention|Visual)	Wald ratio	1	-0.0457602	0.0793176	0.563991	-0.201223	0.109702	0.955271	0.81773	1.11595	--
3	edge_pheno102	ieu-b-102	Major depression || id:ieu-b-102	(Postcentral|Precentral)&(Cerebellum)-(Motor)&(Subcortical-cerebellum)	Wald ratio	1	-0.0228135	0.059315	0.700522	-0.139071	0.093444	0.977445	0.870166	1.09795	--
4	edge_pheno1020	ieu-b-102	Major depression || id:ieu-b-102	(Paracentral)&(Temporal|Occipital)-(Motor)&(Attention|Visual)	Wald ratio	1	0.032103	0.0596198	0.590258	-0.0847519	0.148958	1.03262	0.91874	1.16062	--
5	edge_pheno1022	ieu-b-102	Major depression || id:ieu-b-102	(Postcentral|Precentral)&(Temporal|Occipital)-(Motor|Attention)&(Attention|Visual)	Wald ratio	1	0.0401815	0.0652949	0.538301	-0.0877965	0.168159	1.041	0.915947	1.18313	--
6	edge_pheno103	ieu-b-102	Major depression || id:ieu-b-102	(Paracentral|Postcentral)&(Cerebellum)-(Motor)&(Subcortical-cerebellum)	MR Egger	3	-0.184816	0.109659	0.340916	-0.399747	0.0301156	0.831258	0.67049	1.03057	--
7	edge_pheno103	ieu-b-102	Major depression || id:ieu-b-102	(Paracentral|Postcentral)&(Cerebellum)-(Motor)&(Subcortical-cerebellum)	Weighted median	3	0.0143077	0.0391045	0.714452	-0.0623372	0.0909525	1.01441	0.939566	1.09522	--
8	edge_pheno103	ieu-b-102	Major depression || id:ieu-b-102	(Paracentral|Postcentral)&(Cerebellum)-(Motor)&(Subcortical-cerebellum)	Inverse variance weighted	3	0.0262544	0.0549691	0.63292	-0.0814851	0.133994	1.0266	0.921746	1.14339	0.913492800824742
9	edge_pheno103	ieu-b-102	Major depression || id:ieu-b-102	(Paracentral|Postcentral)&(Cerebellum)-(Motor)&(Subcortical-cerebellum)	Simple mode	3	0.0913857	0.0996388	0.455875	-0.103906	0.286678	1.09569	0.90131	1.33199	--
10	edge_pheno103	ieu-b-102	Major depression || id:ieu-b-102	(Paracentral|Postcentral)&(Cerebellum)-(Motor)&(Subcortical-cerebellum)	Weighted mode	3	-0.00521276	0.0380537	0.903589	-0.0797981	0.0693725	0.994801	0.923303	1.07184	--
11	edge_pheno1041	ieu-b-102	Major depression || id:ieu-b-102	(Angular|Temporal)&(Temporal|Occipital)-(Default_mode|Central_executive)&(Attention|Visual)	Wald ratio	1	0.0632215	0.0842954	0.453255	-0.101997	0.22844	1.06526	0.903032	1.25664	--
12	edge_pheno1059	ieu-b-102	Major depression || id:ieu-b-102	(Parietal)&(Temporal|Occipital)-(Central_executive|Salience)&(Attention|Visual)	Inverse variance weighted	2	0.0513874	0.107457	0.632499	-0.159229	0.262003	1.05273	0.852801	1.29953	0.922393689583333
13	edge_pheno1122	ieu-b-102	Major depression || id:ieu-b-102	(Temporal)&(Frontal_Inf)-(Default_mode)&(Default_mode|Central_executive)	MR Egger	8	-0.0230955	0.20328	0.91325	-0.421525	0.375334	0.977169	0.656046	1.45548	--
14	edge_pheno1122	ieu-b-102	Major depression || id:ieu-b-102	(Temporal)&(Frontal_Inf)-(Default_mode)&(Default_mode|Central_executive)	Weighted median	8	-0.0643878	0.0407523	0.114111	-0.144262	0.0154866	0.937641	0.865661	1.01561	--
15	edge_pheno1122	ieu-b-102	Major depression || id:ieu-b-102	(Temporal)&(Frontal_Inf)-(Default_mode)&(Default_mode|Central_executive)	Inverse variance weighted	8	-0.104725	0.0566123	0.0643336	-0.215685	0.00623523	0.900572	0.805989	1.00625	0.692823492307692
16	edge_pheno1122	ieu-b-102	Major depression || id:ieu-b-102	(Temporal)&(Frontal_Inf)-(Default_mode)&(Default_mode|Central_executive)	Simple mode	8	-0.0977806	0.0619456	0.158461	-0.219194	0.0236328	0.906848	0.803166	1.02391	--
17	edge_pheno1122	ieu-b-102	Major depression || id:ieu-b-102	(Temporal)&(Frontal_Inf)-(Default_mode)&(Default_mode|Central_executive)	Weighted mode	8	-0.0734942	0.0417262	0.121563	-0.155278	0.00828914	0.929142	0.856177	1.00832	--
18	edge_pheno1126	ieu-b-102	Major depression || id:ieu-b-102	(Frontal_Sup)&(Frontal_Inf)-(Default_mode)&(Default_mode|Central_executive)	MR Egger	5	0.116747	0.238983	0.658666	-0.35166	0.585155	1.12384	0.703519	1.79527	--
19	edge_pheno1126	ieu-b-102	Major depression || id:ieu-b-102	(Frontal_Sup)&(Frontal_Inf)-(Default_mode)&(Default_mode|Central_executive)	Weighted median	5	0.043541	0.0595041	0.464333	-0.073087	0.160169	1.0445	0.92952	1.17371	--
20	edge_pheno1126	ieu-b-102	Major depression || id:ieu-b-102	(Frontal_Sup)&(Frontal_Inf)-(Default_mode)&(Default_mode|Central_executive)	Inverse variance weighted	5	0.0150058	0.0602507	0.803317	-0.103086	0.133097	1.01512	0.90205	1.14236	0.986530196842105
21	edge_pheno1126	ieu-b-102	Major depression || id:ieu-b-102	(Frontal_Sup)&(Frontal_Inf)-(Default_mode)&(Default_mode|Central_executive)	Simple mode	5	0.118779	0.109985	0.340931	-0.0967919	0.33435	1.12612	0.907745	1.39703	--
22	edge_pheno1126	ieu-b-102	Major depression || id:ieu-b-102	(Frontal_Sup)&(Frontal_Inf)-(Default_mode)&(Default_mode|Central_executive)	Weighted mode	5	0.118779	0.117564	0.369485	-0.111646	0.349204	1.12612	0.894361	1.41794	--
23	edge_pheno1134	ieu-b-102	Major depression || id:ieu-b-102	(Frontal_Sup)&(Frontal_Inf)-(Default_mode|Central_executive)&(Default_mode|Central_executive)	MR Egger	3	0.0837853	0.190271	0.735931	-0.289146	0.456716	1.0874	0.748903	1.57888	--
24	edge_pheno1134	ieu-b-102	Major depression || id:ieu-b-102	(Frontal_Sup)&(Frontal_Inf)-(Default_mode|Central_executive)&(Default_mode|Central_executive)	Weighted median	3	-0.0951008	0.0586751	0.10506	-0.210104	0.0199024	0.909281	0.8105	1.0201	--
25	edge_pheno1134	ieu-b-102	Major depression || id:ieu-b-102	(Frontal_Sup)&(Frontal_Inf)-(Default_mode|Central_executive)&(Default_mode|Central_executive)	Inverse variance weighted	3	-0.123305	0.0496815	0.013068	-0.220681	-0.0259293	0.883994	0.801973	0.974404	0.609840373333333
26	edge_pheno1134	ieu-b-102	Major depression || id:ieu-b-102	(Frontal_Sup)&(Frontal_Inf)-(Default_mode|Central_executive)&(Default_mode|Central_executive)	Simple mode	3	-0.0899231	0.0756074	0.356363	-0.238114	0.0582675	0.914001	0.788113	1.06	--
27	edge_pheno1134	ieu-b-102	Major depression || id:ieu-b-102	(Frontal_Sup)&(Frontal_Inf)-(Default_mode|Central_executive)&(Default_mode|Central_executive)	Weighted mode	3	-0.0862444	0.0730308	0.35904	-0.229385	0.0568959	0.91737	0.795023	1.05855	--
28	edge_pheno1137	ieu-b-102	Major depression || id:ieu-b-102	(Parietal)&(Frontal_Inf)-(Central_executive|Attention)&(Default_mode|Central_executive)	MR Egger	5	0.168366	0.121424	0.259638	-0.0696242	0.406357	1.18337	0.932744	1.50134	--
29	edge_pheno1137	ieu-b-102	Major depression || id:ieu-b-102	(Parietal)&(Frontal_Inf)-(Central_executive|Attention)&(Default_mode|Central_executive)	Weighted median	5	0.0768745	0.047303	0.10413	-0.0158393	0.169588	1.07991	0.984286	1.18482	--
30	edge_pheno1137	ieu-b-102	Major depression || id:ieu-b-102	(Parietal)&(Frontal_Inf)-(Central_executive|Attention)&(Default_mode|Central_executive)	Inverse variance weighted	5	0.0560783	0.03815	0.141578	-0.0186958	0.130852	1.05768	0.981478	1.1398	0.70789
31	edge_pheno1137	ieu-b-102	Major depression || id:ieu-b-102	(Parietal)&(Frontal_Inf)-(Central_executive|Attention)&(Default_mode|Central_executive)	Simple mode	5	0.0887967	0.0582102	0.20184	-0.0252953	0.202889	1.09286	0.975022	1.22494	--
32	edge_pheno1137	ieu-b-102	Major depression || id:ieu-b-102	(Parietal)&(Frontal_Inf)-(Central_executive|Attention)&(Default_mode|Central_executive)	Weighted mode	5	0.0809988	0.055036	0.215063	-0.0268717	0.188869	1.08437	0.973486	1.20788	--
33	edge_pheno1141	ieu-b-102	Major depression || id:ieu-b-102	(Supp_Motor_Area|Frontal)&(Frontal_Inf)-(Salience|Default_mode)&(Default_mode|Central_executive)	Inverse variance weighted	2	-0.0910141	0.0592424	0.124465	-0.207129	0.0251011	0.913005	0.812915	1.02542	0.645375318518518
34	edge_pheno1142	ieu-b-102	Major depression || id:ieu-b-102	(Parietal)&(Frontal_Inf)-(Central_executive|Salience)&(Default_mode|Central_executive)	MR Egger	5	-0.0239177	0.532196	0.966978	-1.06702	1.01919	0.976366	0.344032	2.77094	--
35	edge_pheno1142	ieu-b-102	Major depression || id:ieu-b-102	(Parietal)&(Frontal_Inf)-(Central_executive|Salience)&(Default_mode|Central_executive)	Weighted median	5	0.0103588	0.0541638	0.84833	-0.0958022	0.11652	1.01041	0.908644	1.12358	--
36	edge_pheno1142	ieu-b-102	Major depression || id:ieu-b-102	(Parietal)&(Frontal_Inf)-(Central_executive|Salience)&(Default_mode|Central_executive)	Inverse variance weighted	5	-0.00360455	0.082891	0.965315	-0.166071	0.158862	0.996402	0.846986	1.17218	1
37	edge_pheno1142	ieu-b-102	Major depression || id:ieu-b-102	(Parietal)&(Frontal_Inf)-(Central_executive|Salience)&(Default_mode|Central_executive)	Simple mode	5	0.0816428	0.0741206	0.332508	-0.0636335	0.226919	1.08507	0.938349	1.25473	--
38	edge_pheno1142	ieu-b-102	Major depression || id:ieu-b-102	(Parietal)&(Frontal_Inf)-(Central_executive|Salience)&(Default_mode|Central_executive)	Weighted mode	5	0.0392361	0.0700931	0.605498	-0.0981464	0.176619	1.04002	0.906516	1.19318	--
39	edge_pheno1161	ieu-b-102	Major depression || id:ieu-b-102	(Precuneus|Angular|Cingulate)&(Frontal)-(Default_mode|Central_executive)&(Salience|Default_mode)	MR Egger	7	0.0279586	0.169291	0.875295	-0.303852	0.359769	1.02835	0.73797	1.433	--
40	edge_pheno1161	ieu-b-102	Major depression || id:ieu-b-102	(Precuneus|Angular|Cingulate)&(Frontal)-(Default_mode|Central_executive)&(Salience|Default_mode)	Weighted median	7	0.0393129	0.0419637	0.348845	-0.0429358	0.121562	1.0401	0.957973	1.12926	--
41	edge_pheno1161	ieu-b-102	Major depression || id:ieu-b-102	(Precuneus|Angular|Cingulate)&(Frontal)-(Default_mode|Central_executive)&(Salience|Default_mode)	Inverse variance weighted	7	0.0815314	0.0489545	0.0958223	-0.0144194	0.177482	1.08495	0.985684	1.19421	0.706059332631579
42	edge_pheno1161	ieu-b-102	Major depression || id:ieu-b-102	(Precuneus|Angular|Cingulate)&(Frontal)-(Default_mode|Central_executive)&(Salience|Default_mode)	Simple mode	7	0.0463752	0.0515226	0.402748	-0.054609	0.147359	1.04747	0.946855	1.15877	--
43	edge_pheno1161	ieu-b-102	Major depression || id:ieu-b-102	(Precuneus|Angular|Cingulate)&(Frontal)-(Default_mode|Central_executive)&(Salience|Default_mode)	Weighted mode	7	0.0297557	0.0409028	0.494332	-0.0504137	0.109925	1.0302	0.950836	1.11619	--
44	edge_pheno1167	ieu-b-102	Major depression || id:ieu-b-102	(Angular|Temporal)&(Frontal)-(Default_mode|Central_executive)&(Salience|Default_mode)	MR Egger	4	-0.73207	0.329016	0.156044	-1.37694	-0.0871986	0.480912	0.252349	0.916495	--
45	edge_pheno1167	ieu-b-102	Major depression || id:ieu-b-102	(Angular|Temporal)&(Frontal)-(Default_mode|Central_executive)&(Salience|Default_mode)	Weighted median	4	0.0125496	0.0516749	0.808117	-0.0887332	0.113832	1.01263	0.91509	1.12056	--
46	edge_pheno1167	ieu-b-102	Major depression || id:ieu-b-102	(Angular|Temporal)&(Frontal)-(Default_mode|Central_executive)&(Salience|Default_mode)	Inverse variance weighted	4	-0.0215862	0.0563392	0.701611	-0.132011	0.0888387	0.978645	0.876331	1.0929	0.926656661132075
47	edge_pheno1167	ieu-b-102	Major depression || id:ieu-b-102	(Angular|Temporal)&(Frontal)-(Default_mode|Central_executive)&(Salience|Default_mode)	Simple mode	4	0.0466547	0.0739106	0.572705	-0.0982102	0.191519	1.04776	0.906458	1.21109	--
48	edge_pheno1167	ieu-b-102	Major depression || id:ieu-b-102	(Angular|Temporal)&(Frontal)-(Default_mode|Central_executive)&(Salience|Default_mode)	Weighted mode	4	0.0394738	0.0634767	0.57809	-0.0849406	0.163888	1.04026	0.918567	1.17808	--
49	edge_pheno1171	ieu-b-102	Major depression || id:ieu-b-102	(Insula|Cingulate)&(Frontal)-(Salience|Default_mode)&(Salience|Default_mode)	MR Egger	4	0.292095	0.228294	0.329104	-0.155362	0.739552	1.33923	0.856105	2.095	--
50	edge_pheno1171	ieu-b-102	Major depression || id:ieu-b-102	(Insula|Cingulate)&(Frontal)-(Salience|Default_mode)&(Salience|Default_mode)	Weighted median	4	0.00125836	0.0549082	0.981716	-0.106362	0.108878	1.00126	0.899099	1.11503	--
51	edge_pheno1171	ieu-b-102	Major depression || id:ieu-b-102	(Insula|Cingulate)&(Frontal)-(Salience|Default_mode)&(Salience|Default_mode)	Inverse variance weighted	4	0.0243966	0.0508788	0.63158	-0.0753259	0.124119	1.0247	0.927441	1.13215	0.930749780210526
52	edge_pheno1171	ieu-b-102	Major depression || id:ieu-b-102	(Insula|Cingulate)&(Frontal)-(Salience|Default_mode)&(Salience|Default_mode)	Simple mode	4	-0.0233888	0.0722176	0.767305	-0.164935	0.118158	0.976883	0.847949	1.12542	--
53	edge_pheno1171	ieu-b-102	Major depression || id:ieu-b-102	(Insula|Cingulate)&(Frontal)-(Salience|Default_mode)&(Salience|Default_mode)	Weighted mode	4	-0.0102785	0.0705034	0.893334	-0.148465	0.127908	0.989774	0.86203	1.13645	--
54	edge_pheno1175	ieu-b-102	Major depression || id:ieu-b-102	(Precuneus|Cuneus|Cingulate)&(Frontal)-(Default_mode|Central_executive)&(Salience|Default_mode)	Inverse variance weighted	2	-0.185193	0.0630528	0.00331289	-0.308776	-0.0616094	0.830944	0.734345	0.94025	0.463804
55	edge_pheno1183	ieu-b-102	Major depression || id:ieu-b-102	(Precentral|Frontal|Supp_Motor_Area)&(Frontal)-(Attention|Salience|Motor)&(Salience|Default_mode)	Inverse variance weighted	2	-0.0426036	0.106083	0.687975	-0.250527	0.16532	0.958291	0.77839	1.17977	0.926119987692308
56	edge_pheno1184	ieu-b-102	Major depression || id:ieu-b-102	(Supp_Motor_Area|Frontal)&(Frontal)-(Salience|Default_mode)&(Salience|Default_mode)	Inverse variance weighted	2	-0.00397164	0.0632403	0.949924	-0.127923	0.119979	0.996036	0.879921	1.12747	1
57	edge_pheno1189	ieu-b-102	Major depression || id:ieu-b-102	(Temporal|Frontal|Supp_Motor_Area)&(Frontal)-(Default_mode|Salience)&(Salience|Default_mode)	MR Egger	3	0.40154	0.2935	0.401827	-0.17372	0.976799	1.49412	0.840532	2.65594	--
58	edge_pheno1189	ieu-b-102	Major depression || id:ieu-b-102	(Temporal|Frontal|Supp_Motor_Area)&(Frontal)-(Default_mode|Salience)&(Salience|Default_mode)	Weighted median	3	0.0138874	0.0648301	0.830381	-0.11318	0.140954	1.01398	0.89299	1.15137	--
59	edge_pheno1189	ieu-b-102	Major depression || id:ieu-b-102	(Temporal|Frontal|Supp_Motor_Area)&(Frontal)-(Default_mode|Salience)&(Salience|Default_mode)	Inverse variance weighted	3	-0.0129902	0.0695026	0.851737	-0.149215	0.123235	0.987094	0.861384	1.13115	1
60	edge_pheno1189	ieu-b-102	Major depression || id:ieu-b-102	(Temporal|Frontal|Supp_Motor_Area)&(Frontal)-(Default_mode|Salience)&(Salience|Default_mode)	Simple mode	3	0.041781	0.078915	0.649391	-0.112892	0.196454	1.04267	0.893247	1.21708	--
61	edge_pheno1189	ieu-b-102	Major depression || id:ieu-b-102	(Temporal|Frontal|Supp_Motor_Area)&(Frontal)-(Default_mode|Salience)&(Salience|Default_mode)	Weighted mode	3	0.032578	0.0837933	0.734919	-0.131657	0.196813	1.03311	0.876642	1.21752	--
62	edge_pheno1205	ieu-b-102	Major depression || id:ieu-b-102	(Precuneus|Angular|Cingulate)&(Temporal)-(Default_mode|Central_executive)&(Central_executive|Default_mode)	Wald ratio	1	-0.0337793	0.0542881	0.533796	-0.140184	0.0726254	0.966785	0.869198	1.07533	--
63	edge_pheno1211	ieu-b-102	Major depression || id:ieu-b-102	(Angular|Temporal)&(Temporal)-(Default_mode|Central_executive)&(Central_executive|Default_mode)	Inverse variance weighted	2	-0.0511307	0.0534021	0.338332	-0.155799	0.0535374	0.950155	0.855731	1.055	0.893707196226415
64	edge_pheno1221	ieu-b-102	Major depression || id:ieu-b-102	(Frontal_Sup)&(Temporal)-(Default_mode|Central_executive)&(Central_executive|Default_mode)	Wald ratio	1	-0.0301526	0.0663357	0.649436	-0.160171	0.0998654	0.970297	0.851998	1.10502	--
65	edge_pheno1250	ieu-b-102	Major depression || id:ieu-b-102	(Precuneus|Angular|Cingulate)&(Frontal)-(Default_mode|Central_executive)&(Central_executive|Salience|Default_mode)	MR Egger	5	0.346713	0.319211	0.356888	-0.27894	0.972367	1.41441	0.756585	2.6442	--
66	edge_pheno1250	ieu-b-102	Major depression || id:ieu-b-102	(Precuneus|Angular|Cingulate)&(Frontal)-(Default_mode|Central_executive)&(Central_executive|Salience|Default_mode)	Weighted median	5	0.0261495	0.0658954	0.69149	-0.103005	0.155304	1.02649	0.902122	1.16801	--
67	edge_pheno1250	ieu-b-102	Major depression || id:ieu-b-102	(Precuneus|Angular|Cingulate)&(Frontal)-(Default_mode|Central_executive)&(Central_executive|Salience|Default_mode)	Inverse variance weighted	5	0.0393343	0.0666458	0.555057	-0.0912915	0.16996	1.04012	0.912752	1.18526	0.893194889195402
68	edge_pheno1250	ieu-b-102	Major depression || id:ieu-b-102	(Precuneus|Angular|Cingulate)&(Frontal)-(Default_mode|Central_executive)&(Central_executive|Salience|Default_mode)	Simple mode	5	0.0315798	0.104476	0.777513	-0.173193	0.236352	1.03208	0.840976	1.26662	--
69	edge_pheno1250	ieu-b-102	Major depression || id:ieu-b-102	(Precuneus|Angular|Cingulate)&(Frontal)-(Default_mode|Central_executive)&(Central_executive|Salience|Default_mode)	Weighted mode	5	0.0191525	0.114126	0.874869	-0.204534	0.242839	1.01934	0.815027	1.27486	--
70	edge_pheno1256	ieu-b-102	Major depression || id:ieu-b-102	(Angular|Temporal)&(Frontal)-(Default_mode|Central_executive)&(Central_executive|Salience|Default_mode)	MR Egger	5	0.140143	0.697129	0.853534	-1.22623	1.50652	1.15044	0.293397	4.51098	--
71	edge_pheno1256	ieu-b-102	Major depression || id:ieu-b-102	(Angular|Temporal)&(Frontal)-(Default_mode|Central_executive)&(Central_executive|Salience|Default_mode)	Weighted median	5	-0.0263262	0.0610022	0.66606	-0.14589	0.0932381	0.974017	0.864252	1.09772	--
72	edge_pheno1256	ieu-b-102	Major depression || id:ieu-b-102	(Angular|Temporal)&(Frontal)-(Default_mode|Central_executive)&(Central_executive|Salience|Default_mode)	Inverse variance weighted	5	-0.00482079	0.0889133	0.956761	-0.179091	0.169449	0.995191	0.83603	1.18465	1
73	edge_pheno1256	ieu-b-102	Major depression || id:ieu-b-102	(Angular|Temporal)&(Frontal)-(Default_mode|Central_executive)&(Central_executive|Salience|Default_mode)	Simple mode	5	0.152684	0.161003	0.396663	-0.162883	0.46825	1.16496	0.849691	1.5972	--
74	edge_pheno1256	ieu-b-102	Major depression || id:ieu-b-102	(Angular|Temporal)&(Frontal)-(Default_mode|Central_executive)&(Central_executive|Salience|Default_mode)	Weighted mode	5	-0.127522	0.107905	0.302744	-0.339017	0.0839721	0.880274	0.712471	1.0876	--
75	edge_pheno1257	ieu-b-102	Major depression || id:ieu-b-102	(Frontal|Cerebellum)&(Frontal)-(Central_executive|Default_mode)&(Central_executive|Salience|Default_mode)	MR Egger	3	0.138647	0.435744	0.803886	-0.715411	0.992706	1.14872	0.488991	2.69853	--
76	edge_pheno1257	ieu-b-102	Major depression || id:ieu-b-102	(Frontal|Cerebellum)&(Frontal)-(Central_executive|Default_mode)&(Central_executive|Salience|Default_mode)	Weighted median	3	-0.0271552	0.0590008	0.645335	-0.142797	0.0884863	0.97321	0.86693	1.09252	--
77	edge_pheno1257	ieu-b-102	Major depression || id:ieu-b-102	(Frontal|Cerebellum)&(Frontal)-(Central_executive|Default_mode)&(Central_executive|Salience|Default_mode)	Inverse variance weighted	3	-0.0229714	0.0507456	0.650781	-0.122433	0.07649	0.97729	0.884765	1.07949	0.920297031111111
78	edge_pheno1257	ieu-b-102	Major depression || id:ieu-b-102	(Frontal|Cerebellum)&(Frontal)-(Central_executive|Default_mode)&(Central_executive|Salience|Default_mode)	Simple mode	3	-0.036667	0.0789286	0.687914	-0.191367	0.118033	0.963997	0.82583	1.12528	--
79	edge_pheno1257	ieu-b-102	Major depression || id:ieu-b-102	(Frontal|Cerebellum)&(Frontal)-(Central_executive|Default_mode)&(Central_executive|Salience|Default_mode)	Weighted mode	3	-0.0418839	0.0687525	0.604377	-0.176639	0.092871	0.958981	0.838082	1.09732	--
80	edge_pheno1269	ieu-b-102	Major depression || id:ieu-b-102	(Parietal)&(Frontal)-(Central_executive|Attention)&(Central_executive|Salience|Default_mode)	Inverse variance weighted	2	-0.122977	0.0594611	0.0386225	-0.23952	-0.00643288	0.884284	0.787005	0.993588	1
81	edge_pheno1270	ieu-b-102	Major depression || id:ieu-b-102	(Frontal|Precentral)&(Frontal)-(Central_executive)&(Central_executive|Salience|Default_mode)	MR Egger	3	-1.02658	0.468126	0.27237	-1.9441	-0.10905	0.358231	0.143115	0.896686	--
82	edge_pheno1270	ieu-b-102	Major depression || id:ieu-b-102	(Frontal|Precentral)&(Frontal)-(Central_executive)&(Central_executive|Salience|Default_mode)	Weighted median	3	0.00502479	0.0686242	0.94163	-0.129479	0.139528	1.00504	0.878553	1.14973	--
83	edge_pheno1270	ieu-b-102	Major depression || id:ieu-b-102	(Frontal|Precentral)&(Frontal)-(Central_executive)&(Central_executive|Salience|Default_mode)	Inverse variance weighted	3	-0.010539	0.085072	0.901407	-0.17728	0.156202	0.989516	0.837545	1.16906	1
84	edge_pheno1270	ieu-b-102	Major depression || id:ieu-b-102	(Frontal|Precentral)&(Frontal)-(Central_executive)&(Central_executive|Salience|Default_mode)	Simple mode	3	0.0814114	0.107072	0.526457	-0.128449	0.291272	1.08482	0.879459	1.33813	--
85	edge_pheno1270	ieu-b-102	Major depression || id:ieu-b-102	(Frontal|Precentral)&(Frontal)-(Central_executive)&(Central_executive|Salience|Default_mode)	Weighted mode	3	0.054987	0.110096	0.666994	-0.160801	0.270775	1.05653	0.851462	1.31098	--
86	edge_pheno1273	ieu-b-102	Major depression || id:ieu-b-102	(Supp_Motor_Area|Frontal)&(Frontal)-(Salience|Default_mode)&(Central_executive|Salience|Default_mode)	MR Egger	4	0.890038	2.26343	0.732111	-3.54629	5.32637	2.43522	0.0288313	205.689	--
87	edge_pheno1273	ieu-b-102	Major depression || id:ieu-b-102	(Supp_Motor_Area|Frontal)&(Frontal)-(Salience|Default_mode)&(Central_executive|Salience|Default_mode)	Weighted median	4	0.13051	0.0585123	0.0257156	0.0158264	0.245194	1.13941	1.01595	1.27787	--
88	edge_pheno1273	ieu-b-102	Major depression || id:ieu-b-102	(Supp_Motor_Area|Frontal)&(Frontal)-(Salience|Default_mode)&(Central_executive|Salience|Default_mode)	Inverse variance weighted	4	0.119539	0.0760192	0.115838	-0.0294585	0.268537	1.12698	0.970971	1.30805	0.623743152307692
89	edge_pheno1273	ieu-b-102	Major depression || id:ieu-b-102	(Supp_Motor_Area|Frontal)&(Frontal)-(Salience|Default_mode)&(Central_executive|Salience|Default_mode)	Simple mode	4	0.21122	0.130827	0.204826	-0.0452001	0.467641	1.23518	0.955806	1.59622	--
90	edge_pheno1273	ieu-b-102	Major depression || id:ieu-b-102	(Supp_Motor_Area|Frontal)&(Frontal)-(Salience|Default_mode)&(Central_executive|Salience|Default_mode)	Weighted mode	4	0.214857	0.0948322	0.108358	0.0289863	0.400728	1.23968	1.02941	1.49291	--
91	edge_pheno1276	ieu-b-102	Major depression || id:ieu-b-102	(Frontal)&(Frontal)-(Central_executive)&(Central_executive|Salience|Default_mode)	MR Egger	4	0.254741	0.512431	0.668374	-0.749624	1.25911	1.29013	0.472544	3.52227	--
92	edge_pheno1276	ieu-b-102	Major depression || id:ieu-b-102	(Frontal)&(Frontal)-(Central_executive)&(Central_executive|Salience|Default_mode)	Weighted median	4	-0.0317192	0.0633423	0.616541	-0.15587	0.0924316	0.968779	0.85567	1.09684	--
93	edge_pheno1276	ieu-b-102	Major depression || id:ieu-b-102	(Frontal)&(Frontal)-(Central_executive)&(Central_executive|Salience|Default_mode)	Inverse variance weighted	4	-0.00188772	0.0840637	0.982084	-0.166653	0.162877	0.998114	0.846494	1.17689	1
94	edge_pheno1276	ieu-b-102	Major depression || id:ieu-b-102	(Frontal)&(Frontal)-(Central_executive)&(Central_executive|Salience|Default_mode)	Simple mode	4	-0.0447409	0.100338	0.685884	-0.241403	0.151921	0.956245	0.785525	1.16407	--
95	edge_pheno1276	ieu-b-102	Major depression || id:ieu-b-102	(Frontal)&(Frontal)-(Central_executive)&(Central_executive|Salience|Default_mode)	Weighted mode	4	-0.0682814	0.0772828	0.442017	-0.219756	0.0831928	0.933998	0.802715	1.08675	--
96	edge_pheno1293	ieu-b-102	Major depression || id:ieu-b-102	(RolandicOper|SupraMargi--l|Insula)&(Temporal)-(Salience|Motor)&(Default_mode|Central_executive)	Inverse variance weighted	2	-0.00138483	0.0546933	0.9798	-0.108584	0.105814	0.998616	0.897104	1.11162	1
97	edge_pheno1296	ieu-b-102	Major depression || id:ieu-b-102	(Precuneus|Angular|Cingulate)&(Temporal)-(Default_mode|Central_executive)&(Default_mode|Central_executive)	MR Egger	4	-0.0290421	0.119244	0.830281	-0.26276	0.204676	0.971376	0.768927	1.22713	--
98	edge_pheno1296	ieu-b-102	Major depression || id:ieu-b-102	(Precuneus|Angular|Cingulate)&(Temporal)-(Default_mode|Central_executive)&(Default_mode|Central_executive)	Weighted median	4	0.15349	0.0538504	0.00436783	0.0479429	0.259036	1.1659	1.04911	1.29568	--
99	edge_pheno1296	ieu-b-102	Major depression || id:ieu-b-102	(Precuneus|Angular|Cingulate)&(Temporal)-(Default_mode|Central_executive)&(Default_mode|Central_executive)	Inverse variance weighted	4	0.138501	0.0532451	0.00928982	0.0341408	0.242862	1.14855	1.03473	1.27489	0.650287
100	edge_pheno1296	ieu-b-102	Major depression || id:ieu-b-102	(Precuneus|Angular|Cingulate)&(Temporal)-(Default_mode|Central_executive)&(Default_mode|Central_executive)	Simple mode	4	0.194934	0.0956039	0.134179	0.00755	0.382317	1.21523	1.00758	1.46568	--
101	edge_pheno1296	ieu-b-102	Major depression || id:ieu-b-102	(Precuneus|Angular|Cingulate)&(Temporal)-(Default_mode|Central_executive)&(Default_mode|Central_executive)	Weighted mode	4	0.203926	0.0935584	0.117386	0.0205516	0.387301	1.22621	1.02076	1.473	--
102	edge_pheno1300	ieu-b-102	Major depression || id:ieu-b-102	(Temporal)&(Temporal)-(Default_mode)&(Default_mode|Central_executive)	MR Egger	3	-0.264049	0.231402	0.458112	-0.717597	0.1895	0.767936	0.487923	1.20864	--
103	edge_pheno1300	ieu-b-102	Major depression || id:ieu-b-102	(Temporal)&(Temporal)-(Default_mode)&(Default_mode|Central_executive)	Weighted median	3	0.0150409	0.0517778	0.771442	-0.0864436	0.116525	1.01515	0.917187	1.12359	--
104	edge_pheno1300	ieu-b-102	Major depression || id:ieu-b-102	(Temporal)&(Temporal)-(Default_mode)&(Default_mode|Central_executive)	Inverse variance weighted	3	0.03017	0.0510909	0.554845	-0.0699681	0.130308	1.03063	0.932424	1.13918	0.903235935813953
105	edge_pheno1300	ieu-b-102	Major depression || id:ieu-b-102	(Temporal)&(Temporal)-(Default_mode)&(Default_mode|Central_executive)	Simple mode	3	0.0278629	0.0799786	0.760809	-0.128895	0.184621	1.02825	0.879066	1.20276	--
106	edge_pheno1300	ieu-b-102	Major depression || id:ieu-b-102	(Temporal)&(Temporal)-(Default_mode)&(Default_mode|Central_executive)	Weighted mode	3	-0.00531694	0.0563554	0.933435	-0.115774	0.10514	0.994697	0.890677	1.11087	--
107	edge_pheno1302	ieu-b-102	Major depression || id:ieu-b-102	(Angular|Temporal)&(Temporal)-(Default_mode|Central_executive)&(Default_mode|Central_executive)	MR Egger	5	0.00155098	0.324929	0.996491	-0.63531	0.638412	1.00155	0.529771	1.89347	--
108	edge_pheno1302	ieu-b-102	Major depression || id:ieu-b-102	(Angular|Temporal)&(Temporal)-(Default_mode|Central_executive)&(Default_mode|Central_executive)	Weighted median	5	0.0816729	0.0612383	0.182305	-0.0383542	0.2017	1.0851	0.962372	1.22348	--
109	edge_pheno1302	ieu-b-102	Major depression || id:ieu-b-102	(Angular|Temporal)&(Temporal)-(Default_mode|Central_executive)&(Default_mode|Central_executive)	Inverse variance weighted	5	0.112839	0.0660836	0.0877254	-0.0166848	0.242363	1.11945	0.983454	1.27426	0.682309
110	edge_pheno1302	ieu-b-102	Major depression || id:ieu-b-102	(Angular|Temporal)&(Temporal)-(Default_mode|Central_executive)&(Default_mode|Central_executive)	Simple mode	5	0.0120373	0.10854	0.917036	-0.200701	0.224776	1.01211	0.818157	1.25204	--
111	edge_pheno1302	ieu-b-102	Major depression || id:ieu-b-102	(Angular|Temporal)&(Temporal)-(Default_mode|Central_executive)&(Default_mode|Central_executive)	Weighted mode	5	0.0324545	0.101098	0.764267	-0.165697	0.230606	1.03299	0.847303	1.25936	--
112	edge_pheno1309	ieu-b-102	Major depression || id:ieu-b-102	(Parietal)&(Temporal)-(Attention|Central_executive|Salience)&(Default_mode|Central_executive)	MR Egger	5	-0.0196825	0.398604	0.963721	-0.800946	0.761581	0.98051	0.448904	2.14166	--
113	edge_pheno1309	ieu-b-102	Major depression || id:ieu-b-102	(Parietal)&(Temporal)-(Attention|Central_executive|Salience)&(Default_mode|Central_executive)	Weighted median	5	-0.0680105	0.0481031	0.157407	-0.162293	0.0262716	0.934251	0.850192	1.02662	--
114	edge_pheno1309	ieu-b-102	Major depression || id:ieu-b-102	(Parietal)&(Temporal)-(Attention|Central_executive|Salience)&(Default_mode|Central_executive)	Inverse variance weighted	5	-0.0775424	0.0490698	0.11405	-0.173719	0.0186344	0.925388	0.840533	1.01881	0.638681
115	edge_pheno1309	ieu-b-102	Major depression || id:ieu-b-102	(Parietal)&(Temporal)-(Attention|Central_executive|Salience)&(Default_mode|Central_executive)	Simple mode	5	-0.169559	0.0960118	0.152144	-0.357742	0.018624	0.844037	0.699253	1.0188	--
116	edge_pheno1309	ieu-b-102	Major depression || id:ieu-b-102	(Parietal)&(Temporal)-(Attention|Central_executive|Salience)&(Default_mode|Central_executive)	Weighted mode	5	0.0216643	0.0821567	0.805043	-0.139363	0.182691	1.0219	0.869912	1.20044	--
117	edge_pheno1311	ieu-b-102	Major depression || id:ieu-b-102	(Postcentral|Precentral)&(Temporal)-(Motor|Attention)&(Default_mode|Central_executive)	Wald ratio	1	-0.0596167	0.079489	0.453255	-0.215415	0.0961816	0.942126	0.806207	1.10096	--
118	edge_pheno1317	ieu-b-102	Major depression || id:ieu-b-102	(Parietal|Frontal)&(Temporal)-(Attention|Central_executive)&(Default_mode|Central_executive)	Inverse variance weighted	2	-0.0671587	0.113627	0.554491	-0.289868	0.155551	0.935047	0.748362	1.1683	0.913279
119	edge_pheno132	ieu-b-102	Major depression || id:ieu-b-102	(Paracentral|Postcentral)&(Temporal)-(Motor)&(Default_mode|Motor)	Wald ratio	1	0.0223774	0.0581812	0.700522	-0.0916577	0.136412	1.02263	0.912417	1.14615	--
120	edge_pheno1322	ieu-b-102	Major depression || id:ieu-b-102	(Frontal)&(Temporal)-(Central_executive)&(Default_mode|Central_executive)	Wald ratio	1	0.0715452	0.0867676	0.409621	-0.0985193	0.24161	1.07417	0.906178	1.2733	--
121	edge_pheno1325	ieu-b-102	Major depression || id:ieu-b-102	(Parietal|Postcentral|Precuneus)&(Temporal)-(Attention)&(Default_mode|Central_executive)	Inverse variance weighted	2	0.00161262	0.0793594	0.983788	-0.153932	0.157157	1.00161	0.85733	1.17018	0.990865285179856
122	edge_pheno1328	ieu-b-102	Major depression || id:ieu-b-102	(Frontal)&(Temporal)-(Central_executive|Salience)&(Default_mode|Central_executive)	MR Egger	5	0.13849	0.566147	0.822528	-0.971157	1.24814	1.14854	0.378645	3.48385	--
123	edge_pheno1328	ieu-b-102	Major depression || id:ieu-b-102	(Frontal)&(Temporal)-(Central_executive|Salience)&(Default_mode|Central_executive)	Weighted median	5	0.0307228	0.0526275	0.559369	-0.0724271	0.133873	1.0312	0.930134	1.14325	--
124	edge_pheno1328	ieu-b-102	Major depression || id:ieu-b-102	(Frontal)&(Temporal)-(Central_executive|Salience)&(Default_mode|Central_executive)	Inverse variance weighted	5	-0.00692073	0.0621942	0.911397	-0.128821	0.11498	0.993103	0.879131	1.12185	1
125	edge_pheno1328	ieu-b-102	Major depression || id:ieu-b-102	(Frontal)&(Temporal)-(Central_executive|Salience)&(Default_mode|Central_executive)	Simple mode	5	0.0610495	0.0940069	0.551476	-0.123204	0.245303	1.06295	0.884083	1.27801	--
126	edge_pheno1328	ieu-b-102	Major depression || id:ieu-b-102	(Frontal)&(Temporal)-(Central_executive|Salience)&(Default_mode|Central_executive)	Weighted mode	5	0.0475548	0.0651908	0.506134	-0.0802192	0.175329	1.0487	0.922914	1.19164	--
127	edge_pheno135	ieu-b-102	Major depression || id:ieu-b-102	(Cerebellum)&(Temporal)-(Subcortical-cerebellum)&(Default_mode|Motor)	Wald ratio	1	-0.0395761	0.0643112	0.538301	-0.165626	0.0864739	0.961197	0.847363	1.09032	--
128	edge_pheno1359	ieu-b-102	Major depression || id:ieu-b-102	(Frontal_Sup)&(Temporal_Mid|Angular)-(Default_mode|Central_executive)&(Default_mode)	MR Egger	5	-0.393857	0.322836	0.309625	-1.02662	0.238901	0.67445	0.358217	1.26985	--
129	edge_pheno1359	ieu-b-102	Major depression || id:ieu-b-102	(Frontal_Sup)&(Temporal_Mid|Angular)-(Default_mode|Central_executive)&(Default_mode)	Weighted median	5	-0.129677	0.0631105	0.0399024	-0.253374	-0.00598021	0.878379	0.776178	0.994038	--
130	edge_pheno1359	ieu-b-102	Major depression || id:ieu-b-102	(Frontal_Sup)&(Temporal_Mid|Angular)-(Default_mode|Central_executive)&(Default_mode)	Inverse variance weighted	5	-0.078289	0.0967908	0.418603	-0.267999	0.111421	0.924697	0.764909	1.11787	0.976739929666667
131	edge_pheno1359	ieu-b-102	Major depression || id:ieu-b-102	(Frontal_Sup)&(Temporal_Mid|Angular)-(Default_mode|Central_executive)&(Default_mode)	Simple mode	5	-0.238409	0.101264	0.0781442	-0.436886	-0.0399322	0.78788	0.646045	0.960855	--
132	edge_pheno1359	ieu-b-102	Major depression || id:ieu-b-102	(Frontal_Sup)&(Temporal_Mid|Angular)-(Default_mode|Central_executive)&(Default_mode)	Weighted mode	5	-0.238409	0.120286	0.118527	-0.474169	-0.00264892	0.78788	0.622402	0.997355	--
133	edge_pheno1382	ieu-b-102	Major depression || id:ieu-b-102	(Frontal_Inf)&(Temporal_Mid|Angular)-(Default_mode|Central_executive)&(Default_mode)	MR Egger	3	-0.16167	0.201556	0.569629	-0.556721	0.23338	0.850722	0.573085	1.26286	--
134	edge_pheno1382	ieu-b-102	Major depression || id:ieu-b-102	(Frontal_Inf)&(Temporal_Mid|Angular)-(Default_mode|Central_executive)&(Default_mode)	Weighted median	3	-0.0676364	0.0569905	0.235306	-0.179338	0.0440649	0.9346	0.835824	1.04505	--
135	edge_pheno1382	ieu-b-102	Major depression || id:ieu-b-102	(Frontal_Inf)&(Temporal_Mid|Angular)-(Default_mode|Central_executive)&(Default_mode)	Inverse variance weighted	3	-0.0360562	0.0475387	0.448176	-0.129232	0.0571197	0.964586	0.87877	1.05878	0.965302308923077
136	edge_pheno1382	ieu-b-102	Major depression || id:ieu-b-102	(Frontal_Inf)&(Temporal_Mid|Angular)-(Default_mode|Central_executive)&(Default_mode)	Simple mode	3	-0.0705961	0.0698334	0.418469	-0.20747	0.0662773	0.931838	0.812638	1.06852	--
137	edge_pheno1382	ieu-b-102	Major depression || id:ieu-b-102	(Frontal_Inf)&(Temporal_Mid|Angular)-(Default_mode|Central_executive)&(Default_mode)	Weighted mode	3	-0.0712514	0.0694389	0.412733	-0.207352	0.0648489	0.931228	0.812734	1.067	--
138	edge_pheno146	ieu-b-102	Major depression || id:ieu-b-102	(Postcentral|Precentral)&(Subcortical)-(Motor)&(Subcortical-cerebellum)	MR Egger	3	0.222219	0.163504	0.403832	-0.0982493	0.542688	1.24884	0.906423	1.72062	--
139	edge_pheno146	ieu-b-102	Major depression || id:ieu-b-102	(Postcentral|Precentral)&(Subcortical)-(Motor)&(Subcortical-cerebellum)	Weighted median	3	-0.0255741	0.0581014	0.659819	-0.139453	0.0883047	0.97475	0.869834	1.09232	--
140	edge_pheno146	ieu-b-102	Major depression || id:ieu-b-102	(Postcentral|Precentral)&(Subcortical)-(Motor)&(Subcortical-cerebellum)	Inverse variance weighted	3	0.0118182	0.0489383	0.809175	-0.0841009	0.107737	1.01189	0.919339	1.11375	0.985082020695652
141	edge_pheno146	ieu-b-102	Major depression || id:ieu-b-102	(Postcentral|Precentral)&(Subcortical)-(Motor)&(Subcortical-cerebellum)	Simple mode	3	-0.0257239	0.0734997	0.75977	-0.169783	0.118336	0.974604	0.843848	1.12562	--
142	edge_pheno146	ieu-b-102	Major depression || id:ieu-b-102	(Postcentral|Precentral)&(Subcortical)-(Motor)&(Subcortical-cerebellum)	Weighted mode	3	-0.0257239	0.0655545	0.73263	-0.154211	0.102763	0.974604	0.857091	1.10823	--
143	edge_pheno147	ieu-b-102	Major depression || id:ieu-b-102	(Postcentral|Precentral)&(Subcortical)-(Motor)&(Subcortical-cerebellum)	Wald ratio	1	-0.0357862	0.080908	0.658267	-0.194366	0.122794	0.964847	0.823357	1.13065	--
144	edge_pheno151	ieu-b-102	Major depression || id:ieu-b-102	(Cerebellum)&(Subcortical)-(Subcortical-cerebellum)&(Subcortical-cerebellum)	Inverse variance weighted	2	0.0398504	0.0607591	0.511905	-0.0792375	0.158938	1.04066	0.92382	1.17227	0.981734920273973
145	edge_pheno1696	ieu-b-102	Major depression || id:ieu-b-102	--(Global_measure)-Motor|Subcortical-cerebellum	Inverse variance weighted	2	-9.77e-05	0.0386718	0.997984	-0.0758944	0.075699	0.999902	0.926914	1.07864	0.997984
146	edge_pheno1697	ieu-b-102	Major depression || id:ieu-b-102	#NAME?	MR Egger	27	-0.0652065	0.0921893	0.485915	-0.245898	0.115485	0.936874	0.782002	1.12242	--
147	edge_pheno1697	ieu-b-102	Major depression || id:ieu-b-102	#NAME?	Weighted median	27	-0.0390883	0.0275522	0.155986	-0.0930905	0.0149139	0.961666	0.911111	1.01503	--
148	edge_pheno1697	ieu-b-102	Major depression || id:ieu-b-102	#NAME?	Inverse variance weighted	27	-0.0158742	0.0296426	0.592292	-0.0739738	0.0422254	0.984251	0.928696	1.04313	0.921343104888889
149	edge_pheno1697	ieu-b-102	Major depression || id:ieu-b-102	#NAME?	Simple mode	27	-0.0410199	0.0574728	0.481754	-0.153667	0.0716267	0.95981	0.857558	1.07425	--
150	edge_pheno1697	ieu-b-102	Major depression || id:ieu-b-102	#NAME?	Weighted mode	27	-0.0531225	0.0367669	0.160446	-0.125186	0.0189406	0.948264	0.882333	1.01912	--
151	edge_pheno1698	ieu-b-102	Major depression || id:ieu-b-102	--(Global_measure)-Triple_netwoks(Default_mode,Central_executive,Salience)|Attention	MR Egger	23	-0.0821985	0.0709587	0.259706	-0.221278	0.0568807	0.921089	0.801494	1.05853	--
152	edge_pheno1698	ieu-b-102	Major depression || id:ieu-b-102	--(Global_measure)-Triple_netwoks(Default_mode,Central_executive,Salience)|Attention	Weighted median	23	0.0115823	0.0224517	0.60594	-0.0324231	0.0555878	1.01165	0.968097	1.05716	--
153	edge_pheno1698	ieu-b-102	Major depression || id:ieu-b-102	--(Global_measure)-Triple_netwoks(Default_mode,Central_executive,Salience)|Attention	Inverse variance weighted	23	-0.0165032	0.0251421	0.51157	-0.0657817	0.0327754	0.983632	0.936335	1.03332	0.994719393888889
154	edge_pheno1698	ieu-b-102	Major depression || id:ieu-b-102	--(Global_measure)-Triple_netwoks(Default_mode,Central_executive,Salience)|Attention	Simple mode	23	-0.0534411	0.0534953	0.328663	-0.158292	0.0514097	0.947962	0.853601	1.05275	--
155	edge_pheno1698	ieu-b-102	Major depression || id:ieu-b-102	--(Global_measure)-Triple_netwoks(Default_mode,Central_executive,Salience)|Attention	Weighted mode	23	-0.010244	0.0281241	0.719155	-0.0653671	0.0448792	0.989808	0.936723	1.0459	--
156	edge_pheno1699	ieu-b-102	Major depression || id:ieu-b-102	--(Global_measure)-Triple_netwoks(Default_mode,Central_executive,Salience)|Attention	MR Egger	10	0.123339	0.0779694	0.152332	-0.029481	0.276159	1.13127	0.970949	1.31806	--
157	edge_pheno1699	ieu-b-102	Major depression || id:ieu-b-102	--(Global_measure)-Triple_netwoks(Default_mode,Central_executive,Salience)|Attention	Weighted median	10	0.0131498	0.0430195	0.759856	-0.0711685	0.097468	1.01324	0.931305	1.10238	--
158	edge_pheno1699	ieu-b-102	Major depression || id:ieu-b-102	--(Global_measure)-Triple_netwoks(Default_mode,Central_executive,Salience)|Attention	Inverse variance weighted	10	0.00820227	0.0371766	0.825381	-0.0646638	0.0810684	1.00824	0.937383	1.08445	0.987634927521367
159	edge_pheno1699	ieu-b-102	Major depression || id:ieu-b-102	--(Global_measure)-Triple_netwoks(Default_mode,Central_executive,Salience)|Attention	Simple mode	10	0.00769909	0.0784643	0.923986	-0.146091	0.161489	1.00773	0.864079	1.17526	--
160	edge_pheno1699	ieu-b-102	Major depression || id:ieu-b-102	--(Global_measure)-Triple_netwoks(Default_mode,Central_executive,Salience)|Attention	Weighted mode	10	0.0276158	0.0761069	0.725088	-0.121554	0.176785	1.028	0.885543	1.19337	--
161	edge_pheno1701	ieu-b-102	Major depression || id:ieu-b-102	#NAME?	MR Egger	15	0.0277227	0.0726899	0.709079	-0.114749	0.170195	1.02811	0.89159	1.18554	--
162	edge_pheno1701	ieu-b-102	Major depression || id:ieu-b-102	#NAME?	Weighted median	15	0.0484066	0.0301879	0.108821	-0.0107616	0.107575	1.0496	0.989296	1.11357	--
163	edge_pheno1701	ieu-b-102	Major depression || id:ieu-b-102	#NAME?	Inverse variance weighted	15	0.0265067	0.0233226	0.255738	-0.0192056	0.072219	1.02686	0.980978	1.07489	0.778331956956522
164	edge_pheno1701	ieu-b-102	Major depression || id:ieu-b-102	#NAME?	Simple mode	15	0.043548	0.0536274	0.430355	-0.0615616	0.148658	1.04451	0.940295	1.16028	--
165	edge_pheno1701	ieu-b-102	Major depression || id:ieu-b-102	#NAME?	Weighted mode	15	0.0463675	0.0379467	0.241917	-0.028008	0.120743	1.04746	0.972381	1.12833	--
166	edge_pheno249	ieu-b-102	Major depression || id:ieu-b-102	(Lingual|Fusiform)&(OccipitalPrecuneus)-(Visual)&(Default_mode|Central_executive)	Inverse variance weighted	2	0.00103796	0.0499406	0.983418	-0.0968456	0.0989215	1.00104	0.907696	1.10398	0.997670545362319
167	edge_pheno262	ieu-b-102	Major depression || id:ieu-b-102	(Frontal|Cingulate)&(Angular|Temporal)-(Default_mode|Limbic)&(Default_mode|Central_executive)	Wald ratio	1	0.0459102	0.080802	0.569912	-0.112462	0.204282	1.04698	0.893632	1.22664	--
168	edge_pheno286	ieu-b-102	Major depression || id:ieu-b-102	(OccipitalPrecuneus)&(Frontal_Sup)-(Default_mode|Central_executive)&(Default_mode)	Wald ratio	1	-0.0308391	0.0678461	0.649436	-0.163817	0.102139	0.969632	0.848897	1.10754	--
169	edge_pheno303	ieu-b-102	Major depression || id:ieu-b-102	(RolandicOper|SupraMargi--l|Insula)&(Insula|Cingulate)-(Salience|Motor)&(Salience|Default_mode)	Wald ratio	1	0.0415389	0.0720007	0.563991	-0.0995825	0.18266	1.04241	0.905215	1.20041	--
170	edge_pheno389	ieu-b-102	Major depression || id:ieu-b-102	(Calcarine|Lingual)&(Postcentral|Precentral)-(Visual)&(Motor|Attention)	Wald ratio	1	-0.0502765	0.0792236	0.525679	-0.205555	0.105002	0.950966	0.814195	1.11071	--
171	edge_pheno405	ieu-b-102	Major depression || id:ieu-b-102	(Precuneus|Angular|Cingulate)&(Frontal_Sup)-(Default_mode|Central_executive)&(Default_mode|Central_executive)	MR Egger	3	0.0129283	0.154805	0.946957	-0.29049	0.316347	1.01301	0.747897	1.37211	--
172	edge_pheno405	ieu-b-102	Major depression || id:ieu-b-102	(Precuneus|Angular|Cingulate)&(Frontal_Sup)-(Default_mode|Central_executive)&(Default_mode|Central_executive)	Weighted median	3	-0.091234	0.0612042	0.136054	-0.211194	0.0287263	0.912804	0.809617	1.02914	--
173	edge_pheno405	ieu-b-102	Major depression || id:ieu-b-102	(Precuneus|Angular|Cingulate)&(Frontal_Sup)-(Default_mode|Central_executive)&(Default_mode|Central_executive)	Inverse variance weighted	3	-0.0918684	0.0525813	0.0806083	-0.194928	0.011191	0.912225	0.822894	1.01125	0.663833388235294
174	edge_pheno405	ieu-b-102	Major depression || id:ieu-b-102	(Precuneus|Angular|Cingulate)&(Frontal_Sup)-(Default_mode|Central_executive)&(Default_mode|Central_executive)	Simple mode	3	-0.0576738	0.0762997	0.528617	-0.207221	0.0918736	0.943958	0.81284	1.09623	--
175	edge_pheno405	ieu-b-102	Major depression || id:ieu-b-102	(Precuneus|Angular|Cingulate)&(Frontal_Sup)-(Default_mode|Central_executive)&(Default_mode|Central_executive)	Weighted mode	3	-0.11137	0.0810741	0.303249	-0.270275	0.0475358	0.894608	0.76317	1.04868	--
176	edge_pheno447	ieu-b-102	Major depression || id:ieu-b-102	(Postcentral|Precentral)&(Cerebellum)-(Motor)&(Subcortical-cerebellum)	Wald ratio	1	-0.0240718	0.0625868	0.700522	-0.146742	0.0985983	0.976216	0.863517	1.10362	--
177	edge_pheno449	ieu-b-102	Major depression || id:ieu-b-102	(Calcarine|Lingual)&(Cerebellum)-(Visual)&(Subcortical-cerebellum)	Inverse variance weighted	2	-0.0353997	0.110272	0.748194	-0.251533	0.180733	0.96522	0.777608	1.1981	0.978945489906542
178	edge_pheno460	ieu-b-102	Major depression || id:ieu-b-102	(Precuneus|Cuneus|Cingulate)&(Cerebellum)-(Default_mode|Central_executive)&(Subcortical-cerebellum)	Wald ratio	1	0.0353827	0.0799957	0.658267	-0.121409	0.192174	1.03602	0.885672	1.21188	--
179	edge_pheno461	ieu-b-102	Major depression || id:ieu-b-102	(Postcentral|Precentral)&(Cerebellum)-(Motor|Attention)&(Subcortical-cerebellum)	Inverse variance weighted	2	-0.0341391	0.0544121	0.530386	-0.140787	0.0725086	0.966437	0.868675	1.0752	0.977026248947368
180	edge_pheno491	ieu-b-102	Major depression || id:ieu-b-102	(Precuneus|Angular|Cingulate)&(Frontal|Precentral)-(Default_mode|Central_executive)&(Central_executive)	Wald ratio	1	0.0425948	0.0646266	0.509837	-0.0840734	0.169263	1.04351	0.919364	1.18443	--
181	edge_pheno537	ieu-b-102	Major depression || id:ieu-b-102	(RolandicOper|SupraMargi--l|Insula)&(Precentral|Frontal|Supp_Motor_Area)-(Salience|Motor)&(Attention|Salience|Motor)	Inverse variance weighted	2	0.0899715	0.0650363	0.166541	-0.0374996	0.217443	1.09414	0.963195	1.24289	0.75211999483871
182	edge_pheno55	ieu-b-102	Major depression || id:ieu-b-102	(Postcentral|Precentral)&(Postcentral|Precentral)-(Motor)&(Motor)	Wald ratio	1	0.0238833	0.053997	0.658267	-0.0819508	0.129717	1.02417	0.921317	1.13851	--
183	edge_pheno558	ieu-b-102	Major depression || id:ieu-b-102	(Cerebellum)&(Precentral|Frontal|Supp_Motor_Area)-(Subcortical-cerebellum)&(Attention|Salience|Motor)	Wald ratio	1	-0.104466	0.083186	0.209183	-0.267511	0.0585784	0.900805	0.765282	1.06033	--
184	edge_pheno574	ieu-b-102	Major depression || id:ieu-b-102	(Frontal_Sup)&(Supp_Motor_Area|Frontal)-(Default_mode)&(Salience|Default_mode)	Wald ratio	1	-0.367836	0.0874852	2.62e-05	-0.539307	-0.196365	0.692231	0.583152	0.821713	--
185	edge_pheno58	ieu-b-102	Major depression || id:ieu-b-102	(Pariental)&(Paracentral|Postcentral)-(Attention|Salience|Central_executive)&(Motor)	Wald ratio	1	-0.0478559	0.0777658	0.538301	-0.200277	0.104565	0.953271	0.818504	1.11023	--
186	edge_pheno590	ieu-b-102	Major depression || id:ieu-b-102	(RolandicOper|SupraMargi--l|Insula)&(Parietal)-(Salience|Motor)&(Central_executive|Salience)	MR Egger	5	-0.251834	0.294461	0.455285	-0.828977	0.325309	0.777374	0.436496	1.38446	--
187	edge_pheno590	ieu-b-102	Major depression || id:ieu-b-102	(RolandicOper|SupraMargi--l|Insula)&(Parietal)-(Salience|Motor)&(Central_executive|Salience)	Weighted median	5	0.0183424	0.0465262	0.693406	-0.072849	0.109534	1.01851	0.929741	1.11576	--
188	edge_pheno590	ieu-b-102	Major depression || id:ieu-b-102	(RolandicOper|SupraMargi--l|Insula)&(Parietal)-(Salience|Motor)&(Central_executive|Salience)	Inverse variance weighted	5	0.0480459	0.0756617	0.525423	-0.100251	0.196343	1.04922	0.90461	1.21694	0.980788948533333
189	edge_pheno590	ieu-b-102	Major depression || id:ieu-b-102	(RolandicOper|SupraMargi--l|Insula)&(Parietal)-(Salience|Motor)&(Central_executive|Salience)	Simple mode	5	0.0589995	0.0858064	0.529507	-0.109181	0.22718	1.06077	0.896568	1.25506	--
190	edge_pheno590	ieu-b-102	Major depression || id:ieu-b-102	(RolandicOper|SupraMargi--l|Insula)&(Parietal)-(Salience|Motor)&(Central_executive|Salience)	Weighted mode	5	-0.00197661	0.0520721	0.971539	-0.104038	0.100085	0.998025	0.901191	1.10526	--
191	edge_pheno593	ieu-b-102	Major depression || id:ieu-b-102	(Precuneus|Angular|Cingulate)&(Parietal)-(Default_mode|Central_executive)&(Central_executive|Salience)	MR Egger	4	0.171247	0.258101	0.575265	-0.334632	0.677126	1.18678	0.715602	1.96821	--
192	edge_pheno593	ieu-b-102	Major depression || id:ieu-b-102	(Precuneus|Angular|Cingulate)&(Parietal)-(Default_mode|Central_executive)&(Central_executive|Salience)	Weighted median	4	0.0062052	0.0412376	0.88039	-0.0746204	0.0870308	1.00622	0.928096	1.09093	--
193	edge_pheno593	ieu-b-102	Major depression || id:ieu-b-102	(Precuneus|Angular|Cingulate)&(Parietal)-(Default_mode|Central_executive)&(Central_executive|Salience)	Inverse variance weighted	4	-0.0379149	0.0703155	0.589742	-0.175733	0.0999036	0.962795	0.838842	1.10506	0.927683796404494
194	edge_pheno593	ieu-b-102	Major depression || id:ieu-b-102	(Precuneus|Angular|Cingulate)&(Parietal)-(Default_mode|Central_executive)&(Central_executive|Salience)	Simple mode	4	0.0194972	0.0521389	0.733309	-0.0826951	0.121689	1.01969	0.920632	1.1294	--
195	edge_pheno593	ieu-b-102	Major depression || id:ieu-b-102	(Precuneus|Angular|Cingulate)&(Parietal)-(Default_mode|Central_executive)&(Central_executive|Salience)	Weighted mode	4	0.0194972	0.0425552	0.677986	-0.0639111	0.102905	1.01969	0.938088	1.10839	--
196	edge_pheno597	ieu-b-102	Major depression || id:ieu-b-102	(Temporal)&(Parietal)-(Default_mode)&(Central_executive|Salience)	MR Egger	7	0.0302764	0.0913552	0.753771	-0.14878	0.209333	1.03074	0.861759	1.23285	--
197	edge_pheno597	ieu-b-102	Major depression || id:ieu-b-102	(Temporal)&(Parietal)-(Default_mode)&(Central_executive|Salience)	Weighted median	7	0.0032042	0.0320998	0.920487	-0.0597114	0.0661198	1.00321	0.942036	1.06835	--
198	edge_pheno597	ieu-b-102	Major depression || id:ieu-b-102	(Temporal)&(Parietal)-(Default_mode)&(Central_executive|Salience)	Inverse variance weighted	7	-0.00309837	0.0291163	0.915254	-0.0601664	0.0539696	0.996906	0.941608	1.05545	1
199	edge_pheno597	ieu-b-102	Major depression || id:ieu-b-102	(Temporal)&(Parietal)-(Default_mode)&(Central_executive|Salience)	Simple mode	7	-0.0150669	0.0555553	0.795323	-0.123955	0.0938215	0.985046	0.883419	1.09836	--
200	edge_pheno597	ieu-b-102	Major depression || id:ieu-b-102	(Temporal)&(Parietal)-(Default_mode)&(Central_executive|Salience)	Weighted mode	7	0.00662619	0.0342543	0.852996	-0.0605122	0.0737645	1.00665	0.941282	1.07655	--
201	edge_pheno599	ieu-b-102	Major depression || id:ieu-b-102	(Angular|Temporal)&(Parietal)-(Default_mode|Central_executive)&(Central_executive|Salience)	Wald ratio	1	0.0641281	0.0806181	0.426349	-0.0938835	0.22214	1.06623	0.910389	1.24875	--
202	edge_pheno601	ieu-b-102	Major depression || id:ieu-b-102	(Frontal_Sup)&(Parietal)-(Default_mode)&(Central_executive|Salience)	MR Egger	4	0.706743	0.959285	0.537982	-1.17345	2.58694	2.02738	0.309297	13.2891	--
203	edge_pheno601	ieu-b-102	Major depression || id:ieu-b-102	(Frontal_Sup)&(Parietal)-(Default_mode)&(Central_executive|Salience)	Weighted median	4	0.00109952	0.0590837	0.985153	-0.114705	0.116904	1.0011	0.89163	1.12401	--
204	edge_pheno601	ieu-b-102	Major depression || id:ieu-b-102	(Frontal_Sup)&(Parietal)-(Default_mode)&(Central_executive|Salience)	Inverse variance weighted	4	-0.00545931	0.0748802	0.94188	-0.152224	0.141306	0.994556	0.858796	1.15178	1
205	edge_pheno601	ieu-b-102	Major depression || id:ieu-b-102	(Frontal_Sup)&(Parietal)-(Default_mode)&(Central_executive|Salience)	Simple mode	4	-0.0180114	0.105199	0.874953	-0.224201	0.188178	0.98215	0.799155	1.20705	--
206	edge_pheno601	ieu-b-102	Major depression || id:ieu-b-102	(Frontal_Sup)&(Parietal)-(Default_mode)&(Central_executive|Salience)	Weighted mode	4	0.0125899	0.0802143	0.88525	-0.14463	0.16981	1.01267	0.865342	1.18508	--
207	edge_pheno606	ieu-b-102	Major depression || id:ieu-b-102	(Parietal)&(Parietal)-(Attention|Central_executive|Salience)&(Central_executive|Salience)	Inverse variance weighted	2	0.0432903	0.140756	0.75842	-0.232591	0.319172	1.04424	0.792477	1.37599	0.983138
208	edge_pheno609	ieu-b-102	Major depression || id:ieu-b-102	(Frontal_Sup)&(Parietal)-(Default_mode|Central_executive)&(Central_executive|Salience)	MR Egger	3	-0.0530395	0.198096	0.833454	-0.441308	0.335229	0.948343	0.643195	1.39826	--
209	edge_pheno609	ieu-b-102	Major depression || id:ieu-b-102	(Frontal_Sup)&(Parietal)-(Default_mode|Central_executive)&(Central_executive|Salience)	Weighted median	3	0.0341841	0.0459226	0.456644	-0.0558243	0.124192	1.03478	0.945705	1.13223	--
210	edge_pheno609	ieu-b-102	Major depression || id:ieu-b-102	(Frontal_Sup)&(Parietal)-(Default_mode|Central_executive)&(Central_executive|Salience)	Inverse variance weighted	3	0.0300034	0.0415602	0.470341	-0.0514547	0.111461	1.03046	0.949847	1.11791	0.982802267164179
211	edge_pheno609	ieu-b-102	Major depression || id:ieu-b-102	(Frontal_Sup)&(Parietal)-(Default_mode|Central_executive)&(Central_executive|Salience)	Simple mode	3	0.0602687	0.0613427	0.429447	-0.0599629	0.1805	1.06212	0.941799	1.19782	--
212	edge_pheno609	ieu-b-102	Major depression || id:ieu-b-102	(Frontal_Sup)&(Parietal)-(Default_mode|Central_executive)&(Central_executive|Salience)	Weighted mode	3	0.0415581	0.0538929	0.521275	-0.0640719	0.147188	1.04243	0.937938	1.15857	--
213	edge_pheno621	ieu-b-102	Major depression || id:ieu-b-102	(Precuneus|Angular|Cingulate)&(Paracentral)-(Default_mode|Central_executive)&(Motor)	Wald ratio	1	-0.0314115	0.08167	0.700522	-0.191485	0.128662	0.969077	0.825732	1.13731	--
214	edge_pheno624	ieu-b-102	Major depression || id:ieu-b-102	(Calcarine|Lingual)&(Paracentral)-(Visual)&(Motor)	Wald ratio	1	-0.0312289	0.0579966	0.590258	-0.144902	0.0824444	0.969254	0.865107	1.08594	--
215	edge_pheno636	ieu-b-102	Major depression || id:ieu-b-102	(Postcentral|Precentral)&(Paracentral)-(Motor|Attention)&(Motor)	Wald ratio	1	0.0310164	0.0806427	0.700522	-0.127043	0.189076	1.0315	0.880696	1.20813	--
216	edge_pheno639	ieu-b-102	Major depression || id:ieu-b-102	(Cerebellum)&(Paracentral)-(Subcortical-cerebellum)&(Motor)	Wald ratio	1	-0.0168495	0.0438087	0.700522	-0.102714	0.0690155	0.983292	0.902385	1.07145	--
217	edge_pheno65	ieu-b-102	Major depression || id:ieu-b-102	(Postcentral|Precentral)&(Paracentral|Postcentral)-(Motor)&(Motor)	Inverse variance weighted	2	-0.0301789	0.10657	0.777036	-0.239056	0.178698	0.970272	0.787371	1.19566	0.980045184684685
218	edge_pheno66	ieu-b-102	Major depression || id:ieu-b-102	(Postcentral|Precentral)&(Paracentral|Postcentral)-(Motor)&(Motor)	Wald ratio	1	0.0307295	0.057069	0.590258	-0.0811258	0.142585	1.03121	0.922078	1.15325	--
219	edge_pheno674	ieu-b-102	Major depression || id:ieu-b-102	(Parietal)&(Frontal)-(Central_executive|Salience)&(Central_executive)	MR Egger	4	0.0677934	0.114287	0.613201	-0.156208	0.291795	1.07014	0.855381	1.33883	--
220	edge_pheno674	ieu-b-102	Major depression || id:ieu-b-102	(Parietal)&(Frontal)-(Central_executive|Salience)&(Central_executive)	Weighted median	4	-0.000400969	0.0464431	0.993112	-0.0914295	0.0906276	0.999599	0.912626	1.09486	--
221	edge_pheno674	ieu-b-102	Major depression || id:ieu-b-102	(Parietal)&(Frontal)-(Central_executive|Salience)&(Central_executive)	Inverse variance weighted	4	-0.00694017	0.039391	0.860147	-0.0841464	0.0702661	0.993084	0.919297	1.07279	1
222	edge_pheno674	ieu-b-102	Major depression || id:ieu-b-102	(Parietal)&(Frontal)-(Central_executive|Salience)&(Central_executive)	Simple mode	4	-0.0663029	0.0725816	0.42834	-0.208563	0.075957	0.935847	0.81175	1.07892	--
223	edge_pheno674	ieu-b-102	Major depression || id:ieu-b-102	(Parietal)&(Frontal)-(Central_executive|Salience)&(Central_executive)	Weighted mode	4	0.0401494	0.0558025	0.523822	-0.0692234	0.149522	1.04097	0.933118	1.16128	--
224	edge_pheno681	ieu-b-102	Major depression || id:ieu-b-102	(Postcentral|Precentral)&(Postcentral|Precentral)-(Motor)&(Motor|Attention)	Wald ratio	1	0.0279094	0.0630996	0.658267	-0.0957658	0.151585	1.0283	0.908677	1.16368	--
225	edge_pheno683	ieu-b-102	Major depression || id:ieu-b-102	(Calcarine|Lingual)&(Postcentral|Precentral)-(Visual)&(Motor|Attention)	Wald ratio	1	-0.0236775	0.0615616	0.700522	-0.144338	0.0969831	0.976601	0.865595	1.10184	--
226	edge_pheno695	ieu-b-102	Major depression || id:ieu-b-102	(Postcentral|Precentral)&(Postcentral|Precentral)-(Motor|Attention)&(Motor|Attention)	Wald ratio	1	0.0233403	0.0674276	0.729227	-0.108818	0.155499	1.02361	0.896894	1.16824	--
227	edge_pheno698	ieu-b-102	Major depression || id:ieu-b-102	(Cerebellum)&(Postcentral|Precentral)-(Subcortical-cerebellum)&(Motor|Attention)	Wald ratio	1	-0.0168631	0.0438441	0.700522	-0.102798	0.0690713	0.983278	0.90231	1.07151	--
228	edge_pheno705	ieu-b-102	Major depression || id:ieu-b-102	(Paracentral)&(Postcentral|Precentral)-(Motor)&(Motor|Attention)	Inverse variance weighted	2	0.0266075	0.0509225	0.601315	-0.0732006	0.126416	1.02696	0.929414	1.13475	0.905205596129032
229	edge_pheno716	ieu-b-102	Major depression || id:ieu-b-102	(OccipitalPrecuneus)&(Temporal|Frontal|Supp_Motor_Area)-(Default_mode|Central_executive)&(Default_mode|Salience)	Wald ratio	1	0.0341652	0.0751634	0.649436	-0.113155	0.181486	1.03476	0.893012	1.199	--
230	edge_pheno767	ieu-b-102	Major depression || id:ieu-b-102	(Parietal)&(Parietal|Postcentral|Precuneus)-(Central_executive|Salience)&(Attention)	Wald ratio	1	-0.125627	0.102577	0.220681	-0.326677	0.0754226	0.881943	0.721316	1.07834	--
231	edge_pheno777	ieu-b-102	Major depression || id:ieu-b-102	(Postcentral|Precentral)&(Postcentral|Precentral)-(Motor)&(Motor)	Inverse variance weighted	2	0.0107892	0.0784295	0.890584	-0.142933	0.164511	1.01085	0.866813	1.17882	1
232	edge_pheno789	ieu-b-102	Major depression || id:ieu-b-102	(Parietal)&(Postcentral|Precentral)-(Attention|Central_executive|Salience)&(Motor)	Wald ratio	1	0.0184727	0.1016	0.855725	-0.180663	0.217609	1.01864	0.834716	1.2431	--
233	edge_pheno794	ieu-b-102	Major depression || id:ieu-b-102	(Cerebellum)&(Postcentral|Precentral)-(Subcortical-cerebellum)&(Motor)	Wald ratio	1	-0.0496202	0.0781894	0.525679	-0.202871	0.103631	0.951591	0.816383	1.10919	--
234	edge_pheno801	ieu-b-102	Major depression || id:ieu-b-102	(Paracentral)&(Postcentral|Precentral)-(Motor)&(Motor)	Wald ratio	1	0.0325911	0.0807017	0.686326	-0.125584	0.190766	1.03313	0.881981	1.21018	--
235	edge_pheno810	ieu-b-102	Major depression || id:ieu-b-102	(Precuneus|Angular|Cingulate)&(Precuneus)-(Default_mode|Central_executive)&(Default_mode|Central_executive)	MR Egger	3	0.613496	0.189393	0.190622	0.242286	0.984706	1.84688	1.27416	2.67702	--
236	edge_pheno810	ieu-b-102	Major depression || id:ieu-b-102	(Precuneus|Angular|Cingulate)&(Precuneus)-(Default_mode|Central_executive)&(Default_mode|Central_executive)	Weighted median	3	0.0621546	0.0792612	0.432938	-0.0931975	0.217507	1.06413	0.911014	1.24297	--
237	edge_pheno810	ieu-b-102	Major depression || id:ieu-b-102	(Precuneus|Angular|Cingulate)&(Precuneus)-(Default_mode|Central_executive)&(Default_mode|Central_executive)	Inverse variance weighted	3	0.0333153	0.127448	0.793781	-0.216482	0.283113	1.03388	0.805347	1.32725	0.992226
238	edge_pheno810	ieu-b-102	Major depression || id:ieu-b-102	(Precuneus|Angular|Cingulate)&(Precuneus)-(Default_mode|Central_executive)&(Default_mode|Central_executive)	Simple mode	3	0.113813	0.101707	0.379485	-0.0855321	0.313159	1.12054	0.918024	1.36774	--
239	edge_pheno810	ieu-b-102	Major depression || id:ieu-b-102	(Precuneus|Angular|Cingulate)&(Precuneus)-(Default_mode|Central_executive)&(Default_mode|Central_executive)	Weighted mode	3	0.0836973	0.0929348	0.462849	-0.0984548	0.26585	1.0873	0.906237	1.30454	--
240	edge_pheno812	ieu-b-102	Major depression || id:ieu-b-102	(Frontal|Cingulate)&(Precuneus)-(Default_mode|Limbic)&(Default_mode|Central_executive)	Wald ratio	1	-0.130414	0.0728285	0.0733418	-0.273158	0.01233	0.877732	0.760973	1.01241	--
241	edge_pheno815	ieu-b-102	Major depression || id:ieu-b-102	(OccipitalPrecuneus)&(Precuneus)-(Default_mode|Central_executive)&(Default_mode|Central_executive)	MR Egger	3	-0.144421	0.202916	0.606218	-0.542136	0.253295	0.865524	0.581505	1.28826	--
242	edge_pheno815	ieu-b-102	Major depression || id:ieu-b-102	(OccipitalPrecuneus)&(Precuneus)-(Default_mode|Central_executive)&(Default_mode|Central_executive)	Weighted median	3	-0.0422253	0.0544325	0.437905	-0.148913	0.0644625	0.958654	0.861644	1.06659	--
243	edge_pheno815	ieu-b-102	Major depression || id:ieu-b-102	(OccipitalPrecuneus)&(Precuneus)-(Default_mode|Central_executive)&(Default_mode|Central_executive)	Inverse variance weighted	3	-0.0503149	0.0497615	0.311958	-0.147847	0.0472176	0.95093	0.862563	1.04835	0.856356512941176
244	edge_pheno815	ieu-b-102	Major depression || id:ieu-b-102	(OccipitalPrecuneus)&(Precuneus)-(Default_mode|Central_executive)&(Default_mode|Central_executive)	Simple mode	3	-0.0347813	0.0678048	0.659019	-0.167679	0.0981162	0.965817	0.845625	1.10309	--
245	edge_pheno815	ieu-b-102	Major depression || id:ieu-b-102	(OccipitalPrecuneus)&(Precuneus)-(Default_mode|Central_executive)&(Default_mode|Central_executive)	Weighted mode	3	-0.0373534	0.0683191	0.639401	-0.171259	0.0965521	0.963336	0.842603	1.10137	--
246	edge_pheno816	ieu-b-102	Major depression || id:ieu-b-102	(Angular|Temporal)&(Precuneus)-(Default_mode|Central_executive)&(Default_mode|Central_executive)	Wald ratio	1	0.192762	0.0859501	0.024915	0.0242997	0.361224	1.21259	1.0246	1.43508	--
247	edge_pheno824	ieu-b-102	Major depression || id:ieu-b-102	(Precuneus|Cuneus|Cingulate)&(Precuneus)-(Default_mode|Central_executive)&(Default_mode|Central_executive)	Inverse variance weighted	2	0.157577	0.0798009	0.04831	0.00116761	0.313987	1.17067	1.00117	1.36887	0.67634
248	edge_pheno867	ieu-b-102	Major depression || id:ieu-b-102	(Precentral|Frontal|Supp_Motor_Area)&(Frontal)-(Attention|Salience|Motor)&(Central_executive|Salience)	Inverse variance weighted	2	-0.125119	0.0640338	0.0507078	-0.250625	0.000387755	0.882392	0.778314	1.00039	0.645372
249	edge_pheno869	ieu-b-102	Major depression || id:ieu-b-102	(Parietal)&(Frontal)-(Central_executive|Salience)&(Central_executive|Salience)	MR Egger	4	-0.557263	0.542579	0.412373	-1.62072	0.506191	0.572774	0.197757	1.65896	--
250	edge_pheno869	ieu-b-102	Major depression || id:ieu-b-102	(Parietal)&(Frontal)-(Central_executive|Salience)&(Central_executive|Salience)	Weighted median	4	-0.0360065	0.0457285	0.431049	-0.125634	0.0536213	0.964634	0.881937	1.05508	--
251	edge_pheno869	ieu-b-102	Major depression || id:ieu-b-102	(Parietal)&(Frontal)-(Central_executive|Salience)&(Central_executive|Salience)	Inverse variance weighted	4	0.00750457	0.0816345	0.926755	-0.152499	0.167508	1.00753	0.85856	1.18235	1
252	edge_pheno869	ieu-b-102	Major depression || id:ieu-b-102	(Parietal)&(Frontal)-(Central_executive|Salience)&(Central_executive|Salience)	Simple mode	4	-0.0419737	0.058538	0.525138	-0.156708	0.0727608	0.958895	0.854954	1.07547	--
253	edge_pheno869	ieu-b-102	Major depression || id:ieu-b-102	(Parietal)&(Frontal)-(Central_executive|Salience)&(Central_executive|Salience)	Weighted mode	4	-0.0566727	0.0491219	0.332189	-0.152952	0.0396063	0.944903	0.858171	1.0404	--
254	edge_pheno87	ieu-b-102	Major depression || id:ieu-b-102	(Parietal|Temporal)&(Cingulate|Frontal)-(Default_mode|Central_executive)&(Default_mode|Central_executive|Salience)	Wald ratio	1	0.0525088	0.0827412	0.525679	-0.109664	0.214681	1.05391	0.896135	1.23947	--
255	edge_pheno882	ieu-b-102	Major depression || id:ieu-b-102	(Postcentral|Precentral)&(Subcortical)-(Motor)&(Subcortical-cerebellum)	Inverse variance weighted	2	-0.103179	0.0577452	0.0739692	-0.21636	0.0100012	0.901965	0.805445	1.01005	0.690378770666667
256	edge_pheno899	ieu-b-102	Major depression || id:ieu-b-102	(Cerebellum)&(Subcortical)-(Subcortical-cerebellum)&(Subcortical-cerebellum)	Wald ratio	1	0.0495652	0.0781027	0.525679	-0.103516	0.202646	1.05081	0.901661	1.22464	--
257	edge_pheno903	ieu-b-102	Major depression || id:ieu-b-102	(Precentral|Frontal|Supp_Motor_Area)&(Subcortical)-(Attention|Salience|Motor)&(Subcortical-cerebellum)	Wald ratio	1	0.00520115	0.0780173	0.946847	-0.147713	0.158115	1.00521	0.862679	1.1713	--
258	edge_pheno908	ieu-b-102	Major depression || id:ieu-b-102	(Postcentral|Precentral)&(Subcortical)-(Motor|Attention)&(Subcortical-cerebellum)	Wald ratio	1	-0.0356426	0.072656	0.623733	-0.178048	0.106763	0.964985	0.836902	1.11267	--
259	edge_pheno918	ieu-b-102	Major depression || id:ieu-b-102	(Precuneus|Angular|Cingulate)&(Precuneus|Parietal_Sup)-(Default_mode|Central_executive)&(Attention|Central_executive)	MR Egger	3	-0.462065	0.315735	0.381614	-1.08091	0.156775	0.629981	0.339288	1.16973	--
260	edge_pheno918	ieu-b-102	Major depression || id:ieu-b-102	(Precuneus|Angular|Cingulate)&(Precuneus|Parietal_Sup)-(Default_mode|Central_executive)&(Attention|Central_executive)	Weighted median	3	0.0420244	0.0608703	0.489947	-0.0772814	0.16133	1.04292	0.925629	1.17507	--
261	edge_pheno918	ieu-b-102	Major depression || id:ieu-b-102	(Precuneus|Angular|Cingulate)&(Precuneus|Parietal_Sup)-(Default_mode|Central_executive)&(Attention|Central_executive)	Inverse variance weighted	3	0.0792171	0.0661703	0.231241	-0.0504768	0.208911	1.08244	0.950776	1.23234	0.789602089756098
262	edge_pheno918	ieu-b-102	Major depression || id:ieu-b-102	(Precuneus|Angular|Cingulate)&(Precuneus|Parietal_Sup)-(Default_mode|Central_executive)&(Attention|Central_executive)	Simple mode	3	0.0180597	0.0832782	0.848428	-0.145165	0.181285	1.01822	0.864879	1.19876	--
263	edge_pheno918	ieu-b-102	Major depression || id:ieu-b-102	(Precuneus|Angular|Cingulate)&(Precuneus|Parietal_Sup)-(Default_mode|Central_executive)&(Attention|Central_executive)	Weighted mode	3	0.029569	0.0684136	0.707727	-0.104522	0.16366	1.03001	0.900755	1.17781	--
264	edge_pheno932	ieu-b-102	Major depression || id:ieu-b-102	(Precuneus|Cuneus|Cingulate)&(Precuneus|Parietal_Sup)-(Default_mode|Central_executive)&(Attention|Central_executive)	Inverse variance weighted	2	-0.0832226	0.069103	0.228464	-0.218664	0.0522194	0.920146	0.803591	1.05361	0.841708574736842
265	edge_pheno942	ieu-b-102	Major depression || id:ieu-b-102	(Parietal)&(Precuneus|Parietal_Sup)-(Central_executive|Salience)&(Attention|Central_executive)	MR Egger	4	-0.229949	0.20823	0.384546	-0.638079	0.178181	0.794574	0.528306	1.19504	--
266	edge_pheno942	ieu-b-102	Major depression || id:ieu-b-102	(Parietal)&(Precuneus|Parietal_Sup)-(Central_executive|Salience)&(Attention|Central_executive)	Weighted median	4	-0.033082	0.0475079	0.486211	-0.126198	0.0600335	0.967459	0.881441	1.06187	--
267	edge_pheno942	ieu-b-102	Major depression || id:ieu-b-102	(Parietal)&(Precuneus|Parietal_Sup)-(Central_executive|Salience)&(Attention|Central_executive)	Inverse variance weighted	4	-0.0184526	0.0421077	0.661224	-0.100984	0.0640786	0.981717	0.903948	1.06618	0.916548501386139
268	edge_pheno942	ieu-b-102	Major depression || id:ieu-b-102	(Parietal)&(Precuneus|Parietal_Sup)-(Central_executive|Salience)&(Attention|Central_executive)	Simple mode	4	-0.0195304	0.076303	0.81453	-0.169084	0.130023	0.980659	0.844438	1.13886	--
269	edge_pheno942	ieu-b-102	Major depression || id:ieu-b-102	(Parietal)&(Precuneus|Parietal_Sup)-(Central_executive|Salience)&(Attention|Central_executive)	Weighted mode	4	-0.0481528	0.057731	0.465432	-0.161306	0.065	0.952988	0.851032	1.06716	--
270	edge_pheno956	ieu-b-102	Major depression || id:ieu-b-102	(Precuneus|Angular|Cingulate)&(Frontal)-(Default_mode|Central_executive)&(Central_executive)	Inverse variance weighted	2	0.0469957	0.0468705	0.31602	-0.0448705	0.138862	1.04812	0.956121	1.14897	0.850822508846154
271	edge_pheno965	ieu-b-102	Major depression || id:ieu-b-102	(Cuneus|Occipital)&(Frontal)-(Visual)&(Central_executive)	Wald ratio	1	0.085017	0.0831277	0.306437	-0.0779133	0.247947	1.08874	0.925045	1.28139	--
272	node_pheno1	ieu-b-102	Major depression || id:ieu-b-102	Cerebellum|Precuneus-Default_mode	MR Egger	15	0.0404559	0.0531179	0.459878	-0.0636551	0.144567	1.04129	0.938329	1.15554	--
273	node_pheno1	ieu-b-102	Major depression || id:ieu-b-102	Cerebellum|Precuneus-Default_mode	Weighted median	15	0.0362394	0.0236973	0.126199	-0.0102073	0.082686	1.0369	0.989845	1.0862	--
274	node_pheno1	ieu-b-102	Major depression || id:ieu-b-102	Cerebellum|Precuneus-Default_mode	Inverse variance weighted	15	0.0221774	0.0178529	0.214153	-0.0128143	0.0571691	1.02243	0.987267	1.05883	0.832815592777778
275	node_pheno1	ieu-b-102	Major depression || id:ieu-b-102	Cerebellum|Precuneus-Default_mode	Simple mode	15	0.0470127	0.0398397	0.257645	-0.0310732	0.125099	1.04814	0.969405	1.13326	--
276	node_pheno1	ieu-b-102	Major depression || id:ieu-b-102	Cerebellum|Precuneus-Default_mode	Weighted mode	15	0.0435569	0.0275736	0.136508	-0.0104875	0.0976012	1.04452	0.989567	1.10252	--
277	node_pheno10	ieu-b-102	Major depression || id:ieu-b-102	Postcentral|Precentral-Motor	MR Egger	6	0.0526313	0.24022	0.837301	-0.4182	0.523463	1.05404	0.658231	1.68786	--
278	node_pheno10	ieu-b-102	Major depression || id:ieu-b-102	Postcentral|Precentral-Motor	Weighted median	6	0.0292	0.03621	0.420009	-0.0417717	0.100172	1.02963	0.959089	1.10536	--
279	node_pheno10	ieu-b-102	Major depression || id:ieu-b-102	Postcentral|Precentral-Motor	Inverse variance weighted	6	0.0200988	0.0339415	0.553742	-0.0464264	0.0866241	1.0203	0.954635	1.09049	0.922904163333333
280	node_pheno10	ieu-b-102	Major depression || id:ieu-b-102	Postcentral|Precentral-Motor	Simple mode	6	0.0389275	0.0580028	0.531888	-0.074758	0.152613	1.0397	0.927968	1.16487	--
281	node_pheno10	ieu-b-102	Major depression || id:ieu-b-102	Postcentral|Precentral-Motor	Weighted mode	6	0.029113	0.0470339	0.563039	-0.0630736	0.1213	1.02954	0.938874	1.12896	--
282	node_pheno11	ieu-b-102	Major depression || id:ieu-b-102	Postcentral|Precentral-Motor	MR Egger	5	0.0604966	0.171474	0.747568	-0.275593	0.396586	1.06236	0.759122	1.48674	--
283	node_pheno11	ieu-b-102	Major depression || id:ieu-b-102	Postcentral|Precentral-Motor	Weighted median	5	0.040024	0.0433325	0.355669	-0.0449077	0.124956	1.04084	0.956086	1.1331	--
284	node_pheno11	ieu-b-102	Major depression || id:ieu-b-102	Postcentral|Precentral-Motor	Inverse variance weighted	5	0.0367355	0.0347046	0.28982	-0.0312856	0.104757	1.03742	0.969199	1.11044	0.828056311428571
285	node_pheno11	ieu-b-102	Major depression || id:ieu-b-102	Postcentral|Precentral-Motor	Simple mode	5	0.0306771	0.0586785	0.628734	-0.0843327	0.145687	1.03115	0.919125	1.15683	--
286	node_pheno11	ieu-b-102	Major depression || id:ieu-b-102	Postcentral|Precentral-Motor	Weighted mode	5	0.042335	0.0499071	0.444064	-0.0554829	0.140153	1.04324	0.946028	1.15045	--
287	node_pheno12	ieu-b-102	Major depression || id:ieu-b-102	Paracentral|Postcentral-Motor	MR Egger	8	0.0176192	0.0746559	0.821278	-0.128706	0.163945	1.01778	0.879232	1.17815	--
288	node_pheno12	ieu-b-102	Major depression || id:ieu-b-102	Paracentral|Postcentral-Motor	Weighted median	8	0.0177017	0.0309305	0.567115	-0.0429222	0.0783256	1.01786	0.957986	1.08147	--
289	node_pheno12	ieu-b-102	Major depression || id:ieu-b-102	Paracentral|Postcentral-Motor	Inverse variance weighted	8	0.0167858	0.0247472	0.497586	-0.0317186	0.0652903	1.01693	0.968779	1.06747	1
290	node_pheno12	ieu-b-102	Major depression || id:ieu-b-102	Paracentral|Postcentral-Motor	Simple mode	8	0.0092639	0.0529032	0.86595	-0.0944264	0.112954	1.00931	0.909895	1.11958	--
291	node_pheno12	ieu-b-102	Major depression || id:ieu-b-102	Paracentral|Postcentral-Motor	Weighted mode	8	0.0208075	0.0366733	0.588186	-0.0510723	0.0926872	1.02103	0.95021	1.09712	--
292	node_pheno13	ieu-b-102	Major depression || id:ieu-b-102	Frontal|Supp_Motor_Area|Temporal-Default_mode|Salience	MR Egger	10	-0.00708768	0.0803177	0.931851	-0.16451	0.150335	0.992937	0.848309	1.16222	--
293	node_pheno13	ieu-b-102	Major depression || id:ieu-b-102	Frontal|Supp_Motor_Area|Temporal-Default_mode|Salience	Weighted median	10	0.0221334	0.0285406	0.438041	-0.0338062	0.0780729	1.02238	0.966759	1.0812	--
294	node_pheno13	ieu-b-102	Major depression || id:ieu-b-102	Frontal|Supp_Motor_Area|Temporal-Default_mode|Salience	Inverse variance weighted	10	0.0130184	0.0215058	0.54495	-0.029133	0.0551699	1.0131	0.971287	1.05672	0.941889526666667
295	node_pheno13	ieu-b-102	Major depression || id:ieu-b-102	Frontal|Supp_Motor_Area|Temporal-Default_mode|Salience	Simple mode	10	0.023358	0.0457435	0.621899	-0.0662994	0.113015	1.02363	0.935851	1.11965	--
296	node_pheno13	ieu-b-102	Major depression || id:ieu-b-102	Frontal|Supp_Motor_Area|Temporal-Default_mode|Salience	Weighted mode	10	0.0306339	0.0397516	0.460675	-0.0472792	0.108547	1.03111	0.953821	1.11466	--
297	node_pheno14	ieu-b-102	Major depression || id:ieu-b-102	Cingulate|Frontal-Default_mode|Central_executive|Salience	MR Egger	20	-0.0120927	0.0531409	0.822554	-0.116249	0.0920635	0.98798	0.890254	1.09643	--
298	node_pheno14	ieu-b-102	Major depression || id:ieu-b-102	Cingulate|Frontal-Default_mode|Central_executive|Salience	Weighted median	20	0.0312585	0.0247153	0.205963	-0.0171835	0.0797004	1.03175	0.982963	1.08296	--
299	node_pheno14	ieu-b-102	Major depression || id:ieu-b-102	Cingulate|Frontal-Default_mode|Central_executive|Salience	Inverse variance weighted	20	0.0131948	0.0195225	0.49912	-0.0250694	0.0514589	1.01328	0.975242	1.05281	0.99824
300	node_pheno14	ieu-b-102	Major depression || id:ieu-b-102	Cingulate|Frontal-Default_mode|Central_executive|Salience	Simple mode	20	0.014262	0.0440117	0.74944	-0.0720009	0.100525	1.01436	0.93053	1.10575	--
301	node_pheno14	ieu-b-102	Major depression || id:ieu-b-102	Cingulate|Frontal-Default_mode|Central_executive|Salience	Weighted mode	20	0.023484	0.0346921	0.50661	-0.0445124	0.0914804	1.02376	0.956464	1.0958	--
302	node_pheno15	ieu-b-102	Major depression || id:ieu-b-102	Cerebellum-Subcortical-cerebellum	MR Egger	6	0.142473	0.275063	0.631813	-0.396651	0.681597	1.15312	0.672569	1.97703	--
303	node_pheno15	ieu-b-102	Major depression || id:ieu-b-102	Cerebellum-Subcortical-cerebellum	Weighted median	6	0.0171199	0.0412856	0.678384	-0.0637999	0.0980397	1.01727	0.938193	1.10301	--
304	node_pheno15	ieu-b-102	Major depression || id:ieu-b-102	Cerebellum-Subcortical-cerebellum	Inverse variance weighted	6	0.0101968	0.0334235	0.760307	-0.0553132	0.0757068	1.01025	0.946189	1.07865	0.967662909818182
305	node_pheno15	ieu-b-102	Major depression || id:ieu-b-102	Cerebellum-Subcortical-cerebellum	Simple mode	6	0.0423776	0.064507	0.540246	-0.0840561	0.168811	1.04329	0.91938	1.1839	--
306	node_pheno15	ieu-b-102	Major depression || id:ieu-b-102	Cerebellum-Subcortical-cerebellum	Weighted mode	6	0.0319865	0.0558492	0.591619	-0.0774779	0.141451	1.0325	0.925447	1.15194	--
307	node_pheno16	ieu-b-102	Major depression || id:ieu-b-102	Frontal-Salience|Central_executive	MR Egger	14	0.0215242	0.063732	0.741401	-0.103391	0.146439	1.02176	0.901775	1.1577	--
308	node_pheno16	ieu-b-102	Major depression || id:ieu-b-102	Frontal-Salience|Central_executive	Weighted median	14	0.0369062	0.0239217	0.122881	-0.00998024	0.0837926	1.0376	0.990069	1.0874	--
309	node_pheno16	ieu-b-102	Major depression || id:ieu-b-102	Frontal-Salience|Central_executive	Inverse variance weighted	14	0.0321662	0.017982	0.0736473	-0.00307855	0.0674109	1.03269	0.996926	1.06973	0.736473
310	node_pheno16	ieu-b-102	Major depression || id:ieu-b-102	Frontal-Salience|Central_executive	Simple mode	14	0.0201503	0.0398218	0.621319	-0.0579004	0.0982011	1.02035	0.943744	1.10318	--
311	node_pheno16	ieu-b-102	Major depression || id:ieu-b-102	Frontal-Salience|Central_executive	Weighted mode	14	0.0330005	0.0282662	0.263981	-0.0224013	0.0884023	1.03355	0.977848	1.09243	--
312	node_pheno17	ieu-b-102	Major depression || id:ieu-b-102	Temporal-Default_mode|Motor	MR Egger	10	0.00795522	0.0899179	0.931676	-0.168284	0.184194	1.00799	0.845114	1.20225	--
313	node_pheno17	ieu-b-102	Major depression || id:ieu-b-102	Temporal-Default_mode|Motor	Weighted median	10	0.0413298	0.0304945	0.175317	-0.0184396	0.101099	1.0422	0.981729	1.10639	--
314	node_pheno17	ieu-b-102	Major depression || id:ieu-b-102	Temporal-Default_mode|Motor	Inverse variance weighted	10	0.0279351	0.0232519	0.229591	-0.0176386	0.0735087	1.02833	0.982516	1.07628	0.803569
315	node_pheno17	ieu-b-102	Major depression || id:ieu-b-102	Temporal-Default_mode|Motor	Simple mode	10	0.0319227	0.0464396	0.509154	-0.0590989	0.122944	1.03244	0.942614	1.13082	--
316	node_pheno17	ieu-b-102	Major depression || id:ieu-b-102	Temporal-Default_mode|Motor	Weighted mode	10	0.0443861	0.0349302	0.235694	-0.0240771	0.112849	1.04539	0.97621	1.11946	--
317	node_pheno18	ieu-b-102	Major depression || id:ieu-b-102	Subcortical-Subcortical-cerebellum	MR Egger	14	-0.119097	0.0839104	0.181252	-0.283561	0.0453673	0.887722	0.753097	1.04641	--
318	node_pheno18	ieu-b-102	Major depression || id:ieu-b-102	Subcortical-Subcortical-cerebellum	Weighted median	14	0.0383555	0.0291686	0.188524	-0.018815	0.095526	1.0391	0.981361	1.10024	--
319	node_pheno18	ieu-b-102	Major depression || id:ieu-b-102	Subcortical-Subcortical-cerebellum	Inverse variance weighted	14	0.0348183	0.0306233	0.255544	-0.0252034	0.0948399	1.03543	0.975112	1.09948	0.795026032888889
320	node_pheno18	ieu-b-102	Major depression || id:ieu-b-102	Subcortical-Subcortical-cerebellum	Simple mode	14	0.043703	0.0441181	0.339965	-0.0427684	0.130174	1.04467	0.958133	1.13903	--
321	node_pheno18	ieu-b-102	Major depression || id:ieu-b-102	Subcortical-Subcortical-cerebellum	Weighted mode	14	0.0345738	0.0340847	0.328923	-0.0322322	0.10138	1.03518	0.968282	1.1067	--
322	node_pheno19	ieu-b-102	Major depression || id:ieu-b-102	Occipital-Visual	MR Egger	3	-0.214436	0.345469	0.646353	-0.891554	0.462683	0.806997	0.410018	1.58833	--
323	node_pheno19	ieu-b-102	Major depression || id:ieu-b-102	Occipital-Visual	Weighted median	3	0.0795306	0.0649771	0.22096	-0.0478246	0.206886	1.08278	0.953301	1.22984	--
324	node_pheno19	ieu-b-102	Major depression || id:ieu-b-102	Occipital-Visual	Inverse variance weighted	3	0.0660959	0.0549532	0.229067	-0.0416125	0.173804	1.06833	0.959241	1.18982	0.822291586666667
325	node_pheno19	ieu-b-102	Major depression || id:ieu-b-102	Occipital-Visual	Simple mode	3	0.102007	0.0771185	0.31691	-0.0491453	0.253159	1.10739	0.952043	1.28809	--
326	node_pheno19	ieu-b-102	Major depression || id:ieu-b-102	Occipital-Visual	Weighted mode	3	0.0998527	0.0746181	0.312688	-0.0463987	0.246104	1.10501	0.954661	1.27903	--
327	node_pheno2	ieu-b-102	Major depression || id:ieu-b-102	Occipital-Visual|Attention	MR Egger	9	-0.196694	0.140108	0.203134	-0.471306	0.0779188	0.821442	0.624186	1.08103	--
328	node_pheno2	ieu-b-102	Major depression || id:ieu-b-102	Occipital-Visual|Attention	Weighted median	9	0.0368803	0.0383533	0.336254	-0.0382922	0.112053	1.03757	0.962432	1.11857	--
329	node_pheno2	ieu-b-102	Major depression || id:ieu-b-102	Occipital-Visual|Attention	Inverse variance weighted	9	0.0338552	0.0325496	0.298288	-0.029942	0.0976524	1.03443	0.970502	1.10258	0.835207
330	node_pheno2	ieu-b-102	Major depression || id:ieu-b-102	Occipital-Visual|Attention	Simple mode	9	0.119411	0.0652507	0.104631	-0.00848019	0.247302	1.12683	0.991556	1.28057	--
331	node_pheno2	ieu-b-102	Major depression || id:ieu-b-102	Occipital-Visual|Attention	Weighted mode	9	0.0370537	0.0520281	0.496591	-0.0649214	0.139029	1.03775	0.937141	1.14916	--
332	node_pheno20	ieu-b-102	Major depression || id:ieu-b-102	Precuneus|Cingulate-Default_mode|Central_executive	MR Egger	16	-0.0375118	0.0726541	0.613699	-0.179914	0.10489	0.963183	0.835342	1.11059	--
333	node_pheno20	ieu-b-102	Major depression || id:ieu-b-102	Precuneus|Cingulate-Default_mode|Central_executive	Weighted median	16	0.0263679	0.0257423	0.305691	-0.0240869	0.0768228	1.02672	0.976201	1.07985	--
334	node_pheno20	ieu-b-102	Major depression || id:ieu-b-102	Precuneus|Cingulate-Default_mode|Central_executive	Inverse variance weighted	16	0.0235133	0.0209095	0.26079	-0.0174694	0.064496	1.02379	0.982682	1.06662	0.776822712340425
335	node_pheno20	ieu-b-102	Major depression || id:ieu-b-102	Precuneus|Cingulate-Default_mode|Central_executive	Simple mode	16	0.0276411	0.0432769	0.532648	-0.0571816	0.112464	1.02803	0.944423	1.11903	--
336	node_pheno20	ieu-b-102	Major depression || id:ieu-b-102	Precuneus|Cingulate-Default_mode|Central_executive	Weighted mode	16	0.024932	0.0334016	0.466945	-0.0405351	0.0903991	1.02525	0.960275	1.09461	--
337	node_pheno21	ieu-b-102	Major depression || id:ieu-b-102	Frontal-Default_mode|Central_executive	MR Egger	13	-0.0655812	0.0658136	0.340438	-0.194576	0.0634135	0.936523	0.823184	1.06547	--
338	node_pheno21	ieu-b-102	Major depression || id:ieu-b-102	Frontal-Default_mode|Central_executive	Weighted median	13	0.0263003	0.0292404	0.368413	-0.031011	0.0836115	1.02665	0.969465	1.08721	--
339	node_pheno21	ieu-b-102	Major depression || id:ieu-b-102	Frontal-Default_mode|Central_executive	Inverse variance weighted	13	0.0356535	0.021603	0.0988618	-0.00668835	0.0779954	1.0363	0.993334	1.08112	0.692032
340	node_pheno21	ieu-b-102	Major depression || id:ieu-b-102	Frontal-Default_mode|Central_executive	Simple mode	13	0.0221491	0.0485349	0.656285	-0.0729793	0.117277	1.0224	0.92962	1.12443	--
341	node_pheno21	ieu-b-102	Major depression || id:ieu-b-102	Frontal-Default_mode|Central_executive	Weighted mode	13	0.0101668	0.0422307	0.813817	-0.0726053	0.0929389	1.01022	0.929968	1.09739	--
342	node_pheno22	ieu-b-102	Major depression || id:ieu-b-102	Calcarine|Lingual|Cuneus-Visual	MR Egger	6	-0.278997	0.197045	0.22974	-0.665206	0.107211	0.756542	0.514167	1.11317	--
343	node_pheno22	ieu-b-102	Major depression || id:ieu-b-102	Calcarine|Lingual|Cuneus-Visual	Weighted median	6	-0.0250832	0.0467169	0.591323	-0.116648	0.0664818	0.975229	0.889898	1.06874	--
344	node_pheno22	ieu-b-102	Major depression || id:ieu-b-102	Calcarine|Lingual|Cuneus-Visual	Inverse variance weighted	6	-0.0146348	0.036066	0.684905	-0.0853242	0.0560545	0.985472	0.918215	1.05766	0.930938410873786
345	node_pheno22	ieu-b-102	Major depression || id:ieu-b-102	Calcarine|Lingual|Cuneus-Visual	Simple mode	6	-0.00591953	0.0704322	0.936281	-0.143967	0.132128	0.994098	0.865917	1.14125	--
346	node_pheno22	ieu-b-102	Major depression || id:ieu-b-102	Calcarine|Lingual|Cuneus-Visual	Weighted mode	6	-0.0276715	0.0650849	0.688397	-0.155238	0.0998949	0.972708	0.856211	1.10505	--
347	node_pheno23	ieu-b-102	Major depression || id:ieu-b-102	RolandicOper|SupraMargi--l|Insula-Salience|Motor	MR Egger	11	-0.057337	0.0614116	0.374854	-0.177704	0.0630297	0.944276	0.83719	1.06506	--
348	node_pheno23	ieu-b-102	Major depression || id:ieu-b-102	RolandicOper|SupraMargi--l|Insula-Salience|Motor	Weighted median	11	0.0333176	0.0279222	0.232779	-0.0214099	0.088045	1.03388	0.978818	1.09204	--
349	node_pheno23	ieu-b-102	Major depression || id:ieu-b-102	RolandicOper|SupraMargi--l|Insula-Salience|Motor	Inverse variance weighted	11	0.0195177	0.0209574	0.351696	-0.0215587	0.0605941	1.01971	0.978672	1.06247	0.895225041454546
350	node_pheno23	ieu-b-102	Major depression || id:ieu-b-102	RolandicOper|SupraMargi--l|Insula-Salience|Motor	Simple mode	11	0.02667	0.0497214	0.603417	-0.070784	0.124124	1.02703	0.931663	1.13216	--
351	node_pheno23	ieu-b-102	Major depression || id:ieu-b-102	RolandicOper|SupraMargi--l|Insula-Salience|Motor	Weighted mode	11	0.027717	0.0385686	0.488812	-0.0478774	0.103311	1.0281	0.953251	1.10884	--
352	node_pheno24	ieu-b-102	Major depression || id:ieu-b-102	Lingual|Fusiform-Visual	MR Egger	10	-0.0209247	0.147691	0.890836	-0.310399	0.268549	0.979293	0.733155	1.30807	--
353	node_pheno24	ieu-b-102	Major depression || id:ieu-b-102	Lingual|Fusiform-Visual	Weighted median	10	-0.0157357	0.0368814	0.669629	-0.0880233	0.0565519	0.984387	0.91574	1.05818	--
354	node_pheno24	ieu-b-102	Major depression || id:ieu-b-102	Lingual|Fusiform-Visual	Inverse variance weighted	10	-0.00414391	0.0276659	0.880935	-0.0583691	0.0500813	0.995865	0.943302	1.05136	1
355	node_pheno24	ieu-b-102	Major depression || id:ieu-b-102	Lingual|Fusiform-Visual	Simple mode	10	-0.0150053	0.0568448	0.797748	-0.126421	0.0964106	0.985107	0.881244	1.10121	--
356	node_pheno24	ieu-b-102	Major depression || id:ieu-b-102	Lingual|Fusiform-Visual	Weighted mode	10	-0.0271624	0.0540416	0.627299	-0.133084	0.078759	0.973203	0.875392	1.08194	--
357	node_pheno25	ieu-b-102	Major depression || id:ieu-b-102	Occipital-Attention|Visual	MR Egger	6	0.398102	0.331464	0.295989	-0.251567	1.04777	1.489	0.777581	2.85129	--
358	node_pheno25	ieu-b-102	Major depression || id:ieu-b-102	Occipital-Attention|Visual	Weighted median	6	0.00263108	0.0468882	0.955251	-0.0892698	0.0945319	1.00263	0.914599	1.09914	--
359	node_pheno25	ieu-b-102	Major depression || id:ieu-b-102	Occipital-Attention|Visual	Inverse variance weighted	6	0.0281193	0.0362654	0.438119	-0.0429609	0.0991994	1.02852	0.957949	1.10429	0.98930017516129
360	node_pheno25	ieu-b-102	Major depression || id:ieu-b-102	Occipital-Attention|Visual	Simple mode	6	-0.00719348	0.0681793	0.920075	-0.140825	0.126438	0.992832	0.868641	1.13478	--
361	node_pheno25	ieu-b-102	Major depression || id:ieu-b-102	Occipital-Attention|Visual	Weighted mode	6	-0.00819109	0.0676004	0.908276	-0.140688	0.124306	0.991842	0.86876	1.13236	--
362	node_pheno26	ieu-b-102	Major depression || id:ieu-b-102	Precuneus|Angular|Cingulate-Default_mode|Central_executive	MR Egger	9	-0.125637	0.0845426	0.180847	-0.29134	0.0400669	0.881935	0.747262	1.04088	--
363	node_pheno26	ieu-b-102	Major depression || id:ieu-b-102	Precuneus|Angular|Cingulate-Default_mode|Central_executive	Weighted median	9	-0.0278292	0.035396	0.431736	-0.0972053	0.041547	0.972554	0.90737	1.04242	--
364	node_pheno26	ieu-b-102	Major depression || id:ieu-b-102	Precuneus|Angular|Cingulate-Default_mode|Central_executive	Inverse variance weighted	9	-0.00465761	0.0271785	0.863932	-0.0579274	0.0486122	0.995353	0.943718	1.04981	1
365	node_pheno26	ieu-b-102	Major depression || id:ieu-b-102	Precuneus|Angular|Cingulate-Default_mode|Central_executive	Simple mode	9	-0.0217154	0.0579007	0.717374	-0.135201	0.0917699	0.978519	0.873541	1.09611	--
366	node_pheno26	ieu-b-102	Major depression || id:ieu-b-102	Precuneus|Angular|Cingulate-Default_mode|Central_executive	Weighted mode	9	-0.0329439	0.0459582	0.493877	-0.123022	0.0571342	0.967593	0.884244	1.0588	--
367	node_pheno27	ieu-b-102	Major depression || id:ieu-b-102	Postcentral|Precentral-Motor	Inverse variance weighted	2	-0.0250627	0.0591787	0.671924	-0.141053	0.0909275	0.975249	0.868443	1.09519	0.922248514901961
368	node_pheno28	ieu-b-102	Major depression || id:ieu-b-102	Frontal|Cingulate-Default_mode|Limbic	MR Egger	12	-0.0996099	0.0798117	0.240441	-0.256041	0.0568211	0.90519	0.77411	1.05847	--
369	node_pheno28	ieu-b-102	Major depression || id:ieu-b-102	Frontal|Cingulate-Default_mode|Limbic	Weighted median	12	0.0340381	0.031735	0.283464	-0.0281626	0.0962387	1.03462	0.97223	1.10102	--
370	node_pheno28	ieu-b-102	Major depression || id:ieu-b-102	Frontal|Cingulate-Default_mode|Limbic	Inverse variance weighted	12	0.0246314	0.0270501	0.362514	-0.0283868	0.0776497	1.02494	0.972012	1.08074	0.906285
371	node_pheno28	ieu-b-102	Major depression || id:ieu-b-102	Frontal|Cingulate-Default_mode|Limbic	Simple mode	12	0.0628229	0.0681847	0.376626	-0.0708193	0.196465	1.06484	0.93163	1.21709	--
372	node_pheno28	ieu-b-102	Major depression || id:ieu-b-102	Frontal|Cingulate-Default_mode|Limbic	Weighted mode	12	0.0377637	0.0464044	0.433024	-0.0531888	0.128716	1.03849	0.948201	1.13737	--
373	node_pheno29	ieu-b-102	Major depression || id:ieu-b-102	Calcarine|Lingual-Visual	MR Egger	6	-0.205086	0.329614	0.567521	-0.85113	0.440958	0.814577	0.426932	1.5542	--
374	node_pheno29	ieu-b-102	Major depression || id:ieu-b-102	Calcarine|Lingual-Visual	Weighted median	6	-0.0146236	0.0506456	0.772778	-0.113889	0.0846418	0.985483	0.892357	1.08833	--
375	node_pheno29	ieu-b-102	Major depression || id:ieu-b-102	Calcarine|Lingual-Visual	Inverse variance weighted	6	0.0268514	0.0508533	0.597488	-0.0728211	0.126524	1.02722	0.929767	1.13488	0.919212143076923
376	node_pheno29	ieu-b-102	Major depression || id:ieu-b-102	Calcarine|Lingual-Visual	Simple mode	6	-0.0199839	0.0898939	0.832872	-0.196176	0.156208	0.980214	0.821868	1.16907	--
377	node_pheno29	ieu-b-102	Major depression || id:ieu-b-102	Calcarine|Lingual-Visual	Weighted mode	6	-0.0375817	0.0802689	0.659343	-0.194909	0.119745	0.963116	0.82291	1.12721	--
378	node_pheno3	ieu-b-102	Major depression || id:ieu-b-102	Pariental-Attention|Salience|Central_executive	MR Egger	12	-0.0763404	0.0680497	0.288148	-0.209718	0.0570369	0.926501	0.810813	1.05869	--
379	node_pheno3	ieu-b-102	Major depression || id:ieu-b-102	Pariental-Attention|Salience|Central_executive	Weighted median	12	0.00799173	0.0288381	0.781685	-0.0485309	0.0645144	1.00802	0.952628	1.06664	--
380	node_pheno3	ieu-b-102	Major depression || id:ieu-b-102	Pariental-Attention|Salience|Central_executive	Inverse variance weighted	12	0.0124502	0.0203615	0.540898	-0.0274584	0.0523587	1.01253	0.972915	1.05375	0.958553522278481
381	node_pheno3	ieu-b-102	Major depression || id:ieu-b-102	Pariental-Attention|Salience|Central_executive	Simple mode	12	0.0236311	0.0468769	0.624129	-0.0682477	0.11551	1.02391	0.934029	1.12245	--
382	node_pheno3	ieu-b-102	Major depression || id:ieu-b-102	Pariental-Attention|Salience|Central_executive	Weighted mode	12	-0.0267082	0.0439921	0.5561	-0.112933	0.0595163	0.973645	0.893211	1.06132	--
383	node_pheno30	ieu-b-102	Major depression || id:ieu-b-102	Temporal-Default_mode	MR Egger	8	-0.101269	0.129664	0.464486	-0.35541	0.152872	0.90369	0.700886	1.16518	--
384	node_pheno30	ieu-b-102	Major depression || id:ieu-b-102	Temporal-Default_mode	Weighted median	8	-0.00623307	0.0373175	0.867348	-0.0793753	0.0669092	0.993786	0.923693	1.0692	--
385	node_pheno30	ieu-b-102	Major depression || id:ieu-b-102	Temporal-Default_mode	Inverse variance weighted	8	0.0145473	0.0287867	0.613315	-0.0418746	0.0709692	1.01465	0.95899	1.07355	0.913448156808511
386	node_pheno30	ieu-b-102	Major depression || id:ieu-b-102	Temporal-Default_mode	Simple mode	8	-0.0205593	0.0579579	0.73324	-0.134157	0.0930382	0.979651	0.874453	1.0975	--
387	node_pheno30	ieu-b-102	Major depression || id:ieu-b-102	Temporal-Default_mode	Weighted mode	8	-0.028019	0.0447288	0.550913	-0.115687	0.0596495	0.97237	0.890754	1.06146	--
388	node_pheno31	ieu-b-102	Major depression || id:ieu-b-102	OccipitalPrecuneus-Default_mode|Central_executive	MR Egger	13	-0.0300508	0.0718575	0.683849	-0.170891	0.11079	0.970396	0.842913	1.11716	--
389	node_pheno31	ieu-b-102	Major depression || id:ieu-b-102	OccipitalPrecuneus-Default_mode|Central_executive	Weighted median	13	0.0147357	0.0281135	0.600173	-0.0403668	0.0698383	1.01484	0.960437	1.07233	--
390	node_pheno31	ieu-b-102	Major depression || id:ieu-b-102	OccipitalPrecuneus-Default_mode|Central_executive	Inverse variance weighted	13	0.011339	0.0216362	0.600228	-0.031068	0.0537459	1.0114	0.96941	1.05522	0.913390593043478
391	node_pheno31	ieu-b-102	Major depression || id:ieu-b-102	OccipitalPrecuneus-Default_mode|Central_executive	Simple mode	13	0.0186021	0.0482725	0.706718	-0.0760121	0.113216	1.01878	0.926805	1.11987	--
392	node_pheno31	ieu-b-102	Major depression || id:ieu-b-102	OccipitalPrecuneus-Default_mode|Central_executive	Weighted mode	13	0.0271608	0.0424735	0.53453	-0.0560873	0.110409	1.02753	0.945457	1.11673	--
393	node_pheno32	ieu-b-102	Major depression || id:ieu-b-102	Angular|Temporal-Default_mode|Central_executive	MR Egger	10	-0.0170835	0.0757117	0.82714	-0.165478	0.131312	0.983062	0.847488	1.14032	--
394	node_pheno32	ieu-b-102	Major depression || id:ieu-b-102	Angular|Temporal-Default_mode|Central_executive	Weighted median	10	0.031727	0.0316784	0.316568	-0.0303626	0.0938166	1.03224	0.970094	1.09836	--
395	node_pheno32	ieu-b-102	Major depression || id:ieu-b-102	Angular|Temporal-Default_mode|Central_executive	Inverse variance weighted	10	0.0148707	0.023906	0.533911	-0.0319851	0.0617265	1.01498	0.968521	1.06367	0.958301495128205
396	node_pheno32	ieu-b-102	Major depression || id:ieu-b-102	Angular|Temporal-Default_mode|Central_executive	Simple mode	10	0.0167744	0.048335	0.736535	-0.0779622	0.111511	1.01692	0.924999	1.11797	--
397	node_pheno32	ieu-b-102	Major depression || id:ieu-b-102	Angular|Temporal-Default_mode|Central_executive	Weighted mode	10	0.0318113	0.0386597	0.431851	-0.0439617	0.107584	1.03232	0.956991	1.11358	--
398	node_pheno33	ieu-b-102	Major depression || id:ieu-b-102	Frontal|Cerebellum-Central_executive|Default_mode	MR Egger	13	-0.117533	0.0871944	0.204782	-0.288434	0.0533685	0.889112	0.749437	1.05482	--
399	node_pheno33	ieu-b-102	Major depression || id:ieu-b-102	Frontal|Cerebellum-Central_executive|Default_mode	Weighted median	13	0.00823154	0.0305402	0.787521	-0.0516272	0.0680903	1.00827	0.949683	1.07046	--
400	node_pheno33	ieu-b-102	Major depression || id:ieu-b-102	Frontal|Cerebellum-Central_executive|Default_mode	Inverse variance weighted	13	0.0139246	0.0223419	0.533121	-0.0298656	0.0577148	1.01402	0.970576	1.05941	0.969310501818182
401	node_pheno33	ieu-b-102	Major depression || id:ieu-b-102	Frontal|Cerebellum-Central_executive|Default_mode	Simple mode	13	0.0236424	0.0531636	0.664444	-0.0805583	0.127843	1.02392	0.922601	1.13637	--
402	node_pheno33	ieu-b-102	Major depression || id:ieu-b-102	Frontal|Cerebellum-Central_executive|Default_mode	Weighted mode	13	0.00414116	0.0423375	0.923695	-0.0788403	0.0871227	1.00415	0.924187	1.09103	--
403	node_pheno34	ieu-b-102	Major depression || id:ieu-b-102	Frontal_Sup-Default_mode	MR Egger	12	-0.00706433	0.0713819	0.923122	-0.146973	0.132844	0.992961	0.863317	1.14207	--
404	node_pheno34	ieu-b-102	Major depression || id:ieu-b-102	Frontal_Sup-Default_mode	Weighted median	12	0.0511253	0.0299706	0.0880365	-0.00761712	0.109868	1.05245	0.992412	1.11613	--
405	node_pheno34	ieu-b-102	Major depression || id:ieu-b-102	Frontal_Sup-Default_mode	Inverse variance weighted	12	0.0535306	0.0224459	0.0170852	0.00953659	0.0975246	1.05499	1.00958	1.10244	0.597981
406	node_pheno34	ieu-b-102	Major depression || id:ieu-b-102	Frontal_Sup-Default_mode	Simple mode	12	0.0780176	0.0487688	0.13796	-0.0175692	0.173604	1.08114	0.982584	1.18958	--
407	node_pheno34	ieu-b-102	Major depression || id:ieu-b-102	Frontal_Sup-Default_mode	Weighted mode	12	0.0503337	0.0375918	0.207598	-0.0233463	0.124014	1.05162	0.976924	1.13203	--
408	node_pheno35	ieu-b-102	Major depression || id:ieu-b-102	Cuneus|Occipital-Visual	MR Egger	6	-0.0697543	0.12551	0.607987	-0.315753	0.176244	0.932623	0.729239	1.19273	--
409	node_pheno35	ieu-b-102	Major depression || id:ieu-b-102	Cuneus|Occipital-Visual	Weighted median	6	-0.0187489	0.0455856	0.68086	-0.108097	0.0705989	0.981426	0.897541	1.07315	--
410	node_pheno35	ieu-b-102	Major depression || id:ieu-b-102	Cuneus|Occipital-Visual	Inverse variance weighted	6	-0.0321596	0.0362755	0.375329	-0.10326	0.0389405	0.968352	0.901893	1.03971	0.921859606315789
411	node_pheno35	ieu-b-102	Major depression || id:ieu-b-102	Cuneus|Occipital-Visual	Simple mode	6	-0.0164355	0.0682231	0.819193	-0.150153	0.117282	0.983699	0.860576	1.12444	--
412	node_pheno35	ieu-b-102	Major depression || id:ieu-b-102	Cuneus|Occipital-Visual	Weighted mode	6	-0.0120479	0.0642488	0.858625	-0.137975	0.11388	0.988024	0.87112	1.12062	--
413	node_pheno36	ieu-b-102	Major depression || id:ieu-b-102	Insula|Cingulate-Salience|Default_mode	MR Egger	12	-0.034434	0.0622067	0.592053	-0.156359	0.0874912	0.966152	0.855252	1.09143	--
414	node_pheno36	ieu-b-102	Major depression || id:ieu-b-102	Insula|Cingulate-Salience|Default_mode	Weighted median	12	0.0340941	0.0273599	0.212715	-0.0195313	0.0877195	1.03468	0.980658	1.09168	--
415	node_pheno36	ieu-b-102	Major depression || id:ieu-b-102	Insula|Cingulate-Salience|Default_mode	Inverse variance weighted	12	0.0390165	0.0196348	0.0469102	0.000532302	0.0775007	1.03979	1.00053	1.08058	0.820928
416	node_pheno36	ieu-b-102	Major depression || id:ieu-b-102	Insula|Cingulate-Salience|Default_mode	Simple mode	12	0.0307604	0.0416501	0.475648	-0.0508739	0.112395	1.03124	0.950399	1.11895	--
417	node_pheno36	ieu-b-102	Major depression || id:ieu-b-102	Insula|Cingulate-Salience|Default_mode	Weighted mode	12	0.0307604	0.0331891	0.373907	-0.0342902	0.0958109	1.03124	0.966291	1.10055	--
418	node_pheno37	ieu-b-102	Major depression || id:ieu-b-102	Occipital-Visual	MR Egger	3	0.605203	0.834146	0.60042	-1.02972	2.24013	1.83162	0.357105	9.39455	--
419	node_pheno37	ieu-b-102	Major depression || id:ieu-b-102	Occipital-Visual	Weighted median	3	0.0201288	0.0711789	0.777336	-0.119382	0.159639	1.02033	0.887469	1.17309	--
420	node_pheno37	ieu-b-102	Major depression || id:ieu-b-102	Occipital-Visual	Inverse variance weighted	3	-0.00845782	0.0681967	0.901299	-0.142123	0.125208	0.991578	0.867514	1.13338	1
421	node_pheno37	ieu-b-102	Major depression || id:ieu-b-102	Occipital-Visual	Simple mode	3	0.0354526	0.102614	0.762678	-0.165671	0.236576	1.03609	0.847325	1.2669	--
422	node_pheno37	ieu-b-102	Major depression || id:ieu-b-102	Occipital-Visual	Weighted mode	3	0.0493201	0.0989683	0.667649	-0.144658	0.243298	1.05056	0.865318	1.27545	--
423	node_pheno38	ieu-b-102	Major depression || id:ieu-b-102	Cerebellum-Subcortical-cerebellum	MR Egger	10	-0.151682	0.142562	0.3184	-0.431104	0.12774	0.859262	0.649792	1.13626	--
424	node_pheno38	ieu-b-102	Major depression || id:ieu-b-102	Cerebellum-Subcortical-cerebellum	Weighted median	10	0.0292752	0.0410726	0.47599	-0.0512271	0.109777	1.02971	0.950063	1.11603	--
425	node_pheno38	ieu-b-102	Major depression || id:ieu-b-102	Cerebellum-Subcortical-cerebellum	Inverse variance weighted	10	0.0130061	0.0296385	0.660788	-0.0450853	0.0710975	1.01309	0.955916	1.07369	0.925103
426	node_pheno38	ieu-b-102	Major depression || id:ieu-b-102	Cerebellum-Subcortical-cerebellum	Simple mode	10	0.0396617	0.0698832	0.584223	-0.0973093	0.176633	1.04046	0.907275	1.19319	--
427	node_pheno38	ieu-b-102	Major depression || id:ieu-b-102	Cerebellum-Subcortical-cerebellum	Weighted mode	10	0.0386397	0.0700072	0.594428	-0.0985745	0.175854	1.0394	0.906128	1.19226	--
428	node_pheno39	ieu-b-102	Major depression || id:ieu-b-102	Parietal-Attention|Central_executive|Salience	MR Egger	15	0.0493105	0.0551641	0.387631	-0.058811	0.157432	1.05055	0.942885	1.1705	--
429	node_pheno39	ieu-b-102	Major depression || id:ieu-b-102	Parietal-Attention|Central_executive|Salience	Weighted median	15	0.0262439	0.0257994	0.309044	-0.0243229	0.0768106	1.02659	0.975971	1.07984	--
430	node_pheno39	ieu-b-102	Major depression || id:ieu-b-102	Parietal-Attention|Central_executive|Salience	Inverse variance weighted	15	0.0222878	0.0186197	0.231306	-0.0142068	0.0587825	1.02254	0.985894	1.06054	0.771019983333333
431	node_pheno39	ieu-b-102	Major depression || id:ieu-b-102	Parietal-Attention|Central_executive|Salience	Simple mode	15	0.0210899	0.0421726	0.624783	-0.0615685	0.103748	1.02131	0.940289	1.10932	--
432	node_pheno39	ieu-b-102	Major depression || id:ieu-b-102	Parietal-Attention|Central_executive|Salience	Weighted mode	15	0.0199927	0.0332931	0.557767	-0.0452619	0.0852472	1.02019	0.955747	1.08899	--
433	node_pheno4	ieu-b-102	Major depression || id:ieu-b-102	Calcarine|Lingual|Cuneus-Visual	MR Egger	10	-0.045597	0.245781	0.857439	-0.527328	0.436134	0.955427	0.59018	1.54672	--
434	node_pheno4	ieu-b-102	Major depression || id:ieu-b-102	Calcarine|Lingual|Cuneus-Visual	Weighted median	10	-0.010243	0.039858	0.797188	-0.0883647	0.0678786	0.989809	0.915427	1.07024	--
435	node_pheno4	ieu-b-102	Major depression || id:ieu-b-102	Calcarine|Lingual|Cuneus-Visual	Inverse variance weighted	10	0.0262502	0.0315531	0.405445	-0.0355939	0.0880943	1.0266	0.965032	1.09209	0.962072281016949
436	node_pheno4	ieu-b-102	Major depression || id:ieu-b-102	Calcarine|Lingual|Cuneus-Visual	Simple mode	10	-0.0294788	0.0629892	0.650912	-0.152938	0.0939801	0.970951	0.858183	1.09854	--
437	node_pheno4	ieu-b-102	Major depression || id:ieu-b-102	Calcarine|Lingual|Cuneus-Visual	Weighted mode	10	-0.0294788	0.0552644	0.606666	-0.137797	0.0788394	0.970951	0.871275	1.08203	--
438	node_pheno40	ieu-b-102	Major depression || id:ieu-b-102	Precuneus|Cuneus|Cingulate-Default_mode|Central_executive	MR Egger	14	0.0571092	0.0998522	0.577921	-0.138601	0.252819	1.05877	0.870575	1.28765	--
439	node_pheno40	ieu-b-102	Major depression || id:ieu-b-102	Precuneus|Cuneus|Cingulate-Default_mode|Central_executive	Weighted median	14	0.0209581	0.0301966	0.487647	-0.0382272	0.0801435	1.02118	0.962494	1.08344	--
440	node_pheno40	ieu-b-102	Major depression || id:ieu-b-102	Precuneus|Cuneus|Cingulate-Default_mode|Central_executive	Inverse variance weighted	14	0.0205439	0.0260212	0.429818	-0.0304578	0.0715455	1.02076	0.970001	1.07417	0.986467706229508
441	node_pheno40	ieu-b-102	Major depression || id:ieu-b-102	Precuneus|Cuneus|Cingulate-Default_mode|Central_executive	Simple mode	14	-0.0106471	0.0450817	0.816979	-0.0990072	0.0777131	0.989409	0.905736	1.08081	--
442	node_pheno40	ieu-b-102	Major depression || id:ieu-b-102	Precuneus|Cuneus|Cingulate-Default_mode|Central_executive	Weighted mode	14	0.0302515	0.0338554	0.387805	-0.036105	0.0966081	1.03071	0.964539	1.10143	--
443	node_pheno41	ieu-b-102	Major depression || id:ieu-b-102	Postcentral|Precentral-Motor|Attention	MR Egger	5	-0.271893	0.246537	0.350621	-0.755106	0.211319	0.761936	0.469961	1.23531	--
444	node_pheno41	ieu-b-102	Major depression || id:ieu-b-102	Postcentral|Precentral-Motor|Attention	Weighted median	5	0.0253536	0.0509991	0.619091	-0.0746046	0.125312	1.02568	0.92811	1.1335	--
445	node_pheno41	ieu-b-102	Major depression || id:ieu-b-102	Postcentral|Precentral-Motor|Attention	Inverse variance weighted	5	0.0340095	0.0395155	0.389425	-0.0434409	0.11146	1.03459	0.957489	1.11791	0.93999
446	node_pheno41	ieu-b-102	Major depression || id:ieu-b-102	Postcentral|Precentral-Motor|Attention	Simple mode	5	0.10704	0.0827822	0.265628	-0.0552136	0.269293	1.11298	0.946283	1.30904	--
447	node_pheno41	ieu-b-102	Major depression || id:ieu-b-102	Postcentral|Precentral-Motor|Attention	Weighted mode	5	-0.0316368	0.0653901	0.65381	-0.159801	0.0965278	0.968858	0.852313	1.10134	--
448	node_pheno42	ieu-b-102	Major depression || id:ieu-b-102	Frontal_Sup-Default_mode|Central_executive	MR Egger	9	0.03003	0.109302	0.791446	-0.184202	0.244262	1.03049	0.831768	1.27668	--
449	node_pheno42	ieu-b-102	Major depression || id:ieu-b-102	Frontal_Sup-Default_mode|Central_executive	Weighted median	9	0.059345	0.0357135	0.0965736	-0.0106535	0.129343	1.06114	0.989403	1.13808	--
450	node_pheno42	ieu-b-102	Major depression || id:ieu-b-102	Frontal_Sup-Default_mode|Central_executive	Inverse variance weighted	9	0.0560124	0.027495	0.0416318	0.00212212	0.109903	1.05761	1.00212	1.11617	0.971408993333333
451	node_pheno42	ieu-b-102	Major depression || id:ieu-b-102	Frontal_Sup-Default_mode|Central_executive	Simple mode	9	0.096614	0.0553384	0.118977	-0.0118493	0.205077	1.10144	0.988221	1.22762	--
452	node_pheno42	ieu-b-102	Major depression || id:ieu-b-102	Frontal_Sup-Default_mode|Central_executive	Weighted mode	9	0.0623418	0.0440723	0.194925	-0.02404	0.148724	1.06433	0.976247	1.16035	--
453	node_pheno43	ieu-b-102	Major depression || id:ieu-b-102	Temporal_Sup-Default_mode|Motor	MR Egger	9	-0.00549712	0.0788882	0.946395	-0.160118	0.149124	0.994518	0.852043	1.16082	--
454	node_pheno43	ieu-b-102	Major depression || id:ieu-b-102	Temporal_Sup-Default_mode|Motor	Weighted median	9	0.038783	0.0278737	0.164109	-0.0158494	0.0934155	1.03954	0.984276	1.09792	--
455	node_pheno43	ieu-b-102	Major depression || id:ieu-b-102	Temporal_Sup-Default_mode|Motor	Inverse variance weighted	9	0.0293789	0.022093	0.18359	-0.0139234	0.0726812	1.02981	0.986173	1.07539	0.778866747272727
456	node_pheno43	ieu-b-102	Major depression || id:ieu-b-102	Temporal_Sup-Default_mode|Motor	Simple mode	9	0.0369269	0.0425449	0.4107	-0.0464612	0.120315	1.03762	0.954602	1.12785	--
457	node_pheno43	ieu-b-102	Major depression || id:ieu-b-102	Temporal_Sup-Default_mode|Motor	Weighted mode	9	0.0386577	0.0395171	0.356601	-0.0387958	0.116111	1.03941	0.961947	1.12312	--
458	node_pheno44	ieu-b-102	Major depression || id:ieu-b-102	Cerebellum-Subcortical-cerebellum	MR Egger	8	0.00974186	0.141502	0.947349	-0.267603	0.287087	1.00979	0.765211	1.33254	--
459	node_pheno44	ieu-b-102	Major depression || id:ieu-b-102	Cerebellum-Subcortical-cerebellum	Weighted median	8	0.041148	0.0349213	0.238674	-0.0272977	0.109594	1.04201	0.973072	1.11582	--
460	node_pheno44	ieu-b-102	Major depression || id:ieu-b-102	Cerebellum-Subcortical-cerebellum	Inverse variance weighted	8	0.0330692	0.0273094	0.22593	-0.0204572	0.0865955	1.03362	0.979751	1.09046	0.854869797297297
461	node_pheno44	ieu-b-102	Major depression || id:ieu-b-102	Cerebellum-Subcortical-cerebellum	Simple mode	8	0.0359498	0.0514561	0.507311	-0.0649042	0.136804	1.0366	0.937157	1.1466	--
462	node_pheno44	ieu-b-102	Major depression || id:ieu-b-102	Cerebellum-Subcortical-cerebellum	Weighted mode	8	0.0376887	0.0472175	0.450984	-0.0548577	0.130235	1.03841	0.94662	1.1391	--
463	node_pheno45	ieu-b-102	Major depression || id:ieu-b-102	Parietal-Central_executive|Attention	MR Egger	10	-0.0120613	0.093972	0.90104	-0.196246	0.172124	0.988011	0.82181	1.18782	--
464	node_pheno45	ieu-b-102	Major depression || id:ieu-b-102	Parietal-Central_executive|Attention	Weighted median	10	0.0440102	0.0334369	0.188102	-0.0215262	0.109547	1.04499	0.978704	1.11577	--
465	node_pheno45	ieu-b-102	Major depression || id:ieu-b-102	Parietal-Central_executive|Attention	Inverse variance weighted	10	0.047677	0.0251255	0.0577549	-0.001569	0.0969231	1.04883	0.998432	1.10178	0.673807528333333
466	node_pheno45	ieu-b-102	Major depression || id:ieu-b-102	Parietal-Central_executive|Attention	Simple mode	10	0.0299961	0.0513409	0.573401	-0.070632	0.130624	1.03045	0.931805	1.13954	--
467	node_pheno45	ieu-b-102	Major depression || id:ieu-b-102	Parietal-Central_executive|Attention	Weighted mode	10	0.0191048	0.0488357	0.704746	-0.0766132	0.114823	1.01929	0.926248	1.12167	--
468	node_pheno46	ieu-b-102	Major depression || id:ieu-b-102	Frontal|Precentral-Central_executive	MR Egger	8	0.0496064	0.102196	0.644605	-0.150698	0.249911	1.05086	0.860107	1.28391	--
469	node_pheno46	ieu-b-102	Major depression || id:ieu-b-102	Frontal|Precentral-Central_executive	Weighted median	8	0.0959345	0.0417657	0.0216205	0.0140737	0.177795	1.10069	1.01417	1.19458	--
470	node_pheno46	ieu-b-102	Major depression || id:ieu-b-102	Frontal|Precentral-Central_executive	Inverse variance weighted	8	0.052018	0.032761	0.112331	-0.0121936	0.11623	1.05339	0.98788	1.12325	0.683755197391304
471	node_pheno46	ieu-b-102	Major depression || id:ieu-b-102	Frontal|Precentral-Central_executive	Simple mode	8	0.116869	0.0652415	0.116351	-0.0110042	0.244742	1.12397	0.989056	1.27729	--
472	node_pheno46	ieu-b-102	Major depression || id:ieu-b-102	Frontal|Precentral-Central_executive	Weighted mode	8	0.11217	0.0711438	0.158876	-0.0272715	0.251612	1.1187	0.973097	1.2861	--
473	node_pheno47	ieu-b-102	Major depression || id:ieu-b-102	Parietal|Frontal-Attention|Central_executive	MR Egger	14	-0.0551088	0.0684376	0.436345	-0.189247	0.0790289	0.946382	0.827582	1.08224	--
474	node_pheno47	ieu-b-102	Major depression || id:ieu-b-102	Parietal|Frontal-Attention|Central_executive	Weighted median	14	0.0130807	0.0308057	0.671114	-0.0472984	0.0734598	1.01317	0.953803	1.07623	--
475	node_pheno47	ieu-b-102	Major depression || id:ieu-b-102	Parietal|Frontal-Attention|Central_executive	Inverse variance weighted	14	0.00895065	0.0225704	0.691688	-0.0352873	0.0531886	1.00899	0.965328	1.05463	0.922250386666667
476	node_pheno47	ieu-b-102	Major depression || id:ieu-b-102	Parietal|Frontal-Attention|Central_executive	Simple mode	14	0.0254549	0.0552404	0.652554	-0.0828162	0.133726	1.02578	0.92052	1.14308	--
477	node_pheno47	ieu-b-102	Major depression || id:ieu-b-102	Parietal|Frontal-Attention|Central_executive	Weighted mode	14	-0.00348787	0.0440742	0.938129	-0.0898732	0.0828975	0.996518	0.914047	1.08643	--
478	node_pheno48	ieu-b-102	Major depression || id:ieu-b-102	Precentral|Frontal|Supp_Motor_Area-Attention|Salience|Motor	MR Egger	14	-0.0390531	0.0483052	0.434559	-0.133731	0.0556252	0.9617	0.874825	1.0572	--
479	node_pheno48	ieu-b-102	Major depression || id:ieu-b-102	Precentral|Frontal|Supp_Motor_Area-Attention|Salience|Motor	Weighted median	14	0.0319954	0.0247901	0.196824	-0.0165932	0.0805841	1.03251	0.983544	1.08392	--
480	node_pheno48	ieu-b-102	Major depression || id:ieu-b-102	Precentral|Frontal|Supp_Motor_Area-Attention|Salience|Motor	Inverse variance weighted	14	0.0248117	0.0186188	0.182658	-0.0116811	0.0613044	1.02512	0.988387	1.06322	0.799127
481	node_pheno48	ieu-b-102	Major depression || id:ieu-b-102	Precentral|Frontal|Supp_Motor_Area-Attention|Salience|Motor	Simple mode	14	0.0243344	0.0427985	0.579331	-0.0595507	0.108219	1.02463	0.942188	1.11429	--
482	node_pheno48	ieu-b-102	Major depression || id:ieu-b-102	Precentral|Frontal|Supp_Motor_Area-Attention|Salience|Motor	Weighted mode	14	0.0170448	0.0303288	0.583677	-0.0423996	0.0764891	1.01719	0.958487	1.07949	--
483	node_pheno49	ieu-b-102	Major depression || id:ieu-b-102	Supp_Motor_Area|Frontal-Salience|Default_mode	MR Egger	11	-0.031538	0.0742911	0.681155	-0.177149	0.114073	0.968954	0.837655	1.12083	--
484	node_pheno49	ieu-b-102	Major depression || id:ieu-b-102	Supp_Motor_Area|Frontal-Salience|Default_mode	Weighted median	11	0.0464108	0.0282077	0.0999031	-0.00887631	0.101698	1.0475	0.991163	1.10705	--
485	node_pheno49	ieu-b-102	Major depression || id:ieu-b-102	Supp_Motor_Area|Frontal-Salience|Default_mode	Inverse variance weighted	11	0.038529	0.0215897	0.0743259	-0.00378678	0.0808447	1.03928	0.99622	1.0842	0.650352
486	node_pheno49	ieu-b-102	Major depression || id:ieu-b-102	Supp_Motor_Area|Frontal-Salience|Default_mode	Simple mode	11	0.0361572	0.047027	0.459749	-0.0560157	0.12833	1.03682	0.945524	1.13693	--
487	node_pheno49	ieu-b-102	Major depression || id:ieu-b-102	Supp_Motor_Area|Frontal-Salience|Default_mode	Weighted mode	11	0.0466297	0.039551	0.265697	-0.0308902	0.12415	1.04773	0.969582	1.13219	--
488	node_pheno5	ieu-b-102	Major depression || id:ieu-b-102	Parietal|Cerebellum-Central_executive|Attention|Default_mode	MR Egger	15	0.021509	0.0532086	0.692608	-0.0827799	0.125798	1.02174	0.920554	1.13405	--
489	node_pheno5	ieu-b-102	Major depression || id:ieu-b-102	Parietal|Cerebellum-Central_executive|Attention|Default_mode	Weighted median	15	0.031737	0.0254202	0.211851	-0.0180867	0.0815606	1.03225	0.982076	1.08498	--
490	node_pheno5	ieu-b-102	Major depression || id:ieu-b-102	Parietal|Cerebellum-Central_executive|Attention|Default_mode	Inverse variance weighted	15	0.0288679	0.0179798	0.108367	-0.00637244	0.0641083	1.02929	0.993648	1.06621	0.722446
491	node_pheno5	ieu-b-102	Major depression || id:ieu-b-102	Parietal|Cerebellum-Central_executive|Attention|Default_mode	Simple mode	15	0.0259331	0.0395979	0.523139	-0.0516787	0.103545	1.02627	0.949634	1.1091	--
492	node_pheno5	ieu-b-102	Major depression || id:ieu-b-102	Parietal|Cerebellum-Central_executive|Attention|Default_mode	Weighted mode	15	0.0311098	0.0317088	0.343191	-0.0310396	0.0932591	1.0316	0.969437	1.09775	--
493	node_pheno50	ieu-b-102	Major depression || id:ieu-b-102	Parietal-Central_executive|Salience	MR Egger	8	0.0572073	0.141491	0.699997	-0.220115	0.334529	1.05888	0.802427	1.39728	--
494	node_pheno50	ieu-b-102	Major depression || id:ieu-b-102	Parietal-Central_executive|Salience	Weighted median	8	0.0478558	0.0351709	0.17362	-0.0210792	0.116791	1.04902	0.979141	1.12388	--
495	node_pheno50	ieu-b-102	Major depression || id:ieu-b-102	Parietal-Central_executive|Salience	Inverse variance weighted	8	0.0334902	0.0285996	0.241598	-0.0225651	0.0895454	1.03406	0.977688	1.09368	0.786599126046512
496	node_pheno50	ieu-b-102	Major depression || id:ieu-b-102	Parietal-Central_executive|Salience	Simple mode	8	0.005256	0.0555527	0.927274	-0.103627	0.114139	1.00527	0.901561	1.12091	--
497	node_pheno50	ieu-b-102	Major depression || id:ieu-b-102	Parietal-Central_executive|Salience	Weighted mode	8	0.0395954	0.0510141	0.463064	-0.0603921	0.139583	1.04039	0.941395	1.14979	--
498	node_pheno51	ieu-b-102	Major depression || id:ieu-b-102	Paracentral-Motor	MR Egger	5	-0.076421	0.256233	0.784977	-0.578637	0.425795	0.926426	0.560662	1.53081	--
499	node_pheno51	ieu-b-102	Major depression || id:ieu-b-102	Paracentral-Motor	Weighted median	5	-0.0104683	0.0459497	0.819785	-0.10053	0.0795931	0.989586	0.904358	1.08285	--
500	node_pheno51	ieu-b-102	Major depression || id:ieu-b-102	Paracentral-Motor	Inverse variance weighted	5	0.0104876	0.043909	0.811224	-0.0755741	0.0965493	1.01054	0.927211	1.10136	0.979063406034483
501	node_pheno51	ieu-b-102	Major depression || id:ieu-b-102	Paracentral-Motor	Simple mode	5	-0.025186	0.07434	0.751802	-0.170892	0.12052	0.975128	0.842912	1.12808	--
502	node_pheno51	ieu-b-102	Major depression || id:ieu-b-102	Paracentral-Motor	Weighted mode	5	-0.0278294	0.0628911	0.681001	-0.151096	0.0954371	0.972554	0.859765	1.10014	--
503	node_pheno52	ieu-b-102	Major depression || id:ieu-b-102	Frontal-Central_executive	MR Egger	11	-0.099195	0.0856803	0.276772	-0.267128	0.0687383	0.905566	0.765575	1.07116	--
504	node_pheno52	ieu-b-102	Major depression || id:ieu-b-102	Frontal-Central_executive	Weighted median	11	0.0312712	0.0339455	0.356937	-0.035262	0.0978044	1.03177	0.965352	1.10275	--
505	node_pheno52	ieu-b-102	Major depression || id:ieu-b-102	Frontal-Central_executive	Inverse variance weighted	11	0.0161619	0.0247228	0.51329	-0.0322948	0.0646185	1.01629	0.968221	1.06675	0.971088487297297
506	node_pheno52	ieu-b-102	Major depression || id:ieu-b-102	Frontal-Central_executive	Simple mode	11	0.026936	0.057582	0.649966	-0.0859246	0.139797	1.0273	0.917663	1.15004	--
507	node_pheno52	ieu-b-102	Major depression || id:ieu-b-102	Frontal-Central_executive	Weighted mode	11	0.0394756	0.0500515	0.448582	-0.0586253	0.137576	1.04027	0.94306	1.14749	--
508	node_pheno53	ieu-b-102	Major depression || id:ieu-b-102	Postcentral|Precentral-Motor|Attention	MR Egger	7	-0.0741977	0.142021	0.623675	-0.352558	0.204163	0.928488	0.702888	1.2265	--
509	node_pheno53	ieu-b-102	Major depression || id:ieu-b-102	Postcentral|Precentral-Motor|Attention	Weighted median	7	0.0353169	0.0431302	0.412875	-0.0492182	0.119852	1.03595	0.951973	1.12733	--
510	node_pheno53	ieu-b-102	Major depression || id:ieu-b-102	Postcentral|Precentral-Motor|Attention	Inverse variance weighted	7	0.023452	0.0351612	0.504781	-0.0454639	0.0923679	1.02373	0.955554	1.09677	0.995342970704226
511	node_pheno53	ieu-b-102	Major depression || id:ieu-b-102	Postcentral|Precentral-Motor|Attention	Simple mode	7	0.0651284	0.0771088	0.430702	-0.0860049	0.216262	1.0673	0.91759	1.24143	--
512	node_pheno53	ieu-b-102	Major depression || id:ieu-b-102	Postcentral|Precentral-Motor|Attention	Weighted mode	7	0.0560782	0.0748437	0.482026	-0.0906155	0.202772	1.05768	0.913369	1.22479	--
513	node_pheno54	ieu-b-102	Major depression || id:ieu-b-102	Temporal|Frontal|Supp_Motor_Area-Default_mode|Salience	MR Egger	11	-0.117872	0.0916096	0.230316	-0.297427	0.0616829	0.88881	0.742727	1.06363	--
514	node_pheno54	ieu-b-102	Major depression || id:ieu-b-102	Temporal|Frontal|Supp_Motor_Area-Default_mode|Salience	Weighted median	11	0.015946	0.0337635	0.636724	-0.0502305	0.0821225	1.01607	0.95101	1.08559	--
515	node_pheno54	ieu-b-102	Major depression || id:ieu-b-102	Temporal|Frontal|Supp_Motor_Area-Default_mode|Salience	Inverse variance weighted	11	0.0241669	0.0256119	0.345385	-0.0260325	0.0743662	1.02446	0.974303	1.0772	0.895442
516	node_pheno54	ieu-b-102	Major depression || id:ieu-b-102	Temporal|Frontal|Supp_Motor_Area-Default_mode|Salience	Simple mode	11	0.017995	0.054289	0.747134	-0.0884114	0.124401	1.01816	0.915384	1.13247	--
517	node_pheno54	ieu-b-102	Major depression || id:ieu-b-102	Temporal|Frontal|Supp_Motor_Area-Default_mode|Salience	Weighted mode	11	0.017995	0.0522561	0.737706	-0.084427	0.120417	1.01816	0.919039	1.12797	--
518	node_pheno55	ieu-b-102	Major depression || id:ieu-b-102	Parietal|Postcentral|Precuneus-Attention	MR Egger	10	0.00949034	0.096522	0.924095	-0.179693	0.198673	1.00954	0.835527	1.21978	--
519	node_pheno55	ieu-b-102	Major depression || id:ieu-b-102	Parietal|Postcentral|Precuneus-Attention	Weighted median	10	-0.00585152	0.0308442	0.849535	-0.0663062	0.0546031	0.994166	0.935844	1.05612	--
520	node_pheno55	ieu-b-102	Major depression || id:ieu-b-102	Parietal|Postcentral|Precuneus-Attention	Inverse variance weighted	10	0.00143053	0.0246003	0.953628	-0.0467861	0.0496472	1.00143	0.954291	1.0509	1
521	node_pheno55	ieu-b-102	Major depression || id:ieu-b-102	Parietal|Postcentral|Precuneus-Attention	Simple mode	10	-0.00121578	0.04634	0.979642	-0.0920423	0.0896107	0.998785	0.912067	1.09375	--
522	node_pheno55	ieu-b-102	Major depression || id:ieu-b-102	Parietal|Postcentral|Precuneus-Attention	Weighted mode	10	-0.0143792	0.0408089	0.732682	-0.0943646	0.0656062	0.985724	0.909951	1.06781	--
523	node_pheno56	ieu-b-102	Major depression || id:ieu-b-102	Postcentral|Precentral-Motor	MR Egger	14	-0.0458409	0.0532493	0.406181	-0.15021	0.0585278	0.955194	0.860528	1.06027	--
524	node_pheno56	ieu-b-102	Major depression || id:ieu-b-102	Postcentral|Precentral-Motor	Weighted median	14	0.0214741	0.0253927	0.397732	-0.0282957	0.0712438	1.02171	0.972101	1.07384	--
525	node_pheno56	ieu-b-102	Major depression || id:ieu-b-102	Postcentral|Precentral-Motor	Inverse variance weighted	14	0.0304239	0.0191535	0.11219	-0.00711696	0.0679648	1.03089	0.992908	1.07033	0.713937337272727
526	node_pheno56	ieu-b-102	Major depression || id:ieu-b-102	Postcentral|Precentral-Motor	Simple mode	14	0.0163546	0.0455914	0.725563	-0.0730046	0.105714	1.01649	0.929597	1.1115	--
527	node_pheno56	ieu-b-102	Major depression || id:ieu-b-102	Postcentral|Precentral-Motor	Weighted mode	14	0.00545287	0.0339111	0.874724	-0.061013	0.0719187	1.00547	0.940811	1.07457	--
528	node_pheno57	ieu-b-102	Major depression || id:ieu-b-102	Precuneus-Default_mode|Central_executive	MR Egger	10	-0.138463	0.110833	0.246873	-0.355696	0.0787706	0.870696	0.700686	1.08196	--
529	node_pheno57	ieu-b-102	Major depression || id:ieu-b-102	Precuneus-Default_mode|Central_executive	Weighted median	10	-0.0453265	0.0350349	0.19575	-0.113995	0.0233419	0.955685	0.892262	1.02362	--
530	node_pheno57	ieu-b-102	Major depression || id:ieu-b-102	Precuneus-Default_mode|Central_executive	Inverse variance weighted	10	-0.0117232	0.0258915	0.650704	-0.0624705	0.039024	0.988345	0.939441	1.0398	0.929577238571429
531	node_pheno57	ieu-b-102	Major depression || id:ieu-b-102	Precuneus-Default_mode|Central_executive	Simple mode	10	-0.047012	0.055477	0.418728	-0.155747	0.0617229	0.954076	0.855776	1.06367	--
532	node_pheno57	ieu-b-102	Major depression || id:ieu-b-102	Precuneus-Default_mode|Central_executive	Weighted mode	10	-0.0524606	0.045104	0.274697	-0.140864	0.0359431	0.948892	0.868607	1.0366	--
533	node_pheno58	ieu-b-102	Major depression || id:ieu-b-102	Frontal-Central_executive|Salience	MR Egger	11	-0.0440822	0.0788351	0.589687	-0.198599	0.110435	0.956875	0.819879	1.11676	--
534	node_pheno58	ieu-b-102	Major depression || id:ieu-b-102	Frontal-Central_executive|Salience	Weighted median	11	0.0454391	0.0288389	0.115114	-0.0110852	0.101963	1.04649	0.988976	1.10734	--
535	node_pheno58	ieu-b-102	Major depression || id:ieu-b-102	Frontal-Central_executive|Salience	Inverse variance weighted	11	0.0430347	0.0217387	0.0477447	0.000426814	0.0856425	1.04397	1.00043	1.08942	0.742695162222222
536	node_pheno58	ieu-b-102	Major depression || id:ieu-b-102	Frontal-Central_executive|Salience	Simple mode	11	0.0471033	0.0417508	0.285574	-0.0347281	0.128935	1.04823	0.965868	1.13762	--
537	node_pheno58	ieu-b-102	Major depression || id:ieu-b-102	Frontal-Central_executive|Salience	Weighted mode	11	0.0452696	0.036006	0.237223	-0.0253023	0.115841	1.04631	0.975015	1.12282	--
538	node_pheno59	ieu-b-102	Major depression || id:ieu-b-102	Subcortical-Subcortical-cerebellum	MR Egger	15	-0.0204148	0.0679474	0.768585	-0.153592	0.112762	0.979792	0.857622	1.11937	--
539	node_pheno59	ieu-b-102	Major depression || id:ieu-b-102	Subcortical-Subcortical-cerebellum	Weighted median	15	0.0197069	0.0336785	0.558449	-0.046303	0.0857168	1.0199	0.954753	1.0895	--
540	node_pheno59	ieu-b-102	Major depression || id:ieu-b-102	Subcortical-Subcortical-cerebellum	Inverse variance weighted	15	0.0181883	0.0237831	0.444416	-0.0284266	0.0648032	1.01835	0.971974	1.06695	0.9721594290625
541	node_pheno59	ieu-b-102	Major depression || id:ieu-b-102	Subcortical-Subcortical-cerebellum	Simple mode	15	0.0450982	0.0572868	0.444268	-0.0671838	0.15738	1.04613	0.935023	1.17044	--
542	node_pheno59	ieu-b-102	Major depression || id:ieu-b-102	Subcortical-Subcortical-cerebellum	Weighted mode	15	0.0187968	0.0472734	0.696907	-0.0738591	0.111453	1.01897	0.928803	1.1179	--
543	node_pheno60	ieu-b-102	Major depression || id:ieu-b-102	Precuneus|Parietal_Sup-Attention|Central_executive	MR Egger	8	-0.0969811	0.113649	0.426221	-0.319734	0.125772	0.907573	0.726342	1.13402	--
544	node_pheno60	ieu-b-102	Major depression || id:ieu-b-102	Precuneus|Parietal_Sup-Attention|Central_executive	Weighted median	8	0.0112477	0.0368704	0.76032	-0.0610182	0.0835136	1.01131	0.940806	1.0871	--
545	node_pheno60	ieu-b-102	Major depression || id:ieu-b-102	Precuneus|Parietal_Sup-Attention|Central_executive	Inverse variance weighted	8	0.0152852	0.0278389	0.582965	-0.039279	0.0698493	1.0154	0.961482	1.07235	0.927444
546	node_pheno60	ieu-b-102	Major depression || id:ieu-b-102	Precuneus|Parietal_Sup-Attention|Central_executive	Simple mode	8	0.0151879	0.0579143	0.80068	-0.0983242	0.1287	1.0153	0.906355	1.13735	--
547	node_pheno60	ieu-b-102	Major depression || id:ieu-b-102	Precuneus|Parietal_Sup-Attention|Central_executive	Weighted mode	8	0.0133714	0.0467548	0.783165	-0.078268	0.105011	1.01346	0.924717	1.11072	--
548	node_pheno61	ieu-b-102	Major depression || id:ieu-b-102	Frontal-Central_executive	MR Egger	13	-0.00892712	0.0625736	0.889134	-0.131571	0.113717	0.991113	0.876717	1.12044	--
549	node_pheno61	ieu-b-102	Major depression || id:ieu-b-102	Frontal-Central_executive	Weighted median	13	0.0399446	0.029618	0.177447	-0.0181068	0.0979959	1.04075	0.982056	1.10296	--
550	node_pheno61	ieu-b-102	Major depression || id:ieu-b-102	Frontal-Central_executive	Inverse variance weighted	13	0.0436148	0.0216859	0.0443034	0.0011105	0.0861191	1.04458	1.00111	1.08994	0.886069
551	node_pheno61	ieu-b-102	Major depression || id:ieu-b-102	Frontal-Central_executive	Simple mode	13	0.0557788	0.0521476	0.305829	-0.0464306	0.157988	1.05736	0.954631	1.17115	--
552	node_pheno61	ieu-b-102	Major depression || id:ieu-b-102	Frontal-Central_executive	Weighted mode	13	0.040373	0.039916	0.331762	-0.0378623	0.118608	1.0412	0.962846	1.12593	--
553	node_pheno62	ieu-b-102	Major depression || id:ieu-b-102	Temporal|Occipital-Attention|Visual	MR Egger	5	-0.0617134	0.159722	0.72499	-0.374769	0.251343	0.940152	0.687448	1.28575	--
554	node_pheno62	ieu-b-102	Major depression || id:ieu-b-102	Temporal|Occipital-Attention|Visual	Weighted median	5	0.011343	0.0414365	0.784282	-0.0698726	0.0925585	1.01141	0.932513	1.09698	--
555	node_pheno62	ieu-b-102	Major depression || id:ieu-b-102	Temporal|Occipital-Attention|Visual	Inverse variance weighted	5	-0.0022745	0.0323198	0.943896	-0.0656214	0.0610724	0.997728	0.936485	1.06298	1
556	node_pheno62	ieu-b-102	Major depression || id:ieu-b-102	Temporal|Occipital-Attention|Visual	Simple mode	5	0.0370857	0.0587901	0.562408	-0.0781428	0.152314	1.03778	0.924832	1.16453	--
557	node_pheno62	ieu-b-102	Major depression || id:ieu-b-102	Temporal|Occipital-Attention|Visual	Weighted mode	5	0.0392766	0.0615806	0.558281	-0.0814214	0.159975	1.04006	0.921805	1.17348	--
558	node_pheno63	ieu-b-102	Major depression || id:ieu-b-102	Temporal|Occipital-Attention|Visual	MR Egger	11	-0.0668181	0.0870741	0.462516	-0.237483	0.103847	0.935365	0.78861	1.10943	--
559	node_pheno63	ieu-b-102	Major depression || id:ieu-b-102	Temporal|Occipital-Attention|Visual	Weighted median	11	-0.0257904	0.0332715	0.438251	-0.0910026	0.0394218	0.974539	0.913015	1.04021	--
560	node_pheno63	ieu-b-102	Major depression || id:ieu-b-102	Temporal|Occipital-Attention|Visual	Inverse variance weighted	11	-0.0155117	0.0257398	0.546752	-0.0659616	0.0349383	0.984608	0.936167	1.03556	0.933478413170732
561	node_pheno63	ieu-b-102	Major depression || id:ieu-b-102	Temporal|Occipital-Attention|Visual	Simple mode	11	-0.02145	0.0487366	0.66921	-0.116974	0.0740736	0.978778	0.889609	1.07689	--
562	node_pheno63	ieu-b-102	Major depression || id:ieu-b-102	Temporal|Occipital-Attention|Visual	Weighted mode	11	-0.0261365	0.0423884	0.551281	-0.109218	0.0569449	0.974202	0.896535	1.0586	--
563	node_pheno64	ieu-b-102	Major depression || id:ieu-b-102	Temporal|Fusiform-Limbic|Default_mode	MR Egger	5	-0.15482	0.193053	0.481223	-0.533205	0.223565	0.856569	0.586722	1.25053	--
564	node_pheno64	ieu-b-102	Major depression || id:ieu-b-102	Temporal|Fusiform-Limbic|Default_mode	Weighted median	5	-0.0642132	0.0502063	0.200901	-0.162617	0.0341911	0.937805	0.849916	1.03478	--
565	node_pheno64	ieu-b-102	Major depression || id:ieu-b-102	Temporal|Fusiform-Limbic|Default_mode	Inverse variance weighted	5	-0.0533166	0.0410899	0.194439	-0.133853	0.0272196	0.94808	0.874719	1.02759	0.777755
566	node_pheno64	ieu-b-102	Major depression || id:ieu-b-102	Temporal|Fusiform-Limbic|Default_mode	Simple mode	5	-0.079962	0.0644221	0.282342	-0.206229	0.0463053	0.923151	0.813647	1.04739	--
567	node_pheno64	ieu-b-102	Major depression || id:ieu-b-102	Temporal|Fusiform-Limbic|Default_mode	Weighted mode	5	-0.0814019	0.0570621	0.226866	-0.193244	0.0304397	0.921823	0.824281	1.03091	--
568	node_pheno65	ieu-b-102	Major depression || id:ieu-b-102	Frontal_Inf-Default_mode|Central_executive	MR Egger	15	-0.0855897	0.0592407	0.17219	-0.201702	0.0305221	0.917971	0.817339	1.03099	--
569	node_pheno65	ieu-b-102	Major depression || id:ieu-b-102	Frontal_Inf-Default_mode|Central_executive	Weighted median	15	0.0327062	0.0270843	0.227213	-0.0203791	0.0857914	1.03325	0.979827	1.08958	--
570	node_pheno65	ieu-b-102	Major depression || id:ieu-b-102	Frontal_Inf-Default_mode|Central_executive	Inverse variance weighted	15	0.0276077	0.0194217	0.155175	-0.0104588	0.0656743	1.02799	0.989596	1.06788	0.724149
571	node_pheno65	ieu-b-102	Major depression || id:ieu-b-102	Frontal_Inf-Default_mode|Central_executive	Simple mode	15	0.0244301	0.0443792	0.590663	-0.0625531	0.111413	1.02473	0.939363	1.11786	--
572	node_pheno65	ieu-b-102	Major depression || id:ieu-b-102	Frontal_Inf-Default_mode|Central_executive	Weighted mode	15	0.0212779	0.0373438	0.577853	-0.0519159	0.0944717	1.02151	0.949409	1.09908	--
573	node_pheno66	ieu-b-102	Major depression || id:ieu-b-102	Frontal-Salience|Default_mode	MR Egger	12	0.113527	0.0878547	0.225347	-0.0586687	0.285722	1.12022	0.943019	1.33072	--
574	node_pheno66	ieu-b-102	Major depression || id:ieu-b-102	Frontal-Salience|Default_mode	Weighted median	12	0.0450685	0.0335646	0.179357	-0.0207181	0.110855	1.0461	0.979495	1.11723	--
575	node_pheno66	ieu-b-102	Major depression || id:ieu-b-102	Frontal-Salience|Default_mode	Inverse variance weighted	12	0.0367883	0.0250969	0.14269	-0.0124017	0.0859782	1.03747	0.987675	1.08978	0.688847609655172
576	node_pheno66	ieu-b-102	Major depression || id:ieu-b-102	Frontal-Salience|Default_mode	Simple mode	12	0.0757772	0.0488172	0.148878	-0.0199045	0.171459	1.07872	0.980292	1.18704	--
577	node_pheno66	ieu-b-102	Major depression || id:ieu-b-102	Frontal-Salience|Default_mode	Weighted mode	12	0.047362	0.040679	0.268938	-0.0323687	0.127093	1.0485	0.96815	1.13552	--
578	node_pheno67	ieu-b-102	Major depression || id:ieu-b-102	Temporal-Central_executive|Default_mode	MR Egger	13	-0.0965806	0.173181	0.588228	-0.436015	0.242854	0.907937	0.646608	1.27488	--
579	node_pheno67	ieu-b-102	Major depression || id:ieu-b-102	Temporal-Central_executive|Default_mode	Weighted median	13	0.00931002	0.0409475	0.82014	-0.0709471	0.0895671	1.00935	0.931511	1.0937	--
580	node_pheno67	ieu-b-102	Major depression || id:ieu-b-102	Temporal-Central_executive|Default_mode	Inverse variance weighted	13	0.00146532	0.0369643	0.968379	-0.0709848	0.0739154	1.00147	0.931476	1.07672	1
581	node_pheno67	ieu-b-102	Major depression || id:ieu-b-102	Temporal-Central_executive|Default_mode	Simple mode	13	0.0181821	0.0771774	0.817725	-0.133086	0.16945	1.01835	0.87539	1.18465	--
582	node_pheno67	ieu-b-102	Major depression || id:ieu-b-102	Temporal-Central_executive|Default_mode	Weighted mode	13	0.0199585	0.0750102	0.794696	-0.127061	0.166978	1.02016	0.88068	1.18173	--
583	node_pheno68	ieu-b-102	Major depression || id:ieu-b-102	Frontal-Central_executive|Salience|Default_mode	MR Egger	11	-0.0558914	0.0990966	0.586526	-0.250121	0.138338	0.945642	0.778707	1.14836	--
584	node_pheno68	ieu-b-102	Major depression || id:ieu-b-102	Frontal-Central_executive|Salience|Default_mode	Weighted median	11	0.0310997	0.0329747	0.34561	-0.0335306	0.09573	1.03159	0.967025	1.10046	--
585	node_pheno68	ieu-b-102	Major depression || id:ieu-b-102	Frontal-Central_executive|Salience|Default_mode	Inverse variance weighted	11	0.0157701	0.0258542	0.541886	-0.0349041	0.0664443	1.0159	0.965698	1.0687	0.9483
586	node_pheno68	ieu-b-102	Major depression || id:ieu-b-102	Frontal-Central_executive|Salience|Default_mode	Simple mode	11	-0.000255029	0.0511742	0.996122	-0.100556	0.100046	0.999745	0.904334	1.10522	--
587	node_pheno68	ieu-b-102	Major depression || id:ieu-b-102	Frontal-Central_executive|Salience|Default_mode	Weighted mode	11	0.0180132	0.0448036	0.696108	-0.069802	0.105828	1.01818	0.932578	1.11163	--
588	node_pheno69	ieu-b-102	Major depression || id:ieu-b-102	Temporal-Default_mode|Central_executive	MR Egger	9	-0.0565983	0.110309	0.62368	-0.272803	0.159607	0.944974	0.761243	1.17305	--
589	node_pheno69	ieu-b-102	Major depression || id:ieu-b-102	Temporal-Default_mode|Central_executive	Weighted median	9	-0.0144062	0.0336244	0.668326	-0.08031	0.0514975	0.985697	0.92283	1.05285	--
590	node_pheno69	ieu-b-102	Major depression || id:ieu-b-102	Temporal-Default_mode|Central_executive	Inverse variance weighted	9	0.0149061	0.0251106	0.552767	-0.0343106	0.0641228	1.01502	0.966271	1.06622	0.932377390843374
591	node_pheno69	ieu-b-102	Major depression || id:ieu-b-102	Temporal-Default_mode|Central_executive	Simple mode	9	-0.013442	0.0454536	0.774966	-0.102531	0.075647	0.986648	0.90255	1.07858	--
592	node_pheno69	ieu-b-102	Major depression || id:ieu-b-102	Temporal-Default_mode|Central_executive	Weighted mode	9	-0.0236765	0.0394207	0.564722	-0.100941	0.053588	0.976602	0.903986	1.05505	--
593	node_pheno7	ieu-b-102	Major depression || id:ieu-b-102	Precuneus|Occipital-Default_mode|Central_executive	MR Egger	11	-0.0221762	0.0733064	0.769135	-0.165857	0.121504	0.978068	0.847168	1.12919	--
594	node_pheno7	ieu-b-102	Major depression || id:ieu-b-102	Precuneus|Occipital-Default_mode|Central_executive	Weighted median	11	0.0351134	0.0305306	0.250101	-0.0247266	0.0949533	1.03574	0.975577	1.09961	--
595	node_pheno7	ieu-b-102	Major depression || id:ieu-b-102	Precuneus|Occipital-Default_mode|Central_executive	Inverse variance weighted	11	0.0300992	0.0226765	0.1844	-0.0143468	0.0745452	1.03056	0.985756	1.07739	0.759292392352941
596	node_pheno7	ieu-b-102	Major depression || id:ieu-b-102	Precuneus|Occipital-Default_mode|Central_executive	Simple mode	11	0.0199133	0.0459029	0.673633	-0.0700564	0.109883	1.02011	0.932341	1.11615	--
597	node_pheno7	ieu-b-102	Major depression || id:ieu-b-102	Precuneus|Occipital-Default_mode|Central_executive	Weighted mode	11	0.0321763	0.0374682	0.410584	-0.0412614	0.105614	1.0327	0.959578	1.11139	--
598	node_pheno70	ieu-b-102	Major depression || id:ieu-b-102	Temporal_Mid|Angular-Default_mode	MR Egger	8	0.0578248	0.11858	0.643107	-0.174592	0.290241	1.05953	0.8398	1.33675	--
599	node_pheno70	ieu-b-102	Major depression || id:ieu-b-102	Temporal_Mid|Angular-Default_mode	Weighted median	8	0.0469103	0.040766	0.249848	-0.0329912	0.126812	1.04803	0.967547	1.1352	--
600	node_pheno70	ieu-b-102	Major depression || id:ieu-b-102	Temporal_Mid|Angular-Default_mode	Inverse variance weighted	8	0.0332197	0.0311527	0.286267	-0.0278397	0.094279	1.03378	0.972544	1.09887	0.834944217916667
601	node_pheno70	ieu-b-102	Major depression || id:ieu-b-102	Temporal_Mid|Angular-Default_mode	Simple mode	8	-0.0120765	0.0603548	0.847097	-0.130372	0.106219	0.987996	0.877769	1.11207	--
602	node_pheno70	ieu-b-102	Major depression || id:ieu-b-102	Temporal_Mid|Angular-Default_mode	Weighted mode	8	0.0643689	0.056125	0.289115	-0.0456362	0.174374	1.06649	0.955389	1.1905	--
603	node_pheno71	ieu-b-102	Major depression || id:ieu-b-102	Orbitofrontal-Limbic	MR Egger	3	-0.134297	0.463284	0.82038	-1.04233	0.77374	0.874331	0.352631	2.16786	--
604	node_pheno71	ieu-b-102	Major depression || id:ieu-b-102	Orbitofrontal-Limbic	Weighted median	3	0.0266077	0.0508316	0.600662	-0.0730222	0.126238	1.02696	0.92958	1.13455	--
605	node_pheno71	ieu-b-102	Major depression || id:ieu-b-102	Orbitofrontal-Limbic	Inverse variance weighted	3	0.0173028	0.0563448	0.758776	-0.093133	0.127739	1.01745	0.911072	1.13626	0.97457501412844
606	node_pheno71	ieu-b-102	Major depression || id:ieu-b-102	Orbitofrontal-Limbic	Simple mode	3	0.0843285	0.079452	0.399741	-0.0713974	0.240054	1.08799	0.931092	1.27132	--
607	node_pheno71	ieu-b-102	Major depression || id:ieu-b-102	Orbitofrontal-Limbic	Weighted mode	3	0.0662643	0.0662743	0.422708	-0.0636333	0.196162	1.06851	0.938349	1.21672	--
608	node_pheno72	ieu-b-102	Major depression || id:ieu-b-102	Cerebellum|Temporal-Subcortical-cerebellum	MR Egger	6	0.201457	0.145781	0.23916	-0.0842741	0.487188	1.22318	0.919179	1.62773	--
609	node_pheno72	ieu-b-102	Major depression || id:ieu-b-102	Cerebellum|Temporal-Subcortical-cerebellum	Weighted median	6	-0.0278233	0.0425254	0.512934	-0.111173	0.0555264	0.97256	0.894784	1.0571	--
610	node_pheno72	ieu-b-102	Major depression || id:ieu-b-102	Cerebellum|Temporal-Subcortical-cerebellum	Inverse variance weighted	6	-0.0276295	0.0396031	0.485389	-0.105252	0.0499926	0.972749	0.900098	1.05126	0.999330827352941
611	node_pheno72	ieu-b-102	Major depression || id:ieu-b-102	Cerebellum|Temporal-Subcortical-cerebellum	Simple mode	6	-0.0321251	0.0626091	0.629736	-0.154839	0.0905888	0.968385	0.856553	1.09482	--
612	node_pheno72	ieu-b-102	Major depression || id:ieu-b-102	Cerebellum|Temporal-Subcortical-cerebellum	Weighted mode	6	-0.0358172	0.052433	0.524901	-0.138586	0.0669514	0.964817	0.870588	1.06924	--
613	node_pheno73	ieu-b-102	Major depression || id:ieu-b-102	Cerebellum|Temporal-Subcortical-cerebellum	MR Egger	6	-0.205524	0.151299	0.245901	-0.502071	0.0910228	0.814221	0.605276	1.09529	--
614	node_pheno73	ieu-b-102	Major depression || id:ieu-b-102	Cerebellum|Temporal-Subcortical-cerebellum	Weighted median	6	-0.0565196	0.0465308	0.224492	-0.14772	0.0346808	0.945048	0.862673	1.03529	--
615	node_pheno73	ieu-b-102	Major depression || id:ieu-b-102	Cerebellum|Temporal-Subcortical-cerebellum	Inverse variance weighted	6	-0.0444951	0.0383778	0.246295	-0.119716	0.0307255	0.95648	0.887173	1.0312	0.783667
616	node_pheno73	ieu-b-102	Major depression || id:ieu-b-102	Cerebellum|Temporal-Subcortical-cerebellum	Simple mode	6	-0.082558	0.0702973	0.293114	-0.220341	0.0552247	0.920758	0.802245	1.05678	--
617	node_pheno73	ieu-b-102	Major depression || id:ieu-b-102	Cerebellum|Temporal-Subcortical-cerebellum	Weighted mode	6	-0.0791175	0.0565266	0.220502	-0.18991	0.0316747	0.923931	0.827034	1.03218	--
618	node_pheno74	ieu-b-102	Major depression || id:ieu-b-102	Frontal-Limbic	MR Egger	4	0.210882	0.20508	0.411913	-0.191074	0.612839	1.23477	0.826071	1.84566	--
619	node_pheno74	ieu-b-102	Major depression || id:ieu-b-102	Frontal-Limbic	Weighted median	4	-0.0132812	0.046755	0.776365	-0.104921	0.0783586	0.986807	0.900396	1.08151	--
620	node_pheno74	ieu-b-102	Major depression || id:ieu-b-102	Frontal-Limbic	Inverse variance weighted	4	0.00209784	0.0390926	0.957203	-0.0745236	0.0787193	1.0021	0.928186	1.0819	1
621	node_pheno74	ieu-b-102	Major depression || id:ieu-b-102	Frontal-Limbic	Simple mode	4	-0.0316884	0.0656966	0.662567	-0.160454	0.097077	0.968808	0.851757	1.10195	--
622	node_pheno74	ieu-b-102	Major depression || id:ieu-b-102	Frontal-Limbic	Weighted mode	4	-0.0267096	0.0643524	0.706001	-0.15284	0.099421	0.973644	0.858267	1.10453	--
623	node_pheno75	ieu-b-102	Major depression || id:ieu-b-102	Temporal|Orbitofrontal-Limbic	MR Egger	5	0.0860763	0.170038	0.647561	-0.247199	0.419352	1.08989	0.780985	1.52097	--
624	node_pheno75	ieu-b-102	Major depression || id:ieu-b-102	Temporal|Orbitofrontal-Limbic	Weighted median	5	-0.0034842	0.0497945	0.944216	-0.101081	0.094113	0.996522	0.903859	1.09868	--
625	node_pheno75	ieu-b-102	Major depression || id:ieu-b-102	Temporal|Orbitofrontal-Limbic	Inverse variance weighted	5	-0.0105886	0.0405981	0.794235	-0.0901608	0.0689837	0.989467	0.913784	1.07142	0.98400816159292
626	node_pheno75	ieu-b-102	Major depression || id:ieu-b-102	Temporal|Orbitofrontal-Limbic	Simple mode	5	-0.0660266	0.0794932	0.452903	-0.221833	0.0897801	0.936106	0.801049	1.09393	--
627	node_pheno75	ieu-b-102	Major depression || id:ieu-b-102	Temporal|Orbitofrontal-Limbic	Weighted mode	5	0.0299785	0.0661097	0.673725	-0.0995966	0.159554	1.03043	0.905203	1.17299	--
628	node_pheno76	ieu-b-102	Major depression || id:ieu-b-102	Frontal_Sup-Limbic|Default_mode	MR Egger	8	-0.119161	0.142433	0.434859	-0.398331	0.160008	0.887665	0.67144	1.17352	--
629	node_pheno76	ieu-b-102	Major depression || id:ieu-b-102	Frontal_Sup-Limbic|Default_mode	Weighted median	8	0.0229179	0.0420229	0.585501	-0.059447	0.105283	1.02318	0.942285	1.11102	--
630	node_pheno76	ieu-b-102	Major depression || id:ieu-b-102	Frontal_Sup-Limbic|Default_mode	Inverse variance weighted	8	0.0259123	0.0336261	0.440943	-0.0399948	0.0918195	1.02625	0.960794	1.09617	0.979873968888889
631	node_pheno76	ieu-b-102	Major depression || id:ieu-b-102	Frontal_Sup-Limbic|Default_mode	Simple mode	8	0.024412	0.0734113	0.74922	-0.119474	0.168298	1.02471	0.887387	1.18329	--
632	node_pheno76	ieu-b-102	Major depression || id:ieu-b-102	Frontal_Sup-Limbic|Default_mode	Weighted mode	8	-0.0195115	0.0611656	0.759038	-0.139396	0.100373	0.980678	0.869883	1.10558	--
633	node_pheno8	ieu-b-102	Major depression || id:ieu-b-102	Occipital-Visual	MR Egger	8	-0.0366203	0.183929	0.84876	-0.397121	0.32388	0.964042	0.672253	1.38248	--
634	node_pheno8	ieu-b-102	Major depression || id:ieu-b-102	Occipital-Visual	Weighted median	8	0.0266395	0.0463868	0.565772	-0.0642787	0.117558	1.027	0.937744	1.12475	--
635	node_pheno8	ieu-b-102	Major depression || id:ieu-b-102	Occipital-Visual	Inverse variance weighted	8	0.0252268	0.0342073	0.460837	-0.0418194	0.092273	1.02555	0.959043	1.09666	0.977533346363636
636	node_pheno8	ieu-b-102	Major depression || id:ieu-b-102	Occipital-Visual	Simple mode	8	0.0664865	0.0726611	0.390611	-0.0759293	0.208902	1.06875	0.926882	1.23232	--
637	node_pheno8	ieu-b-102	Major depression || id:ieu-b-102	Occipital-Visual	Weighted mode	8	0.024697	0.0663522	0.720748	-0.105353	0.154747	1.025	0.900007	1.16736	--
638	node_pheno9	ieu-b-102	Major depression || id:ieu-b-102	Parietal|Temporal-Default_mode|Central_executive	MR Egger	15	-0.0541476	0.0590663	0.37598	-0.169917	0.0616223	0.947292	0.843735	1.06356	--
639	node_pheno9	ieu-b-102	Major depression || id:ieu-b-102	Parietal|Temporal-Default_mode|Central_executive	Weighted median	15	0.0250094	0.026674	0.348453	-0.0272716	0.0772904	1.02532	0.973097	1.08036	--
640	node_pheno9	ieu-b-102	Major depression || id:ieu-b-102	Parietal|Temporal-Default_mode|Central_executive	Inverse variance weighted	15	0.0296269	0.018737	0.113832	-0.00709757	0.0663514	1.03007	0.992928	1.0686	0.664022070833333
641	node_pheno9	ieu-b-102	Major depression || id:ieu-b-102	Parietal|Temporal-Default_mode|Central_executive	Simple mode	15	0.0320227	0.040772	0.445303	-0.0478904	0.111936	1.03254	0.953238	1.11844	--
642	node_pheno9	ieu-b-102	Major depression || id:ieu-b-102	Parietal|Temporal-Default_mode|Central_executive	Weighted mode	15	0.0320227	0.0330805	0.349459	-0.032815	0.0968604	1.03254	0.967718	1.10171	--
rsfMRI, resting-state functional magnetic resonance images; MR, mendelian randomization; SNP, single nucleotide polymorphism; SE, standard error; OR, odds ratio; lci, lower confidence interval; uci, upper confidence interval. ‘Wald ratio’, ‘MR-Egger’, ‘Weighted median’, ‘Inverse variance weighted’, ‘Simple mode’ and ‘Weighted mode’ indicate MR analysis via these methods. All statistical tests wer…

## Sheet: Bipolar disorder
Causalities in the forward MR analysis between 191 fMRI phenotypes and bipolar disorder
	id.exposure	id.outcome	outcome	exposure	method	No. of SNP	Beta	SE	P-value	Beta_lci95	Beta_upci95	OR	OR_lci95	OR_uci95	Adjusted P-value
1	edge_pheno101	ieu-b-5110	Bipolar disorder bip2021 || id:ieu-b-5110	(Postcentral|Precentral)&(Cerebellum)-(Motor)&(Subcortical-cerebellum)	Wald ratio	1	-0.0261344	0.093778	0.780488	-0.209939	0.157671	0.974204	0.810633	1.17078	--
2	edge_pheno102	ieu-b-5110	Bipolar disorder bip2021 || id:ieu-b-5110	(Postcentral|Precentral)&(Cerebellum)-(Motor)&(Subcortical-cerebellum)	Wald ratio	1	-0.0479215	0.127755	0.707583	-0.298322	0.202479	0.953209	0.742062	1.22443	--
3	edge_pheno1020	ieu-b-5110	Bipolar disorder bip2021 || id:ieu-b-5110	(Paracentral)&(Temporal|Occipital)-(Motor)&(Attention|Visual)	Wald ratio	1	0.0481678	0.128412	0.707583	-0.20352	0.299855	1.04935	0.815854	1.34966	--
4	edge_pheno103	ieu-b-5110	Bipolar disorder bip2021 || id:ieu-b-5110	(Paracentral|Postcentral)&(Cerebellum)-(Motor)&(Subcortical-cerebellum)	MR Egger	3	-0.461522	0.249742	0.315766	-0.951017	0.0279716	0.630323	0.386348	1.02837	--
5	edge_pheno103	ieu-b-5110	Bipolar disorder bip2021 || id:ieu-b-5110	(Paracentral|Postcentral)&(Cerebellum)-(Motor)&(Subcortical-cerebellum)	Weighted median	3	0.0325673	0.0792185	0.680994	-0.122701	0.187836	1.0331	0.884528	1.20664	--
6	edge_pheno103	ieu-b-5110	Bipolar disorder bip2021 || id:ieu-b-5110	(Paracentral|Postcentral)&(Cerebellum)-(Motor)&(Subcortical-cerebellum)	Inverse variance weighted	3	0.0631502	0.132096	0.632605	-0.195758	0.322059	1.06519	0.822211	1.37997	0.918298093064516
7	edge_pheno103	ieu-b-5110	Bipolar disorder bip2021 || id:ieu-b-5110	(Paracentral|Postcentral)&(Cerebellum)-(Motor)&(Subcortical-cerebellum)	Simple mode	3	0.195088	0.223642	0.475013	-0.24325	0.633426	1.21542	0.784076	1.88405	--
8	edge_pheno103	ieu-b-5110	Bipolar disorder bip2021 || id:ieu-b-5110	(Paracentral|Postcentral)&(Cerebellum)-(Motor)&(Subcortical-cerebellum)	Weighted mode	3	-0.0106135	0.0902011	0.917085	-0.187408	0.166181	0.989443	0.829106	1.18079	--
9	edge_pheno1041	ieu-b-5110	Bipolar disorder bip2021 || id:ieu-b-5110	(Angular|Temporal)&(Temporal|Occipital)-(Default_mode|Central_executive)&(Attention|Visual)	Wald ratio	1	-0.139916	0.183917	0.446802	-0.500394	0.220561	0.869431	0.606292	1.24678	--
10	edge_pheno1059	ieu-b-5110	Bipolar disorder bip2021 || id:ieu-b-5110	(Parietal)&(Temporal|Occipital)-(Central_executive|Salience)&(Attention|Visual)	Inverse variance weighted	2	0.121767	0.127536	0.339693	-0.128202	0.371737	1.12949	0.879675	1.45025	0.881895597403846
11	edge_pheno1122	ieu-b-5110	Bipolar disorder bip2021 || id:ieu-b-5110	(Temporal)&(Frontal_Inf)-(Default_mode)&(Default_mode|Central_executive)	MR Egger	9	-0.105977	0.253618	0.688569	-0.603069	0.391115	0.899445	0.54713	1.47863	--
12	edge_pheno1122	ieu-b-5110	Bipolar disorder bip2021 || id:ieu-b-5110	(Temporal)&(Frontal_Inf)-(Default_mode)&(Default_mode|Central_executive)	Weighted median	9	-0.128755	0.082511	0.118651	-0.290477	0.0329663	0.879189	0.747907	1.03352	--
13	edge_pheno1122	ieu-b-5110	Bipolar disorder bip2021 || id:ieu-b-5110	(Temporal)&(Frontal_Inf)-(Default_mode)&(Default_mode|Central_executive)	Inverse variance weighted	9	-0.194234	0.0710036	0.00622769	-0.333401	-0.0550665	0.823466	0.716483	0.946422	0.420369
14	edge_pheno1122	ieu-b-5110	Bipolar disorder bip2021 || id:ieu-b-5110	(Temporal)&(Frontal_Inf)-(Default_mode)&(Default_mode|Central_executive)	Simple mode	9	-0.13542	0.126084	0.314125	-0.382545	0.111704	0.873349	0.682123	1.11818	--
15	edge_pheno1122	ieu-b-5110	Bipolar disorder bip2021 || id:ieu-b-5110	(Temporal)&(Frontal_Inf)-(Default_mode)&(Default_mode|Central_executive)	Weighted mode	9	-0.127571	0.10835	0.272876	-0.339938	0.0847953	0.880231	0.711815	1.08849	--
16	edge_pheno1126	ieu-b-5110	Bipolar disorder bip2021 || id:ieu-b-5110	(Frontal_Sup)&(Frontal_Inf)-(Default_mode)&(Default_mode|Central_executive)	MR Egger	5	0.633025	0.365392	0.181616	-0.0831435	1.34919	1.8833	0.920219	3.85432	--
17	edge_pheno1126	ieu-b-5110	Bipolar disorder bip2021 || id:ieu-b-5110	(Frontal_Sup)&(Frontal_Inf)-(Default_mode)&(Default_mode|Central_executive)	Weighted median	5	-0.104905	0.128453	0.414109	-0.356673	0.146862	0.90041	0.700001	1.15819	--
18	edge_pheno1126	ieu-b-5110	Bipolar disorder bip2021 || id:ieu-b-5110	(Frontal_Sup)&(Frontal_Inf)-(Default_mode)&(Default_mode|Central_executive)	Inverse variance weighted	5	-0.0741623	0.106384	0.485729	-0.282675	0.134351	0.928521	0.753765	1.14379	0.936763
19	edge_pheno1126	ieu-b-5110	Bipolar disorder bip2021 || id:ieu-b-5110	(Frontal_Sup)&(Frontal_Inf)-(Default_mode)&(Default_mode|Central_executive)	Simple mode	5	-0.0925604	0.166947	0.608821	-0.419776	0.234655	0.911594	0.657194	1.26447	--
20	edge_pheno1126	ieu-b-5110	Bipolar disorder bip2021 || id:ieu-b-5110	(Frontal_Sup)&(Frontal_Inf)-(Default_mode)&(Default_mode|Central_executive)	Weighted mode	5	-0.110828	0.165393	0.539502	-0.434999	0.213343	0.895093	0.647266	1.23781	--
21	edge_pheno1134	ieu-b-5110	Bipolar disorder bip2021 || id:ieu-b-5110	(Frontal_Sup)&(Frontal_Inf)-(Default_mode|Central_executive)&(Default_mode|Central_executive)	MR Egger	3	-0.405462	0.412881	0.505771	-1.21471	0.403784	0.666669	0.296797	1.49748	--
22	edge_pheno1134	ieu-b-5110	Bipolar disorder bip2021 || id:ieu-b-5110	(Frontal_Sup)&(Frontal_Inf)-(Default_mode|Central_executive)&(Default_mode|Central_executive)	Weighted median	3	-0.333778	0.121072	0.0058359	-0.571079	-0.0964776	0.716212	0.564915	0.90803	--
23	edge_pheno1134	ieu-b-5110	Bipolar disorder bip2021 || id:ieu-b-5110	(Frontal_Sup)&(Frontal_Inf)-(Default_mode|Central_executive)&(Default_mode|Central_executive)	Inverse variance weighted	3	-0.324015	0.107816	0.00265349	-0.535333	-0.112696	0.72324	0.585474	0.893422	0.35822
24	edge_pheno1134	ieu-b-5110	Bipolar disorder bip2021 || id:ieu-b-5110	(Frontal_Sup)&(Frontal_Inf)-(Default_mode|Central_executive)&(Default_mode|Central_executive)	Simple mode	3	-0.345809	0.153475	0.153011	-0.646621	-0.0449981	0.707647	0.523813	0.955999	--
25	edge_pheno1134	ieu-b-5110	Bipolar disorder bip2021 || id:ieu-b-5110	(Frontal_Sup)&(Frontal_Inf)-(Default_mode|Central_executive)&(Default_mode|Central_executive)	Weighted mode	3	-0.341556	0.150306	0.150989	-0.636156	-0.0469566	0.710663	0.529323	0.954129	--
26	edge_pheno1137	ieu-b-5110	Bipolar disorder bip2021 || id:ieu-b-5110	(Parietal)&(Frontal_Inf)-(Central_executive|Attention)&(Default_mode|Central_executive)	MR Egger	4	-1.27889	0.420268	0.0931476	-2.10262	-0.455165	0.278346	0.122137	0.634343	--
27	edge_pheno1137	ieu-b-5110	Bipolar disorder bip2021 || id:ieu-b-5110	(Parietal)&(Frontal_Inf)-(Central_executive|Attention)&(Default_mode|Central_executive)	Weighted median	4	0.230386	0.142969	0.107083	-0.0498326	0.510604	1.25909	0.951389	1.6663	--
28	edge_pheno1137	ieu-b-5110	Bipolar disorder bip2021 || id:ieu-b-5110	(Parietal)&(Frontal_Inf)-(Central_executive|Attention)&(Default_mode|Central_executive)	Inverse variance weighted	4	0.227319	0.227268	0.3172	-0.218125	0.672764	1.25523	0.804025	1.95965	0.892126
29	edge_pheno1137	ieu-b-5110	Bipolar disorder bip2021 || id:ieu-b-5110	(Parietal)&(Frontal_Inf)-(Central_executive|Attention)&(Default_mode|Central_executive)	Simple mode	4	0.335387	0.256991	0.282952	-0.168316	0.839089	1.39848	0.845087	2.31426	--
30	edge_pheno1137	ieu-b-5110	Bipolar disorder bip2021 || id:ieu-b-5110	(Parietal)&(Frontal_Inf)-(Central_executive|Attention)&(Default_mode|Central_executive)	Weighted mode	4	0.2507	0.20102	0.30084	-0.143299	0.644699	1.28492	0.866495	1.90541	--
31	edge_pheno1141	ieu-b-5110	Bipolar disorder bip2021 || id:ieu-b-5110	(Supp_Motor_Area|Frontal)&(Frontal_Inf)-(Salience|Default_mode)&(Default_mode|Central_executive)	Inverse variance weighted	2	-0.257855	0.143367	0.0720873	-0.538853	0.0231442	0.772708	0.583417	1.02341	0.572457740294118
32	edge_pheno1142	ieu-b-5110	Bipolar disorder bip2021 || id:ieu-b-5110	(Parietal)&(Frontal_Inf)-(Central_executive|Salience)&(Default_mode|Central_executive)	MR Egger	4	0.907305	0.954219	0.442044	-0.962965	2.77757	2.47764	0.381759	16.08	--
33	edge_pheno1142	ieu-b-5110	Bipolar disorder bip2021 || id:ieu-b-5110	(Parietal)&(Frontal_Inf)-(Central_executive|Salience)&(Default_mode|Central_executive)	Weighted median	4	-0.00184518	0.110129	0.986632	-0.217699	0.214008	0.998157	0.804368	1.23863	--
34	edge_pheno1142	ieu-b-5110	Bipolar disorder bip2021 || id:ieu-b-5110	(Parietal)&(Frontal_Inf)-(Central_executive|Salience)&(Default_mode|Central_executive)	Inverse variance weighted	4	-0.0873117	0.160383	0.58617	-0.401663	0.227039	0.916391	0.669206	1.25488	0.920150981686046
35	edge_pheno1142	ieu-b-5110	Bipolar disorder bip2021 || id:ieu-b-5110	(Parietal)&(Frontal_Inf)-(Central_executive|Salience)&(Default_mode|Central_executive)	Simple mode	4	-0.0168279	0.136042	0.909378	-0.28347	0.249815	0.983313	0.753165	1.28379	--
36	edge_pheno1142	ieu-b-5110	Bipolar disorder bip2021 || id:ieu-b-5110	(Parietal)&(Frontal_Inf)-(Central_executive|Salience)&(Default_mode|Central_executive)	Weighted mode	4	0.027379	0.109845	0.819258	-0.187918	0.242676	1.02776	0.828683	1.27466	--
37	edge_pheno1161	ieu-b-5110	Bipolar disorder bip2021 || id:ieu-b-5110	(Precuneus|Angular|Cingulate)&(Frontal)-(Default_mode|Central_executive)&(Salience|Default_mode)	MR Egger	5	-0.282349	0.418908	0.54859	-1.10341	0.538711	0.754011	0.331738	1.7138	--
38	edge_pheno1161	ieu-b-5110	Bipolar disorder bip2021 || id:ieu-b-5110	(Precuneus|Angular|Cingulate)&(Frontal)-(Default_mode|Central_executive)&(Salience|Default_mode)	Weighted median	5	-0.125051	0.108854	0.25064	-0.338406	0.088303	0.882452	0.712906	1.09232	--
39	edge_pheno1161	ieu-b-5110	Bipolar disorder bip2021 || id:ieu-b-5110	(Precuneus|Angular|Cingulate)&(Frontal)-(Default_mode|Central_executive)&(Salience|Default_mode)	Inverse variance weighted	5	-0.116158	0.122139	0.341588	-0.355551	0.123234	0.890334	0.700787	1.13115	0.870083762264151
40	edge_pheno1161	ieu-b-5110	Bipolar disorder bip2021 || id:ieu-b-5110	(Precuneus|Angular|Cingulate)&(Frontal)-(Default_mode|Central_executive)&(Salience|Default_mode)	Simple mode	5	-0.130768	0.155785	0.448477	-0.436106	0.17457	0.877422	0.646549	1.19073	--
41	edge_pheno1161	ieu-b-5110	Bipolar disorder bip2021 || id:ieu-b-5110	(Precuneus|Angular|Cingulate)&(Frontal)-(Default_mode|Central_executive)&(Salience|Default_mode)	Weighted mode	5	-0.121102	0.125852	0.390411	-0.367772	0.125568	0.885943	0.692275	1.13379	--
42	edge_pheno1167	ieu-b-5110	Bipolar disorder bip2021 || id:ieu-b-5110	(Angular|Temporal)&(Frontal)-(Default_mode|Central_executive)&(Salience|Default_mode)	MR Egger	3	-0.737452	0.752502	0.50643	-2.21236	0.737451	0.478331	0.109443	2.0906	--
43	edge_pheno1167	ieu-b-5110	Bipolar disorder bip2021 || id:ieu-b-5110	(Angular|Temporal)&(Frontal)-(Default_mode|Central_executive)&(Salience|Default_mode)	Weighted median	3	-0.164309	0.126634	0.194458	-0.412512	0.083895	0.84848	0.661985	1.08751	--
44	edge_pheno1167	ieu-b-5110	Bipolar disorder bip2021 || id:ieu-b-5110	(Angular|Temporal)&(Frontal)-(Default_mode|Central_executive)&(Salience|Default_mode)	Inverse variance weighted	3	-0.201237	0.107984	0.0623807	-0.412886	0.0104118	0.817718	0.661737	1.01047	0.601527889285714
45	edge_pheno1167	ieu-b-5110	Bipolar disorder bip2021 || id:ieu-b-5110	(Angular|Temporal)&(Frontal)-(Default_mode|Central_executive)&(Salience|Default_mode)	Simple mode	3	-0.152628	0.163832	0.449886	-0.473739	0.168483	0.858449	0.62267	1.18351	--
46	edge_pheno1167	ieu-b-5110	Bipolar disorder bip2021 || id:ieu-b-5110	(Angular|Temporal)&(Frontal)-(Default_mode|Central_executive)&(Salience|Default_mode)	Weighted mode	3	-0.139526	0.159369	0.473636	-0.451889	0.172838	0.869771	0.636425	1.18867	--
47	edge_pheno1171	ieu-b-5110	Bipolar disorder bip2021 || id:ieu-b-5110	(Insula|Cingulate)&(Frontal)-(Salience|Default_mode)&(Salience|Default_mode)	MR Egger	3	0.486457	0.496025	0.5062	-0.485753	1.45867	1.62654	0.615234	4.30022	--
48	edge_pheno1171	ieu-b-5110	Bipolar disorder bip2021 || id:ieu-b-5110	(Insula|Cingulate)&(Frontal)-(Salience|Default_mode)&(Salience|Default_mode)	Weighted median	3	0.199213	0.142834	0.1631	-0.0807407	0.479168	1.22044	0.922433	1.61473	--
49	edge_pheno1171	ieu-b-5110	Bipolar disorder bip2021 || id:ieu-b-5110	(Insula|Cingulate)&(Frontal)-(Salience|Default_mode)&(Salience|Default_mode)	Inverse variance weighted	3	0.252286	0.12161	0.0380287	0.0139299	0.490642	1.28696	1.01403	1.63336	0.855646
50	edge_pheno1171	ieu-b-5110	Bipolar disorder bip2021 || id:ieu-b-5110	(Insula|Cingulate)&(Frontal)-(Salience|Default_mode)&(Salience|Default_mode)	Simple mode	3	0.186735	0.17792	0.404046	-0.161988	0.535458	1.20531	0.850452	1.70823	--
51	edge_pheno1171	ieu-b-5110	Bipolar disorder bip2021 || id:ieu-b-5110	(Insula|Cingulate)&(Frontal)-(Salience|Default_mode)&(Salience|Default_mode)	Weighted mode	3	0.189839	0.168771	0.377515	-0.140953	0.52063	1.20905	0.86853	1.68309	--
52	edge_pheno1175	ieu-b-5110	Bipolar disorder bip2021 || id:ieu-b-5110	(Precuneus|Cuneus|Cingulate)&(Frontal)-(Default_mode|Central_executive)&(Salience|Default_mode)	Inverse variance weighted	2	-0.0721006	0.123947	0.560765	-0.315037	0.170836	0.930437	0.729762	1.1863	0.970555508653846
53	edge_pheno1183	ieu-b-5110	Bipolar disorder bip2021 || id:ieu-b-5110	(Precentral|Frontal|Supp_Motor_Area)&(Frontal)-(Attention|Salience|Motor)&(Salience|Default_mode)	Inverse variance weighted	2	-0.0805517	0.128712	0.531427	-0.332827	0.171724	0.922607	0.716894	1.18735	0.956569
54	edge_pheno1184	ieu-b-5110	Bipolar disorder bip2021 || id:ieu-b-5110	(Supp_Motor_Area|Frontal)&(Frontal)-(Salience|Default_mode)&(Salience|Default_mode)	Inverse variance weighted	2	0.047653	0.127868	0.709391	-0.202968	0.298274	1.04881	0.816304	1.34753	0.948196201188119
55	edge_pheno1189	ieu-b-5110	Bipolar disorder bip2021 || id:ieu-b-5110	(Temporal|Frontal|Supp_Motor_Area)&(Frontal)-(Default_mode|Salience)&(Salience|Default_mode)	Wald ratio	1	-0.0940777	0.196312	0.631778	-0.478849	0.290693	0.910212	0.619496	1.33735	--
56	edge_pheno1205	ieu-b-5110	Bipolar disorder bip2021 || id:ieu-b-5110	(Precuneus|Angular|Cingulate)&(Temporal)-(Default_mode|Central_executive)&(Central_executive|Default_mode)	Wald ratio	1	0.218302	0.12064	0.0703687	-0.0181527	0.454757	1.24396	0.982011	1.57579	--
57	edge_pheno1211	ieu-b-5110	Bipolar disorder bip2021 || id:ieu-b-5110	(Angular|Temporal)&(Temporal)-(Default_mode|Central_executive)&(Central_executive|Default_mode)	Inverse variance weighted	2	0.227539	0.117729	0.0532684	-0.00320949	0.458287	1.25551	0.996796	1.58136	0.653749146818182
58	edge_pheno1221	ieu-b-5110	Bipolar disorder bip2021 || id:ieu-b-5110	(Frontal_Sup)&(Temporal)-(Default_mode|Central_executive)&(Central_executive|Default_mode)	Wald ratio	1	0.111603	0.144732	0.44065	-0.172073	0.395278	1.11807	0.841918	1.4848	--
59	edge_pheno1250	ieu-b-5110	Bipolar disorder bip2021 || id:ieu-b-5110	(Precuneus|Angular|Cingulate)&(Frontal)-(Default_mode|Central_executive)&(Central_executive|Salience|Default_mode)	MR Egger	4	1.30928	0.450761	0.100907	0.425791	2.19277	3.70351	1.5308	8.96003	--
60	edge_pheno1250	ieu-b-5110	Bipolar disorder bip2021 || id:ieu-b-5110	(Precuneus|Angular|Cingulate)&(Frontal)-(Default_mode|Central_executive)&(Central_executive|Salience|Default_mode)	Weighted median	4	-0.155009	0.129237	0.230366	-0.408315	0.0982959	0.856407	0.66477	1.10329	--
61	edge_pheno1250	ieu-b-5110	Bipolar disorder bip2021 || id:ieu-b-5110	(Precuneus|Angular|Cingulate)&(Frontal)-(Default_mode|Central_executive)&(Central_executive|Salience|Default_mode)	Inverse variance weighted	4	-0.099883	0.176178	0.570752	-0.445191	0.245425	0.904943	0.640702	1.27816	0.939652282865854
62	edge_pheno1250	ieu-b-5110	Bipolar disorder bip2021 || id:ieu-b-5110	(Precuneus|Angular|Cingulate)&(Frontal)-(Default_mode|Central_executive)&(Central_executive|Salience|Default_mode)	Simple mode	4	-0.287002	0.189627	0.227367	-0.658671	0.0846676	0.75051	0.517539	1.08836	--
63	edge_pheno1250	ieu-b-5110	Bipolar disorder bip2021 || id:ieu-b-5110	(Precuneus|Angular|Cingulate)&(Frontal)-(Default_mode|Central_executive)&(Central_executive|Salience|Default_mode)	Weighted mode	4	-0.243609	0.203945	0.318119	-0.643342	0.156124	0.783794	0.525533	1.16897	--
64	edge_pheno1256	ieu-b-5110	Bipolar disorder bip2021 || id:ieu-b-5110	(Angular|Temporal)&(Frontal)-(Default_mode|Central_executive)&(Central_executive|Salience|Default_mode)	MR Egger	5	0.492294	1.34033	0.737782	-2.13476	3.11935	1.63606	0.118273	22.6316	--
65	edge_pheno1256	ieu-b-5110	Bipolar disorder bip2021 || id:ieu-b-5110	(Angular|Temporal)&(Frontal)-(Default_mode|Central_executive)&(Central_executive|Salience|Default_mode)	Weighted median	5	-0.0330831	0.136341	0.808277	-0.300312	0.234146	0.967458	0.740587	1.26383	--
66	edge_pheno1256	ieu-b-5110	Bipolar disorder bip2021 || id:ieu-b-5110	(Angular|Temporal)&(Frontal)-(Default_mode|Central_executive)&(Central_executive|Salience|Default_mode)	Inverse variance weighted	5	-0.0161001	0.175271	0.926811	-0.359632	0.327432	0.984029	0.697933	1.3874	0.985192306299213
67	edge_pheno1256	ieu-b-5110	Bipolar disorder bip2021 || id:ieu-b-5110	(Angular|Temporal)&(Frontal)-(Default_mode|Central_executive)&(Central_executive|Salience|Default_mode)	Simple mode	5	0.293605	0.315766	0.405098	-0.325297	0.912508	1.34125	0.722313	2.49056	--
68	edge_pheno1256	ieu-b-5110	Bipolar disorder bip2021 || id:ieu-b-5110	(Angular|Temporal)&(Frontal)-(Default_mode|Central_executive)&(Central_executive|Salience|Default_mode)	Weighted mode	5	-0.287734	0.258037	0.327285	-0.793486	0.218018	0.749961	0.452265	1.24361	--
69	edge_pheno1257	ieu-b-5110	Bipolar disorder bip2021 || id:ieu-b-5110	(Frontal|Cerebellum)&(Frontal)-(Central_executive|Default_mode)&(Central_executive|Salience|Default_mode)	Wald ratio	1	0.139506	0.180654	0.43998	-0.214576	0.493588	1.14971	0.806884	1.63818	--
70	edge_pheno1269	ieu-b-5110	Bipolar disorder bip2021 || id:ieu-b-5110	(Parietal)&(Frontal)-(Central_executive|Attention)&(Central_executive|Salience|Default_mode)	Inverse variance weighted	2	-0.150727	0.15136	0.319338	-0.447393	0.145939	0.860082	0.639293	1.15713	0.862213
71	edge_pheno1270	ieu-b-5110	Bipolar disorder bip2021 || id:ieu-b-5110	(Frontal|Precentral)&(Frontal)-(Central_executive)&(Central_executive|Salience|Default_mode)	Inverse variance weighted	2	-0.106823	0.233279	0.64701	-0.56405	0.350404	0.898685	0.5689	1.41964	0.90985785046875
72	edge_pheno1273	ieu-b-5110	Bipolar disorder bip2021 || id:ieu-b-5110	(Supp_Motor_Area|Frontal)&(Frontal)-(Salience|Default_mode)&(Central_executive|Salience|Default_mode)	MR Egger	3	2.1335	2.94302	0.600671	-3.63482	7.90181	8.44433	0.0263887	2702.17	--
73	edge_pheno1273	ieu-b-5110	Bipolar disorder bip2021 || id:ieu-b-5110	(Supp_Motor_Area|Frontal)&(Frontal)-(Salience|Default_mode)&(Central_executive|Salience|Default_mode)	Weighted median	3	0.193481	0.148579	0.192846	-0.0977346	0.484696	1.21347	0.90689	1.62368	--
74	edge_pheno1273	ieu-b-5110	Bipolar disorder bip2021 || id:ieu-b-5110	(Supp_Motor_Area|Frontal)&(Frontal)-(Salience|Default_mode)&(Central_executive|Salience|Default_mode)	Inverse variance weighted	3	0.228163	0.114776	0.0468225	0.00320253	0.453124	1.25629	1.00321	1.57322	0.702337
75	edge_pheno1273	ieu-b-5110	Bipolar disorder bip2021 || id:ieu-b-5110	(Supp_Motor_Area|Frontal)&(Frontal)-(Salience|Default_mode)&(Central_executive|Salience|Default_mode)	Simple mode	3	0.133448	0.177939	0.531494	-0.215311	0.482208	1.14276	0.80629	1.61965	--
76	edge_pheno1273	ieu-b-5110	Bipolar disorder bip2021 || id:ieu-b-5110	(Supp_Motor_Area|Frontal)&(Frontal)-(Salience|Default_mode)&(Central_executive|Salience|Default_mode)	Weighted mode	3	0.13561	0.197194	0.562687	-0.25089	0.522111	1.14524	0.778108	1.68558	--
77	edge_pheno1276	ieu-b-5110	Bipolar disorder bip2021 || id:ieu-b-5110	(Frontal)&(Frontal)-(Central_executive)&(Central_executive|Salience|Default_mode)	MR Egger	3	0.23822	1.32198	0.8865	-2.35286	2.8293	1.26899	0.0950965	16.9337	--
78	edge_pheno1276	ieu-b-5110	Bipolar disorder bip2021 || id:ieu-b-5110	(Frontal)&(Frontal)-(Central_executive)&(Central_executive|Salience|Default_mode)	Weighted median	3	0.00232909	0.154667	0.987985	-0.300818	0.305476	1.00233	0.740213	1.35727	--
79	edge_pheno1276	ieu-b-5110	Bipolar disorder bip2021 || id:ieu-b-5110	(Frontal)&(Frontal)-(Central_executive)&(Central_executive|Salience|Default_mode)	Inverse variance weighted	3	0.00787911	0.199162	0.968443	-0.382479	0.398237	1.00791	0.682168	1.4892	1
80	edge_pheno1276	ieu-b-5110	Bipolar disorder bip2021 || id:ieu-b-5110	(Frontal)&(Frontal)-(Central_executive)&(Central_executive|Salience|Default_mode)	Simple mode	3	0.120566	0.257235	0.685407	-0.383614	0.624745	1.12813	0.681394	1.86777	--
81	edge_pheno1276	ieu-b-5110	Bipolar disorder bip2021 || id:ieu-b-5110	(Frontal)&(Frontal)-(Central_executive)&(Central_executive|Salience|Default_mode)	Weighted mode	3	-0.113698	0.297345	0.738991	-0.696495	0.469099	0.892527	0.498329	1.59855	--
82	edge_pheno1293	ieu-b-5110	Bipolar disorder bip2021 || id:ieu-b-5110	(RolandicOper|SupraMargi--l|Insula)&(Temporal)-(Salience|Motor)&(Default_mode|Central_executive)	MR Egger	3	0.613733	0.428473	0.388006	-0.226074	1.45354	1.84732	0.797659	4.27824	--
83	edge_pheno1293	ieu-b-5110	Bipolar disorder bip2021 || id:ieu-b-5110	(RolandicOper|SupraMargi--l|Insula)&(Temporal)-(Salience|Motor)&(Default_mode|Central_executive)	Weighted median	3	-0.280629	0.131434	0.03275	-0.538239	-0.0230187	0.755308	0.583775	0.977244	--
84	edge_pheno1293	ieu-b-5110	Bipolar disorder bip2021 || id:ieu-b-5110	(RolandicOper|SupraMargi--l|Insula)&(Temporal)-(Salience|Motor)&(Default_mode|Central_executive)	Inverse variance weighted	3	-0.162946	0.140098	0.244795	-0.437538	0.111646	0.849637	0.645624	1.11812	0.944207985857143
85	edge_pheno1293	ieu-b-5110	Bipolar disorder bip2021 || id:ieu-b-5110	(RolandicOper|SupraMargi--l|Insula)&(Temporal)-(Salience|Motor)&(Default_mode|Central_executive)	Simple mode	3	-0.281179	0.175651	0.250571	-0.625456	0.0630976	0.754893	0.535017	1.06513	--
86	edge_pheno1293	ieu-b-5110	Bipolar disorder bip2021 || id:ieu-b-5110	(RolandicOper|SupraMargi--l|Insula)&(Temporal)-(Salience|Motor)&(Default_mode|Central_executive)	Weighted mode	3	-0.281179	0.166769	0.233835	-0.608047	0.0456887	0.754893	0.544413	1.04675	--
87	edge_pheno1296	ieu-b-5110	Bipolar disorder bip2021 || id:ieu-b-5110	(Precuneus|Angular|Cingulate)&(Temporal)-(Default_mode|Central_executive)&(Default_mode|Central_executive)	MR Egger	4	0.283886	0.332786	0.483488	-0.368375	0.936148	1.32828	0.691858	2.55014	--
88	edge_pheno1296	ieu-b-5110	Bipolar disorder bip2021 || id:ieu-b-5110	(Precuneus|Angular|Cingulate)&(Temporal)-(Default_mode|Central_executive)&(Default_mode|Central_executive)	Weighted median	4	0.276006	0.118497	0.0198471	0.043752	0.508259	1.31786	1.04472	1.6624	--
89	edge_pheno1296	ieu-b-5110	Bipolar disorder bip2021 || id:ieu-b-5110	(Precuneus|Angular|Cingulate)&(Temporal)-(Default_mode|Central_executive)&(Default_mode|Central_executive)	Inverse variance weighted	4	0.227178	0.0964844	0.0185447	0.0380688	0.416288	1.25505	1.0388	1.51632	0.83451
90	edge_pheno1296	ieu-b-5110	Bipolar disorder bip2021 || id:ieu-b-5110	(Precuneus|Angular|Cingulate)&(Temporal)-(Default_mode|Central_executive)&(Default_mode|Central_executive)	Simple mode	4	0.291738	0.188444	0.219341	-0.0776126	0.66109	1.33875	0.925323	1.9369	--
91	edge_pheno1296	ieu-b-5110	Bipolar disorder bip2021 || id:ieu-b-5110	(Precuneus|Angular|Cingulate)&(Temporal)-(Default_mode|Central_executive)&(Default_mode|Central_executive)	Weighted mode	4	0.330291	0.158096	0.127877	0.0204228	0.640159	1.39137	1.02063	1.89678	--
92	edge_pheno1300	ieu-b-5110	Bipolar disorder bip2021 || id:ieu-b-5110	(Temporal)&(Temporal)-(Default_mode)&(Default_mode|Central_executive)	MR Egger	3	0.0922101	0.499291	0.883738	-0.886401	1.07082	1.0966	0.412136	2.91777	--
93	edge_pheno1300	ieu-b-5110	Bipolar disorder bip2021 || id:ieu-b-5110	(Temporal)&(Temporal)-(Default_mode)&(Default_mode|Central_executive)	Weighted median	3	0.0819871	0.105343	0.436398	-0.124485	0.288459	1.08544	0.882952	1.33437	--
94	edge_pheno1300	ieu-b-5110	Bipolar disorder bip2021 || id:ieu-b-5110	(Temporal)&(Temporal)-(Default_mode)&(Default_mode|Central_executive)	Inverse variance weighted	3	0.0825717	0.0971882	0.395544	-0.107917	0.273061	1.08608	0.897702	1.31398	0.861265222258064
95	edge_pheno1300	ieu-b-5110	Bipolar disorder bip2021 || id:ieu-b-5110	(Temporal)&(Temporal)-(Default_mode)&(Default_mode|Central_executive)	Simple mode	3	0.0648517	0.133167	0.674407	-0.196156	0.325859	1.067	0.821884	1.38522	--
96	edge_pheno1300	ieu-b-5110	Bipolar disorder bip2021 || id:ieu-b-5110	(Temporal)&(Temporal)-(Default_mode)&(Default_mode|Central_executive)	Weighted mode	3	0.098269	0.123989	0.511114	-0.144749	0.341287	1.10326	0.865239	1.40676	--
97	edge_pheno1302	ieu-b-5110	Bipolar disorder bip2021 || id:ieu-b-5110	(Angular|Temporal)&(Temporal)-(Default_mode|Central_executive)&(Default_mode|Central_executive)	MR Egger	4	-0.0655177	0.382276	0.87969	-0.814779	0.683744	0.936583	0.442737	1.98128	--
98	edge_pheno1302	ieu-b-5110	Bipolar disorder bip2021 || id:ieu-b-5110	(Angular|Temporal)&(Temporal)-(Default_mode|Central_executive)&(Default_mode|Central_executive)	Weighted median	4	0.237022	0.123285	0.0545375	-0.00461794	0.478661	1.26747	0.995393	1.61391	--
99	edge_pheno1302	ieu-b-5110	Bipolar disorder bip2021 || id:ieu-b-5110	(Angular|Temporal)&(Temporal)-(Default_mode|Central_executive)&(Default_mode|Central_executive)	Inverse variance weighted	4	0.219885	0.100069	0.0279966	0.0237497	0.41602	1.24593	1.02403	1.51592	0.755909
100	edge_pheno1302	ieu-b-5110	Bipolar disorder bip2021 || id:ieu-b-5110	(Angular|Temporal)&(Temporal)-(Default_mode|Central_executive)&(Default_mode|Central_executive)	Simple mode	4	0.26095	0.17445	0.231584	-0.0809723	0.602873	1.29816	0.922219	1.82736	--
101	edge_pheno1302	ieu-b-5110	Bipolar disorder bip2021 || id:ieu-b-5110	(Angular|Temporal)&(Temporal)-(Default_mode|Central_executive)&(Default_mode|Central_executive)	Weighted mode	4	0.276771	0.165397	0.192848	-0.0474076	0.600949	1.31886	0.953699	1.82385	--
102	edge_pheno1309	ieu-b-5110	Bipolar disorder bip2021 || id:ieu-b-5110	(Parietal)&(Temporal)-(Attention|Central_executive|Salience)&(Default_mode|Central_executive)	MR Egger	5	-0.848475	0.596828	0.250258	-2.01826	0.321307	0.428067	0.132887	1.37893	--
103	edge_pheno1309	ieu-b-5110	Bipolar disorder bip2021 || id:ieu-b-5110	(Parietal)&(Temporal)-(Attention|Central_executive|Salience)&(Default_mode|Central_executive)	Weighted median	5	-0.113056	0.10366	0.275432	-0.316229	0.090118	0.893101	0.728892	1.0943	--
104	edge_pheno1309	ieu-b-5110	Bipolar disorder bip2021 || id:ieu-b-5110	(Parietal)&(Temporal)-(Attention|Central_executive|Salience)&(Default_mode|Central_executive)	Inverse variance weighted	5	-0.11147	0.0899714	0.215365	-0.287814	0.0648741	0.894518	0.749901	1.06702	0.881037151363636
105	edge_pheno1309	ieu-b-5110	Bipolar disorder bip2021 || id:ieu-b-5110	(Parietal)&(Temporal)-(Attention|Central_executive|Salience)&(Default_mode|Central_executive)	Simple mode	5	-0.15536	0.15961	0.385485	-0.468196	0.157475	0.856107	0.626131	1.17055	--
106	edge_pheno1309	ieu-b-5110	Bipolar disorder bip2021 || id:ieu-b-5110	(Parietal)&(Temporal)-(Attention|Central_executive|Salience)&(Default_mode|Central_executive)	Weighted mode	5	-0.122865	0.142283	0.436554	-0.40174	0.15601	0.884383	0.669155	1.16884	--
107	edge_pheno1311	ieu-b-5110	Bipolar disorder bip2021 || id:ieu-b-5110	(Postcentral|Precentral)&(Temporal)-(Motor|Attention)&(Default_mode|Central_executive)	Wald ratio	1	0.131938	0.17343	0.446802	-0.207985	0.471862	1.14104	0.812219	1.60298	--
108	edge_pheno1317	ieu-b-5110	Bipolar disorder bip2021 || id:ieu-b-5110	(Parietal|Frontal)&(Temporal)-(Attention|Central_executive)&(Default_mode|Central_executive)	Inverse variance weighted	2	-0.157139	0.178946	0.37987	-0.507874	0.193596	0.854585	0.601774	1.21361	0.88418
109	edge_pheno132	ieu-b-5110	Bipolar disorder bip2021 || id:ieu-b-5110	(Paracentral|Postcentral)&(Temporal)-(Motor)&(Default_mode|Motor)	Wald ratio	1	0.0470055	0.125313	0.707583	-0.198609	0.292619	1.04813	0.819871	1.33993	--
110	edge_pheno1325	ieu-b-5110	Bipolar disorder bip2021 || id:ieu-b-5110	(Parietal|Postcentral|Precuneus)&(Temporal)-(Attention)&(Default_mode|Central_executive)	Inverse variance weighted	2	0.0361358	0.342917	0.916076	-0.635982	0.708253	1.0368	0.529415	2.03044	0.981510304285714
111	edge_pheno1328	ieu-b-5110	Bipolar disorder bip2021 || id:ieu-b-5110	(Frontal)&(Temporal)-(Central_executive|Salience)&(Default_mode|Central_executive)	MR Egger	4	-1.50733	2.52247	0.610781	-6.45137	3.43672	0.221502	0.00157836	31.0848	--
112	edge_pheno1328	ieu-b-5110	Bipolar disorder bip2021 || id:ieu-b-5110	(Frontal)&(Temporal)-(Central_executive|Salience)&(Default_mode|Central_executive)	Weighted median	4	0.0353967	0.129167	0.784056	-0.217771	0.288564	1.03603	0.80431	1.33451	--
113	edge_pheno1328	ieu-b-5110	Bipolar disorder bip2021 || id:ieu-b-5110	(Frontal)&(Temporal)-(Central_executive|Salience)&(Default_mode|Central_executive)	Inverse variance weighted	4	0.00402581	0.157897	0.979659	-0.305453	0.313504	1.00403	0.73679	1.36821	1
114	edge_pheno1328	ieu-b-5110	Bipolar disorder bip2021 || id:ieu-b-5110	(Frontal)&(Temporal)-(Central_executive|Salience)&(Default_mode|Central_executive)	Simple mode	4	0.156163	0.235086	0.554005	-0.304604	0.616931	1.16902	0.737415	1.85323	--
115	edge_pheno1328	ieu-b-5110	Bipolar disorder bip2021 || id:ieu-b-5110	(Frontal)&(Temporal)-(Central_executive|Salience)&(Default_mode|Central_executive)	Weighted mode	4	0.0916082	0.20996	0.692101	-0.319913	0.503129	1.09594	0.726212	1.65389	--
116	edge_pheno135	ieu-b-5110	Bipolar disorder bip2021 || id:ieu-b-5110	(Cerebellum)&(Temporal)-(Subcortical-cerebellum)&(Default_mode|Motor)	Wald ratio	1	-0.0396362	0.142227	0.780488	-0.318401	0.239128	0.961139	0.727311	1.27014	--
117	edge_pheno1359	ieu-b-5110	Bipolar disorder bip2021 || id:ieu-b-5110	(Frontal_Sup)&(Temporal_Mid|Angular)-(Default_mode|Central_executive)&(Default_mode)	MR Egger	4	-0.020018	0.851323	0.983375	-1.68861	1.64858	0.980181	0.184776	5.19957	--
118	edge_pheno1359	ieu-b-5110	Bipolar disorder bip2021 || id:ieu-b-5110	(Frontal_Sup)&(Temporal_Mid|Angular)-(Default_mode|Central_executive)&(Default_mode)	Weighted median	4	-0.0162464	0.144399	0.910419	-0.299269	0.266776	0.983885	0.74136	1.30575	--
119	edge_pheno1359	ieu-b-5110	Bipolar disorder bip2021 || id:ieu-b-5110	(Frontal_Sup)&(Temporal_Mid|Angular)-(Default_mode|Central_executive)&(Default_mode)	Inverse variance weighted	4	0.135499	0.211521	0.521786	-0.279083	0.550081	1.14511	0.756477	1.73339	0.951907344324324
120	edge_pheno1359	ieu-b-5110	Bipolar disorder bip2021 || id:ieu-b-5110	(Frontal_Sup)&(Temporal_Mid|Angular)-(Default_mode|Central_executive)&(Default_mode)	Simple mode	4	-0.0759613	0.189812	0.715808	-0.447993	0.29607	0.926852	0.638909	1.34456	--
121	edge_pheno1359	ieu-b-5110	Bipolar disorder bip2021 || id:ieu-b-5110	(Frontal_Sup)&(Temporal_Mid|Angular)-(Default_mode|Central_executive)&(Default_mode)	Weighted mode	4	-0.0723524	0.185339	0.722325	-0.435616	0.290911	0.930203	0.646866	1.33765	--
122	edge_pheno1382	ieu-b-5110	Bipolar disorder bip2021 || id:ieu-b-5110	(Frontal_Inf)&(Temporal_Mid|Angular)-(Default_mode|Central_executive)&(Default_mode)	MR Egger	4	-0.333659	0.647099	0.657458	-1.60197	0.934655	0.716298	0.201499	2.54634	--
123	edge_pheno1382	ieu-b-5110	Bipolar disorder bip2021 || id:ieu-b-5110	(Frontal_Inf)&(Temporal_Mid|Angular)-(Default_mode|Central_executive)&(Default_mode)	Weighted median	4	-0.239332	0.114407	0.0364448	-0.46357	-0.0150937	0.787154	0.629034	0.98502	--
124	edge_pheno1382	ieu-b-5110	Bipolar disorder bip2021 || id:ieu-b-5110	(Frontal_Inf)&(Temporal_Mid|Angular)-(Default_mode|Central_executive)&(Default_mode)	Inverse variance weighted	4	-0.281568	0.124667	0.0239104	-0.525915	-0.0372212	0.7546	0.591015	0.963463	0.806976
125	edge_pheno1382	ieu-b-5110	Bipolar disorder bip2021 || id:ieu-b-5110	(Frontal_Inf)&(Temporal_Mid|Angular)-(Default_mode|Central_executive)&(Default_mode)	Simple mode	4	-0.169772	0.196969	0.452119	-0.555831	0.216287	0.843857	0.573596	1.24146	--
126	edge_pheno1382	ieu-b-5110	Bipolar disorder bip2021 || id:ieu-b-5110	(Frontal_Inf)&(Temporal_Mid|Angular)-(Default_mode|Central_executive)&(Default_mode)	Weighted mode	4	-0.204979	0.174826	0.325638	-0.547638	0.13768	0.814664	0.578314	1.14761	--
127	edge_pheno146	ieu-b-5110	Bipolar disorder bip2021 || id:ieu-b-5110	(Postcentral|Precentral)&(Subcortical)-(Motor)&(Subcortical-cerebellum)	Inverse variance weighted	2	-0.121384	0.121496	0.317754	-0.359516	0.116747	0.885694	0.698014	1.12384	0.875446016326531
128	edge_pheno147	ieu-b-5110	Bipolar disorder bip2021 || id:ieu-b-5110	(Postcentral|Precentral)&(Subcortical)-(Motor)&(Subcortical-cerebellum)	Wald ratio	1	-0.0684653	0.175819	0.696975	-0.413071	0.276141	0.933826	0.661615	1.31803	--
129	edge_pheno151	ieu-b-5110	Bipolar disorder bip2021 || id:ieu-b-5110	(Cerebellum)&(Subcortical)-(Subcortical-cerebellum)&(Subcortical-cerebellum)	Inverse variance weighted	2	0.0574155	0.139851	0.681404	-0.216692	0.331523	1.0591	0.805178	1.39309	0.929187211363636
130	edge_pheno1696	ieu-b-5110	Bipolar disorder bip2021 || id:ieu-b-5110	--(Global_measure)-Motor|Subcortical-cerebellum	Inverse variance weighted	2	-0.00262679	0.0899519	0.976703	-0.178933	0.173679	0.997377	0.836162	1.18967	1
131	edge_pheno1697	ieu-b-5110	Bipolar disorder bip2021 || id:ieu-b-5110	#NAME?	MR Egger	25	0.0128461	0.193292	0.947586	-0.366007	0.391699	1.01293	0.693498	1.47949	--
132	edge_pheno1697	ieu-b-5110	Bipolar disorder bip2021 || id:ieu-b-5110	#NAME?	Weighted median	25	-0.0378917	0.0592657	0.522594	-0.154052	0.0782692	0.962817	0.857227	1.08141	--
133	edge_pheno1697	ieu-b-5110	Bipolar disorder bip2021 || id:ieu-b-5110	#NAME?	Inverse variance weighted	25	0.00139015	0.0625993	0.982283	-0.121304	0.124085	1.00139	0.885764	1.13211	1
134	edge_pheno1697	ieu-b-5110	Bipolar disorder bip2021 || id:ieu-b-5110	#NAME?	Simple mode	25	-0.0195432	0.118545	0.870436	-0.251891	0.212804	0.980647	0.77733	1.23714	--
135	edge_pheno1697	ieu-b-5110	Bipolar disorder bip2021 || id:ieu-b-5110	#NAME?	Weighted mode	25	-0.0949959	0.103729	0.368876	-0.298304	0.108312	0.909377	0.742076	1.1144	--
136	edge_pheno1698	ieu-b-5110	Bipolar disorder bip2021 || id:ieu-b-5110	--(Global_measure)-Triple_netwoks(Default_mode,Central_executive,Salience)|Attention	MR Egger	21	-0.222157	0.14959	0.153919	-0.515353	0.0710395	0.80079	0.59729	1.07362	--
137	edge_pheno1698	ieu-b-5110	Bipolar disorder bip2021 || id:ieu-b-5110	--(Global_measure)-Triple_netwoks(Default_mode,Central_executive,Salience)|Attention	Weighted median	21	-0.0656949	0.0518528	0.205173	-0.167326	0.0359365	0.936417	0.845924	1.03659	--
138	edge_pheno1698	ieu-b-5110	Bipolar disorder bip2021 || id:ieu-b-5110	--(Global_measure)-Triple_netwoks(Default_mode,Central_executive,Salience)|Attention	Inverse variance weighted	21	-0.0212916	0.0560492	0.704039	-0.131148	0.0885647	0.978933	0.877088	1.0926	0.950452
139	edge_pheno1698	ieu-b-5110	Bipolar disorder bip2021 || id:ieu-b-5110	--(Global_measure)-Triple_netwoks(Default_mode,Central_executive,Salience)|Attention	Simple mode	21	-0.155412	0.0853628	0.083664	-0.322723	0.0118989	0.856062	0.724174	1.01197	--
140	edge_pheno1698	ieu-b-5110	Bipolar disorder bip2021 || id:ieu-b-5110	--(Global_measure)-Triple_netwoks(Default_mode,Central_executive,Salience)|Attention	Weighted mode	21	-0.0994531	0.0521623	0.0710417	-0.201691	0.00278504	0.905332	0.817347	1.00279	--
141	edge_pheno1699	ieu-b-5110	Bipolar disorder bip2021 || id:ieu-b-5110	--(Global_measure)-Triple_netwoks(Default_mode,Central_executive,Salience)|Attention	MR Egger	10	0.0580781	0.234741	0.81082	-0.402014	0.51817	1.0598	0.668972	1.67895	--
142	edge_pheno1699	ieu-b-5110	Bipolar disorder bip2021 || id:ieu-b-5110	--(Global_measure)-Triple_netwoks(Default_mode,Central_executive,Salience)|Attention	Weighted median	10	-0.00714191	0.102254	0.944317	-0.207561	0.193277	0.992884	0.812564	1.21322	--
143	edge_pheno1699	ieu-b-5110	Bipolar disorder bip2021 || id:ieu-b-5110	--(Global_measure)-Triple_netwoks(Default_mode,Central_executive,Salience)|Attention	Inverse variance weighted	10	0.0209428	0.0935375	0.822837	-0.162391	0.204276	1.02116	0.850109	1.22664	0.949427780769231
144	edge_pheno1699	ieu-b-5110	Bipolar disorder bip2021 || id:ieu-b-5110	--(Global_measure)-Triple_netwoks(Default_mode,Central_executive,Salience)|Attention	Simple mode	10	-0.116885	0.203519	0.57982	-0.515781	0.282011	0.889688	0.597034	1.32579	--
145	edge_pheno1699	ieu-b-5110	Bipolar disorder bip2021 || id:ieu-b-5110	--(Global_measure)-Triple_netwoks(Default_mode,Central_executive,Salience)|Attention	Weighted mode	10	-0.0969754	0.145378	0.521468	-0.381916	0.187965	0.907578	0.682552	1.20679	--
146	edge_pheno1701	ieu-b-5110	Bipolar disorder bip2021 || id:ieu-b-5110	#NAME?	MR Egger	14	0.264373	0.248777	0.308841	-0.223231	0.751977	1.30261	0.79993	2.12119	--
147	edge_pheno1701	ieu-b-5110	Bipolar disorder bip2021 || id:ieu-b-5110	#NAME?	Weighted median	14	0.10124	0.0702225	0.149385	-0.0363957	0.238876	1.10654	0.964259	1.26982	--
148	edge_pheno1701	ieu-b-5110	Bipolar disorder bip2021 || id:ieu-b-5110	#NAME?	Inverse variance weighted	14	0.0559604	0.0822919	0.49649	-0.105332	0.217253	1.05756	0.900026	1.24266	0.944029857676056
149	edge_pheno1701	ieu-b-5110	Bipolar disorder bip2021 || id:ieu-b-5110	#NAME?	Simple mode	14	0.123315	0.114408	0.300694	-0.100925	0.347554	1.13124	0.904001	1.4156	--
150	edge_pheno1701	ieu-b-5110	Bipolar disorder bip2021 || id:ieu-b-5110	#NAME?	Weighted mode	14	0.143962	0.0757688	0.0798381	-0.00454436	0.292469	1.15484	0.995466	1.33973	--
151	edge_pheno249	ieu-b-5110	Bipolar disorder bip2021 || id:ieu-b-5110	(Lingual|Fusiform)&(OccipitalPrecuneus)-(Visual)&(Default_mode|Central_executive)	Inverse variance weighted	2	-0.144054	0.112932	0.202103	-0.365401	0.0772927	0.865841	0.693919	1.08036	0.909465
152	edge_pheno262	ieu-b-5110	Bipolar disorder bip2021 || id:ieu-b-5110	(Frontal|Cingulate)&(Angular|Temporal)-(Default_mode|Limbic)&(Default_mode|Central_executive)	Wald ratio	1	-0.161625	0.176295	0.359254	-0.507164	0.183913	0.85076	0.602201	1.20191	--
153	edge_pheno286	ieu-b-5110	Bipolar disorder bip2021 || id:ieu-b-5110	(OccipitalPrecuneus)&(Frontal_Sup)-(Default_mode|Central_executive)&(Default_mode)	Wald ratio	1	0.114144	0.148028	0.44065	-0.175991	0.404278	1.12091	0.838626	1.49822	--
154	edge_pheno389	ieu-b-5110	Bipolar disorder bip2021 || id:ieu-b-5110	(Calcarine|Lingual)&(Postcentral|Precentral)-(Visual)&(Motor|Attention)	Wald ratio	1	-0.0410799	0.172159	0.811403	-0.378512	0.296352	0.959752	0.68488	1.34494	--
155	edge_pheno405	ieu-b-5110	Bipolar disorder bip2021 || id:ieu-b-5110	(Precuneus|Angular|Cingulate)&(Frontal_Sup)-(Default_mode|Central_executive)&(Default_mode|Central_executive)	Inverse variance weighted	2	0.00125267	0.130561	0.992345	-0.254646	0.257151	1.00125	0.775191	1.29324	0.999750313880597
156	edge_pheno447	ieu-b-5110	Bipolar disorder bip2021 || id:ieu-b-5110	(Postcentral|Precentral)&(Cerebellum)-(Motor)&(Subcortical-cerebellum)	Wald ratio	1	-0.0505648	0.134802	0.707583	-0.314777	0.213648	0.950692	0.729951	1.23819	--
157	edge_pheno449	ieu-b-5110	Bipolar disorder bip2021 || id:ieu-b-5110	(Calcarine|Lingual)&(Cerebellum)-(Visual)&(Subcortical-cerebellum)	Inverse variance weighted	2	0.104485	0.148388	0.481349	-0.186356	0.395327	1.11014	0.829978	1.48487	0.941770310869565
158	edge_pheno460	ieu-b-5110	Bipolar disorder bip2021 || id:ieu-b-5110	(Precuneus|Cuneus|Cingulate)&(Cerebellum)-(Default_mode|Central_executive)&(Subcortical-cerebellum)	Wald ratio	1	0.0676933	0.173837	0.696975	-0.273027	0.408413	1.07004	0.761072	1.50443	--
159	edge_pheno461	ieu-b-5110	Bipolar disorder bip2021 || id:ieu-b-5110	(Postcentral|Precentral)&(Cerebellum)-(Motor|Attention)&(Subcortical-cerebellum)	Wald ratio	1	-0.0309442	0.141282	0.826631	-0.307857	0.245968	0.96953	0.735021	1.27886	--
160	edge_pheno491	ieu-b-5110	Bipolar disorder bip2021 || id:ieu-b-5110	(Precuneus|Angular|Cingulate)&(Frontal|Precentral)-(Default_mode|Central_executive)&(Central_executive)	Wald ratio	1	-0.136548	0.141004	0.332844	-0.412915	0.139819	0.872364	0.661719	1.15007	--
161	edge_pheno537	ieu-b-5110	Bipolar disorder bip2021 || id:ieu-b-5110	(RolandicOper|SupraMargi--l|Insula)&(Precentral|Frontal|Supp_Motor_Area)-(Salience|Motor)&(Attention|Salience|Motor)	Inverse variance weighted	2	-0.0499291	0.141419	0.724045	-0.32711	0.227252	0.951297	0.721005	1.25515	0.939865799423077
162	edge_pheno55	ieu-b-5110	Bipolar disorder bip2021 || id:ieu-b-5110	(Postcentral|Precentral)&(Postcentral|Precentral)-(Motor)&(Motor)	Wald ratio	1	0.0456929	0.11734	0.696975	-0.184293	0.275678	1.04675	0.831692	1.31742	--
163	edge_pheno558	ieu-b-5110	Bipolar disorder bip2021 || id:ieu-b-5110	(Cerebellum)&(Precentral|Frontal|Supp_Motor_Area)-(Subcortical-cerebellum)&(Attention|Salience|Motor)	Wald ratio	1	-0.0463737	0.181848	0.798713	-0.402797	0.310049	0.954685	0.668448	1.36349	--
164	edge_pheno58	ieu-b-5110	Bipolar disorder bip2021 || id:ieu-b-5110	(Pariental)&(Paracentral|Postcentral)-(Attention|Salience|Central_executive)&(Motor)	Wald ratio	1	-0.0598495	0.167496	0.720853	-0.388141	0.268442	0.941906	0.678317	1.30793	--
165	edge_pheno590	ieu-b-5110	Bipolar disorder bip2021 || id:ieu-b-5110	(RolandicOper|SupraMargi--l|Insula)&(Parietal)-(Salience|Motor)&(Central_executive|Salience)	MR Egger	5	-0.0614281	0.455493	0.901262	-0.954195	0.831339	0.940421	0.385122	2.29639	--
166	edge_pheno590	ieu-b-5110	Bipolar disorder bip2021 || id:ieu-b-5110	(RolandicOper|SupraMargi--l|Insula)&(Parietal)-(Salience|Motor)&(Central_executive|Salience)	Weighted median	5	0.0735877	0.0972293	0.449142	-0.116982	0.264157	1.07636	0.889601	1.30233	--
167	edge_pheno590	ieu-b-5110	Bipolar disorder bip2021 || id:ieu-b-5110	(RolandicOper|SupraMargi--l|Insula)&(Parietal)-(Salience|Motor)&(Central_executive|Salience)	Inverse variance weighted	5	0.0728575	0.101739	0.473917	-0.126551	0.272266	1.07558	0.881129	1.31294	0.940864543014706
168	edge_pheno590	ieu-b-5110	Bipolar disorder bip2021 || id:ieu-b-5110	(RolandicOper|SupraMargi--l|Insula)&(Parietal)-(Salience|Motor)&(Central_executive|Salience)	Simple mode	5	0.184896	0.146413	0.275248	-0.102074	0.471866	1.20309	0.902963	1.60298	--
169	edge_pheno590	ieu-b-5110	Bipolar disorder bip2021 || id:ieu-b-5110	(RolandicOper|SupraMargi--l|Insula)&(Parietal)-(Salience|Motor)&(Central_executive|Salience)	Weighted mode	5	0.0921287	0.11222	0.457774	-0.127822	0.312079	1.09651	0.88001	1.36626	--
170	edge_pheno593	ieu-b-5110	Bipolar disorder bip2021 || id:ieu-b-5110	(Precuneus|Angular|Cingulate)&(Parietal)-(Default_mode|Central_executive)&(Central_executive|Salience)	MR Egger	4	0.114346	0.266985	0.710156	-0.408945	0.637637	1.12114	0.664351	1.892	--
171	edge_pheno593	ieu-b-5110	Bipolar disorder bip2021 || id:ieu-b-5110	(Precuneus|Angular|Cingulate)&(Parietal)-(Default_mode|Central_executive)&(Central_executive|Salience)	Weighted median	4	-0.135681	0.0863896	0.116282	-0.305005	0.0336423	0.873121	0.73712	1.03421	--
172	edge_pheno593	ieu-b-5110	Bipolar disorder bip2021 || id:ieu-b-5110	(Precuneus|Angular|Cingulate)&(Parietal)-(Default_mode|Central_executive)&(Central_executive|Salience)	Inverse variance weighted	4	-0.161229	0.0779826	0.0386874	-0.314074	-0.00838285	0.851097	0.730465	0.991652	0.746113969285714
173	edge_pheno593	ieu-b-5110	Bipolar disorder bip2021 || id:ieu-b-5110	(Precuneus|Angular|Cingulate)&(Parietal)-(Default_mode|Central_executive)&(Central_executive|Salience)	Simple mode	4	-0.192832	0.151189	0.291957	-0.489162	0.103498	0.824621	0.61314	1.10904	--
174	edge_pheno593	ieu-b-5110	Bipolar disorder bip2021 || id:ieu-b-5110	(Precuneus|Angular|Cingulate)&(Parietal)-(Default_mode|Central_executive)&(Central_executive|Salience)	Weighted mode	4	-0.102694	0.101234	0.385079	-0.301112	0.0957236	0.902403	0.739995	1.10045	--
175	edge_pheno597	ieu-b-5110	Bipolar disorder bip2021 || id:ieu-b-5110	(Temporal)&(Parietal)-(Default_mode)&(Central_executive|Salience)	MR Egger	7	-0.205697	0.217501	0.387714	-0.632	0.220606	0.81408	0.531528	1.24683	--
176	edge_pheno597	ieu-b-5110	Bipolar disorder bip2021 || id:ieu-b-5110	(Temporal)&(Parietal)-(Default_mode)&(Central_executive|Salience)	Weighted median	7	-0.0580682	0.0747086	0.437004	-0.204497	0.0883607	0.943586	0.815057	1.09238	--
177	edge_pheno597	ieu-b-5110	Bipolar disorder bip2021 || id:ieu-b-5110	(Temporal)&(Parietal)-(Default_mode)&(Central_executive|Salience)	Inverse variance weighted	7	-0.00913294	0.0752626	0.903416	-0.156648	0.138382	0.990909	0.855005	1.14841	0.999681266434426
178	edge_pheno597	ieu-b-5110	Bipolar disorder bip2021 || id:ieu-b-5110	(Temporal)&(Parietal)-(Default_mode)&(Central_executive|Salience)	Simple mode	7	-0.0788537	0.119529	0.533932	-0.31313	0.155423	0.924175	0.731155	1.16815	--
179	edge_pheno597	ieu-b-5110	Bipolar disorder bip2021 || id:ieu-b-5110	(Temporal)&(Parietal)-(Default_mode)&(Central_executive|Salience)	Weighted mode	7	-0.0818044	0.081798	0.355883	-0.242128	0.0785196	0.921452	0.784955	1.08168	--
180	edge_pheno599	ieu-b-5110	Bipolar disorder bip2021 || id:ieu-b-5110	(Angular|Temporal)&(Parietal)-(Default_mode|Central_executive)&(Central_executive|Salience)	Wald ratio	1	-0.227248	0.177726	0.201024	-0.575591	0.121096	0.796723	0.562372	1.12873	--
181	edge_pheno601	ieu-b-5110	Bipolar disorder bip2021 || id:ieu-b-5110	(Frontal_Sup)&(Parietal)-(Default_mode)&(Central_executive|Salience)	MR Egger	4	-0.862966	1.50257	0.623734	-3.808	2.08207	0.421909	0.0221924	8.02107	--
182	edge_pheno601	ieu-b-5110	Bipolar disorder bip2021 || id:ieu-b-5110	(Frontal_Sup)&(Parietal)-(Default_mode)&(Central_executive|Salience)	Weighted median	4	-0.109098	0.126856	0.389783	-0.357737	0.139541	0.896643	0.699257	1.14975	--
183	edge_pheno601	ieu-b-5110	Bipolar disorder bip2021 || id:ieu-b-5110	(Frontal_Sup)&(Parietal)-(Default_mode)&(Central_executive|Salience)	Inverse variance weighted	4	0.0270869	0.113612	0.811558	-0.195592	0.249766	1.02746	0.822348	1.28372	0.944485212413793
184	edge_pheno601	ieu-b-5110	Bipolar disorder bip2021 || id:ieu-b-5110	(Frontal_Sup)&(Parietal)-(Default_mode)&(Central_executive|Salience)	Simple mode	4	-0.0854077	0.198028	0.69537	-0.473542	0.302726	0.918138	0.622793	1.35354	--
185	edge_pheno601	ieu-b-5110	Bipolar disorder bip2021 || id:ieu-b-5110	(Frontal_Sup)&(Parietal)-(Default_mode)&(Central_executive|Salience)	Weighted mode	4	-0.103629	0.157734	0.558092	-0.412787	0.205529	0.90156	0.661803	1.22817	--
186	edge_pheno606	ieu-b-5110	Bipolar disorder bip2021 || id:ieu-b-5110	(Parietal)&(Parietal)-(Attention|Central_executive|Salience)&(Central_executive|Salience)	Wald ratio	1	-0.0246929	0.217865	0.909761	-0.451709	0.402323	0.975609	0.636539	1.49529	--
187	edge_pheno609	ieu-b-5110	Bipolar disorder bip2021 || id:ieu-b-5110	(Frontal_Sup)&(Parietal)-(Default_mode|Central_executive)&(Central_executive|Salience)	Inverse variance weighted	2	-0.178686	0.0984703	0.0695823	-0.371688	0.0143156	0.836368	0.689569	1.01442	0.587101
188	edge_pheno621	ieu-b-5110	Bipolar disorder bip2021 || id:ieu-b-5110	(Precuneus|Angular|Cingulate)&(Paracentral)-(Default_mode|Central_executive)&(Motor)	Wald ratio	1	-0.0659824	0.175905	0.707583	-0.410755	0.27879	0.936147	0.663149	1.32153	--
189	edge_pheno624	ieu-b-5110	Bipolar disorder bip2021 || id:ieu-b-5110	(Calcarine|Lingual)&(Paracentral)-(Visual)&(Motor)	Wald ratio	1	-0.0468564	0.124916	0.707583	-0.291691	0.197979	0.954224	0.746999	1.21894	--
190	edge_pheno636	ieu-b-5110	Bipolar disorder bip2021 || id:ieu-b-5110	(Postcentral|Precentral)&(Paracentral)-(Motor|Attention)&(Motor)	Wald ratio	1	0.0651524	0.173692	0.707583	-0.275284	0.405589	1.06732	0.759357	1.50019	--
191	edge_pheno639	ieu-b-5110	Bipolar disorder bip2021 || id:ieu-b-5110	(Cerebellum)&(Paracentral)-(Subcortical-cerebellum)&(Motor)	Wald ratio	1	-0.0353937	0.0943571	0.707583	-0.220334	0.149546	0.965225	0.802251	1.16131	--
192	edge_pheno65	ieu-b-5110	Bipolar disorder bip2021 || id:ieu-b-5110	(Postcentral|Precentral)&(Paracentral|Postcentral)-(Motor)&(Motor)	Inverse variance weighted	2	0.021453	0.0829457	0.795914	-0.141121	0.184027	1.02168	0.868385	1.20205	0.934334118391304
193	edge_pheno66	ieu-b-5110	Bipolar disorder bip2021 || id:ieu-b-5110	(Postcentral|Precentral)&(Paracentral|Postcentral)-(Motor)&(Motor)	Wald ratio	1	0.046107	0.122918	0.707583	-0.194812	0.287026	1.04719	0.822989	1.33246	--
194	edge_pheno674	ieu-b-5110	Bipolar disorder bip2021 || id:ieu-b-5110	(Parietal)&(Frontal)-(Central_executive|Salience)&(Central_executive)	MR Egger	3	-0.384956	0.279778	0.400098	-0.933321	0.163408	0.68048	0.393246	1.17752	--
195	edge_pheno674	ieu-b-5110	Bipolar disorder bip2021 || id:ieu-b-5110	(Parietal)&(Frontal)-(Central_executive|Salience)&(Central_executive)	Weighted median	3	-0.0769633	0.113463	0.497574	-0.299351	0.145424	0.925924	0.741299	1.15653	--
196	edge_pheno674	ieu-b-5110	Bipolar disorder bip2021 || id:ieu-b-5110	(Parietal)&(Frontal)-(Central_executive|Salience)&(Central_executive)	Inverse variance weighted	3	-0.053616	0.100905	0.595176	-0.25139	0.144158	0.947796	0.777719	1.15507	0.90279450252809
197	edge_pheno674	ieu-b-5110	Bipolar disorder bip2021 || id:ieu-b-5110	(Parietal)&(Frontal)-(Central_executive|Salience)&(Central_executive)	Simple mode	3	-0.152047	0.156368	0.433434	-0.458529	0.154435	0.858948	0.632213	1.167	--
198	edge_pheno674	ieu-b-5110	Bipolar disorder bip2021 || id:ieu-b-5110	(Parietal)&(Frontal)-(Central_executive|Salience)&(Central_executive)	Weighted mode	3	-0.11201	0.129824	0.479191	-0.366465	0.142445	0.894035	0.693181	1.15309	--
199	edge_pheno681	ieu-b-5110	Bipolar disorder bip2021 || id:ieu-b-5110	(Postcentral|Precentral)&(Postcentral|Precentral)-(Motor)&(Motor|Attention)	Wald ratio	1	0.0533956	0.13712	0.696975	-0.21536	0.322151	1.05485	0.806251	1.38009	--
200	edge_pheno683	ieu-b-5110	Bipolar disorder bip2021 || id:ieu-b-5110	(Calcarine|Lingual)&(Postcentral|Precentral)-(Visual)&(Motor|Attention)	Wald ratio	1	-0.0497365	0.132594	0.707583	-0.309621	0.210148	0.95148	0.733725	1.23386	--
201	edge_pheno695	ieu-b-5110	Bipolar disorder bip2021 || id:ieu-b-5110	(Postcentral|Precentral)&(Postcentral|Precentral)-(Motor|Attention)&(Motor|Attention)	Wald ratio	1	0.0544758	0.146525	0.710054	-0.232714	0.341666	1.05599	0.79238	1.40729	--
202	edge_pheno698	ieu-b-5110	Bipolar disorder bip2021 || id:ieu-b-5110	(Cerebellum)&(Postcentral|Precentral)-(Subcortical-cerebellum)&(Motor|Attention)	Wald ratio	1	-0.0354223	0.0944335	0.707583	-0.220512	0.149667	0.965198	0.802108	1.16145	--
203	edge_pheno705	ieu-b-5110	Bipolar disorder bip2021 || id:ieu-b-5110	(Paracentral)&(Postcentral|Precentral)-(Motor)&(Motor|Attention)	Inverse variance weighted	2	0.0999318	0.115381	0.386434	-0.126215	0.326079	1.1051	0.881425	1.38552	0.869476
204	edge_pheno716	ieu-b-5110	Bipolar disorder bip2021 || id:ieu-b-5110	(OccipitalPrecuneus)&(Temporal|Frontal|Supp_Motor_Area)-(Default_mode|Central_executive)&(Default_mode|Salience)	Wald ratio	1	-0.126454	0.163993	0.44065	-0.447881	0.194972	0.881214	0.638981	1.21528	--
205	edge_pheno767	ieu-b-5110	Bipolar disorder bip2021 || id:ieu-b-5110	(Parietal)&(Parietal|Postcentral|Precuneus)-(Central_executive|Salience)&(Attention)	Wald ratio	1	0.0830292	0.229356	0.717345	-0.366509	0.532568	1.08657	0.69315	1.7033	--
206	edge_pheno777	ieu-b-5110	Bipolar disorder bip2021 || id:ieu-b-5110	(Postcentral|Precentral)&(Postcentral|Precentral)-(Motor)&(Motor)	Inverse variance weighted	2	0.0282389	0.132276	0.830949	-0.231022	0.2875	1.02864	0.793722	1.33309	0.950661457245763
207	edge_pheno789	ieu-b-5110	Bipolar disorder bip2021 || id:ieu-b-5110	(Parietal)&(Postcentral|Precentral)-(Attention|Central_executive|Salience)&(Motor)	Wald ratio	1	0.101607	0.221673	0.646691	-0.332872	0.536085	1.10695	0.716862	1.7093	--
208	edge_pheno794	ieu-b-5110	Bipolar disorder bip2021 || id:ieu-b-5110	(Cerebellum)&(Postcentral|Precentral)-(Subcortical-cerebellum)&(Motor)	Wald ratio	1	-0.0375441	0.171415	0.826631	-0.373518	0.29843	0.963152	0.688309	1.34774	--
209	edge_pheno801	ieu-b-5110	Bipolar disorder bip2021 || id:ieu-b-5110	(Paracentral)&(Postcentral|Precentral)-(Motor)&(Motor)	Wald ratio	1	0.0667456	0.175371	0.703503	-0.276982	0.410473	1.06902	0.758068	1.50753	--
210	edge_pheno810	ieu-b-5110	Bipolar disorder bip2021 || id:ieu-b-5110	(Precuneus|Angular|Cingulate)&(Precuneus)-(Default_mode|Central_executive)&(Default_mode|Central_executive)	MR Egger	3	0.358331	0.47709	0.589896	-0.576765	1.29343	1.43094	0.561712	3.64526	--
211	edge_pheno810	ieu-b-5110	Bipolar disorder bip2021 || id:ieu-b-5110	(Precuneus|Angular|Cingulate)&(Precuneus)-(Default_mode|Central_executive)&(Default_mode|Central_executive)	Weighted median	3	-0.128369	0.146121	0.379669	-0.414766	0.158029	0.879529	0.660495	1.1712	--
212	edge_pheno810	ieu-b-5110	Bipolar disorder bip2021 || id:ieu-b-5110	(Precuneus|Angular|Cingulate)&(Precuneus)-(Default_mode|Central_executive)&(Default_mode|Central_executive)	Inverse variance weighted	3	-0.0617634	0.124262	0.619161	-0.305318	0.181791	0.940105	0.736889	1.19936	0.90855149673913
213	edge_pheno810	ieu-b-5110	Bipolar disorder bip2021 || id:ieu-b-5110	(Precuneus|Angular|Cingulate)&(Precuneus)-(Default_mode|Central_executive)&(Default_mode|Central_executive)	Simple mode	3	-0.129682	0.190082	0.565498	-0.502242	0.242878	0.878374	0.605172	1.27491	--
214	edge_pheno810	ieu-b-5110	Bipolar disorder bip2021 || id:ieu-b-5110	(Precuneus|Angular|Cingulate)&(Precuneus)-(Default_mode|Central_executive)&(Default_mode|Central_executive)	Weighted mode	3	-0.13113	0.162526	0.504462	-0.449682	0.187421	0.877104	0.637831	1.20614	--
215	edge_pheno812	ieu-b-5110	Bipolar disorder bip2021 || id:ieu-b-5110	(Frontal|Cingulate)&(Precuneus)-(Default_mode|Limbic)&(Default_mode|Central_executive)	Wald ratio	1	-0.315058	0.159207	0.0478244	-0.627103	-0.00301307	0.729747	0.534137	0.996991	--
216	edge_pheno815	ieu-b-5110	Bipolar disorder bip2021 || id:ieu-b-5110	(OccipitalPrecuneus)&(Precuneus)-(Default_mode|Central_executive)&(Default_mode|Central_executive)	MR Egger	3	-0.161801	1.02642	0.900464	-2.17358	1.84998	0.85061	0.113769	6.35968	--
217	edge_pheno815	ieu-b-5110	Bipolar disorder bip2021 || id:ieu-b-5110	(OccipitalPrecuneus)&(Precuneus)-(Default_mode|Central_executive)&(Default_mode|Central_executive)	Weighted median	3	0.131092	0.143169	0.359854	-0.14952	0.411703	1.14007	0.861121	1.50939	--
218	edge_pheno815	ieu-b-5110	Bipolar disorder bip2021 || id:ieu-b-5110	(OccipitalPrecuneus)&(Precuneus)-(Default_mode|Central_executive)&(Default_mode|Central_executive)	Inverse variance weighted	3	0.0749482	0.168925	0.657276	-0.256145	0.406042	1.07783	0.774029	1.50087	0.914766168247423
219	edge_pheno815	ieu-b-5110	Bipolar disorder bip2021 || id:ieu-b-5110	(OccipitalPrecuneus)&(Precuneus)-(Default_mode|Central_executive)&(Default_mode|Central_executive)	Simple mode	3	0.145133	0.259117	0.631773	-0.362736	0.653003	1.15619	0.69577	1.9213	--
220	edge_pheno815	ieu-b-5110	Bipolar disorder bip2021 || id:ieu-b-5110	(OccipitalPrecuneus)&(Precuneus)-(Default_mode|Central_executive)&(Default_mode|Central_executive)	Weighted mode	3	0.222573	0.166443	0.312945	-0.103655	0.548801	1.24929	0.901536	1.73118	--
221	edge_pheno816	ieu-b-5110	Bipolar disorder bip2021 || id:ieu-b-5110	(Angular|Temporal)&(Precuneus)-(Default_mode|Central_executive)&(Default_mode|Central_executive)	Wald ratio	1	0.0492548	0.204444	0.809617	-0.351456	0.449966	1.05049	0.703663	1.56826	--
222	edge_pheno824	ieu-b-5110	Bipolar disorder bip2021 || id:ieu-b-5110	(Precuneus|Cuneus|Cingulate)&(Precuneus)-(Default_mode|Central_executive)&(Default_mode|Central_executive)	Inverse variance weighted	2	0.0612747	0.207599	0.767872	-0.345619	0.468168	1.06319	0.707782	1.59707	0.9255601434375
223	edge_pheno867	ieu-b-5110	Bipolar disorder bip2021 || id:ieu-b-5110	(Precentral|Frontal|Supp_Motor_Area)&(Frontal)-(Attention|Salience|Motor)&(Central_executive|Salience)	Inverse variance weighted	2	-0.26175	0.141444	0.064234	-0.538982	0.0154808	0.769703	0.583342	1.0156	0.578106
224	edge_pheno869	ieu-b-5110	Bipolar disorder bip2021 || id:ieu-b-5110	(Parietal)&(Frontal)-(Central_executive|Salience)&(Central_executive|Salience)	MR Egger	5	0.0255322	0.698681	0.973145	-1.34388	1.39495	1.02586	0.260831	4.03476	--
225	edge_pheno869	ieu-b-5110	Bipolar disorder bip2021 || id:ieu-b-5110	(Parietal)&(Frontal)-(Central_executive|Salience)&(Central_executive|Salience)	Weighted median	5	0.0924003	0.0952169	0.331838	-0.0942249	0.279026	1.0968	0.910078	1.32184	--
226	edge_pheno869	ieu-b-5110	Bipolar disorder bip2021 || id:ieu-b-5110	(Parietal)&(Frontal)-(Central_executive|Salience)&(Central_executive|Salience)	Inverse variance weighted	5	0.0284616	0.109234	0.794435	-0.185637	0.242561	1.02887	0.830575	1.27451	0.940778397236842
227	edge_pheno869	ieu-b-5110	Bipolar disorder bip2021 || id:ieu-b-5110	(Parietal)&(Frontal)-(Central_executive|Salience)&(Central_executive|Salience)	Simple mode	5	0.130135	0.140498	0.406744	-0.14524	0.405511	1.13898	0.864814	1.50007	--
228	edge_pheno869	ieu-b-5110	Bipolar disorder bip2021 || id:ieu-b-5110	(Parietal)&(Frontal)-(Central_executive|Salience)&(Central_executive|Salience)	Weighted mode	5	0.103986	0.116145	0.421227	-0.123658	0.331631	1.10959	0.883682	1.39324	--
229	edge_pheno87	ieu-b-5110	Bipolar disorder bip2021 || id:ieu-b-5110	(Parietal|Temporal)&(Cingulate|Frontal)-(Default_mode|Central_executive)&(Default_mode|Central_executive|Salience)	Wald ratio	1	0.0397298	0.181394	0.826631	-0.315803	0.395262	1.04053	0.729203	1.48477	--
230	edge_pheno882	ieu-b-5110	Bipolar disorder bip2021 || id:ieu-b-5110	(Postcentral|Precentral)&(Subcortical)-(Motor)&(Subcortical-cerebellum)	Inverse variance weighted	2	-0.0768785	0.133137	0.563642	-0.337826	0.184069	0.926002	0.713319	1.2021	0.963185087848101
231	edge_pheno899	ieu-b-5110	Bipolar disorder bip2021 || id:ieu-b-5110	(Cerebellum)&(Subcortical)-(Subcortical-cerebellum)&(Subcortical-cerebellum)	Wald ratio	1	0.0404987	0.169723	0.811403	-0.292159	0.373156	1.04133	0.74665	1.45231	--
232	edge_pheno903	ieu-b-5110	Bipolar disorder bip2021 || id:ieu-b-5110	(Precentral|Frontal|Supp_Motor_Area)&(Subcortical)-(Attention|Salience|Motor)&(Subcortical-cerebellum)	Wald ratio	1	-0.197727	0.168171	0.239694	-0.527342	0.131887	0.820594	0.590172	1.14098	--
233	edge_pheno908	ieu-b-5110	Bipolar disorder bip2021 || id:ieu-b-5110	(Postcentral|Precentral)&(Subcortical)-(Motor|Attention)&(Subcortical-cerebellum)	Wald ratio	1	-0.0342289	0.156279	0.826631	-0.340536	0.272078	0.96635	0.711389	1.31269	--
234	edge_pheno918	ieu-b-5110	Bipolar disorder bip2021 || id:ieu-b-5110	(Precuneus|Angular|Cingulate)&(Precuneus|Parietal_Sup)-(Default_mode|Central_executive)&(Attention|Central_executive)	Inverse variance weighted	2	-0.188731	0.140733	0.1799	-0.464567	0.0871047	0.828009	0.628407	1.09101	0.899501
235	edge_pheno932	ieu-b-5110	Bipolar disorder bip2021 || id:ieu-b-5110	(Precuneus|Cuneus|Cingulate)&(Precuneus|Parietal_Sup)-(Default_mode|Central_executive)&(Attention|Central_executive)	Wald ratio	1	-0.392672	0.180967	0.0300181	-0.747368	-0.0379762	0.67525	0.473612	0.962736	--
236	edge_pheno942	ieu-b-5110	Bipolar disorder bip2021 || id:ieu-b-5110	(Parietal)&(Precuneus|Parietal_Sup)-(Central_executive|Salience)&(Attention|Central_executive)	MR Egger	3	1.41506	9.20362	0.90288	-16.624	19.4542	4.11674	6.03e-08	281083123	--
237	edge_pheno942	ieu-b-5110	Bipolar disorder bip2021 || id:ieu-b-5110	(Parietal)&(Precuneus|Parietal_Sup)-(Central_executive|Salience)&(Attention|Central_executive)	Weighted median	3	0.0903909	0.183686	0.622653	-0.269635	0.450416	1.0946	0.763658	1.56897	--
238	edge_pheno942	ieu-b-5110	Bipolar disorder bip2021 || id:ieu-b-5110	(Parietal)&(Precuneus|Parietal_Sup)-(Central_executive|Salience)&(Attention|Central_executive)	Inverse variance weighted	3	0.00410556	0.202984	0.983863	-0.393742	0.401954	1.00411	0.674528	1.49474	0.998657974962406
239	edge_pheno942	ieu-b-5110	Bipolar disorder bip2021 || id:ieu-b-5110	(Parietal)&(Precuneus|Parietal_Sup)-(Central_executive|Salience)&(Attention|Central_executive)	Simple mode	3	0.22503	0.247737	0.459577	-0.260534	0.710594	1.25236	0.77064	2.0352	--
240	edge_pheno942	ieu-b-5110	Bipolar disorder bip2021 || id:ieu-b-5110	(Parietal)&(Precuneus|Parietal_Sup)-(Central_executive|Salience)&(Attention|Central_executive)	Weighted mode	3	0.207788	0.243647	0.483592	-0.269759	0.685336	1.23095	0.763563	1.98444	--
241	edge_pheno956	ieu-b-5110	Bipolar disorder bip2021 || id:ieu-b-5110	(Precuneus|Angular|Cingulate)&(Frontal)-(Default_mode|Central_executive)&(Central_executive)	Inverse variance weighted	2	-0.165416	0.103154	0.108808	-0.367599	0.0367667	0.847541	0.692395	1.03745	0.734451
242	edge_pheno965	ieu-b-5110	Bipolar disorder bip2021 || id:ieu-b-5110	(Cuneus|Occipital)&(Frontal)-(Visual)&(Central_executive)	Wald ratio	1	-0.115218	0.177591	0.516479	-0.463296	0.23286	0.891172	0.629206	1.26221	--
243	node_pheno1	ieu-b-5110	Bipolar disorder bip2021 || id:ieu-b-5110	Cerebellum|Precuneus-Default_mode	MR Egger	13	-0.0685552	0.124642	0.593299	-0.312853	0.175742	0.933742	0.731358	1.19213	--
244	node_pheno1	ieu-b-5110	Bipolar disorder bip2021 || id:ieu-b-5110	Cerebellum|Precuneus-Default_mode	Weighted median	13	-0.0147736	0.0565279	0.793822	-0.125568	0.0960211	0.985335	0.881995	1.10078	--
245	node_pheno1	ieu-b-5110	Bipolar disorder bip2021 || id:ieu-b-5110	Cerebellum|Precuneus-Default_mode	Inverse variance weighted	13	0.0490745	0.0409625	0.230903	-0.031212	0.129361	1.0503	0.96927	1.1381	0.916823
246	node_pheno1	ieu-b-5110	Bipolar disorder bip2021 || id:ieu-b-5110	Cerebellum|Precuneus-Default_mode	Simple mode	13	-0.0348007	0.0966396	0.725025	-0.224214	0.154613	0.965798	0.799144	1.16721	--
247	node_pheno1	ieu-b-5110	Bipolar disorder bip2021 || id:ieu-b-5110	Cerebellum|Precuneus-Default_mode	Weighted mode	13	-0.0306432	0.0632998	0.637032	-0.154711	0.0934244	0.969822	0.856663	1.09793	--
248	node_pheno10	ieu-b-5110	Bipolar disorder bip2021 || id:ieu-b-5110	Postcentral|Precentral-Motor	MR Egger	6	-0.204599	0.388761	0.626521	-0.96657	0.557373	0.814974	0.380385	1.74608	--
249	node_pheno10	ieu-b-5110	Bipolar disorder bip2021 || id:ieu-b-5110	Postcentral|Precentral-Motor	Weighted median	6	0.0223649	0.0759637	0.76844	-0.126524	0.171254	1.02262	0.881153	1.18679	--
250	node_pheno10	ieu-b-5110	Bipolar disorder bip2021 || id:ieu-b-5110	Postcentral|Precentral-Motor	Inverse variance weighted	6	0.0350193	0.0607488	0.564304	-0.0840484	0.154087	1.03564	0.919387	1.16659	0.9522633088125
251	node_pheno10	ieu-b-5110	Bipolar disorder bip2021 || id:ieu-b-5110	Postcentral|Precentral-Motor	Simple mode	6	0.142202	0.124967	0.306727	-0.102734	0.387137	1.15281	0.902367	1.47276	--
252	node_pheno10	ieu-b-5110	Bipolar disorder bip2021 || id:ieu-b-5110	Postcentral|Precentral-Motor	Weighted mode	6	0.013523	0.0971722	0.894751	-0.176934	0.20398	1.01361	0.837835	1.22627	--
253	node_pheno11	ieu-b-5110	Bipolar disorder bip2021 || id:ieu-b-5110	Postcentral|Precentral-Motor	MR Egger	4	0.144897	0.713694	0.857897	-1.25394	1.54374	1.15592	0.285378	4.68205	--
254	node_pheno11	ieu-b-5110	Bipolar disorder bip2021 || id:ieu-b-5110	Postcentral|Precentral-Motor	Weighted median	4	0.0371008	0.113527	0.743818	-0.185412	0.259613	1.0378	0.830762	1.29643	--
255	node_pheno11	ieu-b-5110	Bipolar disorder bip2021 || id:ieu-b-5110	Postcentral|Precentral-Motor	Inverse variance weighted	4	0.0737862	0.091621	0.420623	-0.105791	0.253363	1.07658	0.899613	1.28835	0.887251
256	node_pheno11	ieu-b-5110	Bipolar disorder bip2021 || id:ieu-b-5110	Postcentral|Precentral-Motor	Simple mode	4	-0.00711232	0.170676	0.969379	-0.341638	0.327413	0.992913	0.710605	1.38737	--
257	node_pheno11	ieu-b-5110	Bipolar disorder bip2021 || id:ieu-b-5110	Postcentral|Precentral-Motor	Weighted mode	4	-0.0144993	0.142005	0.925116	-0.292828	0.26383	0.985605	0.74615	1.30191	--
258	node_pheno12	ieu-b-5110	Bipolar disorder bip2021 || id:ieu-b-5110	Paracentral|Postcentral-Motor	MR Egger	8	-0.156762	0.166321	0.382308	-0.482751	0.169227	0.854908	0.617084	1.18439	--
259	node_pheno12	ieu-b-5110	Bipolar disorder bip2021 || id:ieu-b-5110	Paracentral|Postcentral-Motor	Weighted median	8	0.0128521	0.0647476	0.842658	-0.114053	0.139757	1.01294	0.892211	1.14999	--
260	node_pheno12	ieu-b-5110	Bipolar disorder bip2021 || id:ieu-b-5110	Paracentral|Postcentral-Motor	Inverse variance weighted	8	0.0550475	0.0630041	0.382274	-0.0684405	0.178535	1.05659	0.933849	1.19547	0.874695839491525
261	node_pheno12	ieu-b-5110	Bipolar disorder bip2021 || id:ieu-b-5110	Paracentral|Postcentral-Motor	Simple mode	8	0.0150637	0.101416	0.88611	-0.183711	0.213838	1.01518	0.832176	1.23842	--
262	node_pheno12	ieu-b-5110	Bipolar disorder bip2021 || id:ieu-b-5110	Paracentral|Postcentral-Motor	Weighted mode	8	0.00743742	0.0726929	0.921378	-0.135041	0.149916	1.00747	0.87368	1.16174	--
263	node_pheno13	ieu-b-5110	Bipolar disorder bip2021 || id:ieu-b-5110	Frontal|Supp_Motor_Area|Temporal-Default_mode|Salience	MR Egger	9	0.507895	0.241	0.0730628	0.0355358	0.980254	1.66179	1.03617	2.66513	--
264	node_pheno13	ieu-b-5110	Bipolar disorder bip2021 || id:ieu-b-5110	Frontal|Supp_Motor_Area|Temporal-Default_mode|Salience	Weighted median	9	0.0228401	0.0673334	0.734453	-0.109133	0.154813	1.0231	0.896611	1.16744	--
265	node_pheno13	ieu-b-5110	Bipolar disorder bip2021 || id:ieu-b-5110	Frontal|Supp_Motor_Area|Temporal-Default_mode|Salience	Inverse variance weighted	9	0.0335797	0.065014	0.605505	-0.0938477	0.161007	1.03415	0.910421	1.17469	0.908258
266	node_pheno13	ieu-b-5110	Bipolar disorder bip2021 || id:ieu-b-5110	Frontal|Supp_Motor_Area|Temporal-Default_mode|Salience	Simple mode	9	0.0283012	0.0953399	0.774146	-0.158565	0.215167	1.02871	0.853368	1.24007	--
267	node_pheno13	ieu-b-5110	Bipolar disorder bip2021 || id:ieu-b-5110	Frontal|Supp_Motor_Area|Temporal-Default_mode|Salience	Weighted mode	9	0.00912126	0.0799866	0.91202	-0.147652	0.165895	1.00916	0.862731	1.18045	--
268	node_pheno14	ieu-b-5110	Bipolar disorder bip2021 || id:ieu-b-5110	Cingulate|Frontal-Default_mode|Central_executive|Salience	MR Egger	17	0.0966125	0.124069	0.448266	-0.146562	0.339787	1.10143	0.863672	1.40465	--
269	node_pheno14	ieu-b-5110	Bipolar disorder bip2021 || id:ieu-b-5110	Cingulate|Frontal-Default_mode|Central_executive|Salience	Weighted median	17	-0.0169124	0.0583978	0.772117	-0.131372	0.0975473	0.98323	0.876891	1.10246	--
270	node_pheno14	ieu-b-5110	Bipolar disorder bip2021 || id:ieu-b-5110	Cingulate|Frontal-Default_mode|Central_executive|Salience	Inverse variance weighted	17	0.0417477	0.0431653	0.333465	-0.0428563	0.126352	1.04263	0.958049	1.13468	0.882701555294118
271	node_pheno14	ieu-b-5110	Bipolar disorder bip2021 || id:ieu-b-5110	Cingulate|Frontal-Default_mode|Central_executive|Salience	Simple mode	17	-0.0607248	0.0917623	0.517542	-0.240579	0.119129	0.941082	0.786173	1.12652	--
272	node_pheno14	ieu-b-5110	Bipolar disorder bip2021 || id:ieu-b-5110	Cingulate|Frontal-Default_mode|Central_executive|Salience	Weighted mode	17	-0.0479136	0.0675704	0.488473	-0.180352	0.0845245	0.953216	0.834977	1.0882	--
273	node_pheno15	ieu-b-5110	Bipolar disorder bip2021 || id:ieu-b-5110	Cerebellum-Subcortical-cerebellum	MR Egger	6	0.203505	0.540136	0.725482	-0.855161	1.26217	1.22569	0.425215	3.53309	--
274	node_pheno15	ieu-b-5110	Bipolar disorder bip2021 || id:ieu-b-5110	Cerebellum-Subcortical-cerebellum	Weighted median	6	0.0639086	0.0890959	0.473188	-0.110719	0.238537	1.066	0.89519	1.26939	--
275	node_pheno15	ieu-b-5110	Bipolar disorder bip2021 || id:ieu-b-5110	Cerebellum-Subcortical-cerebellum	Inverse variance weighted	6	0.0920147	0.0711523	0.195939	-0.0474437	0.231473	1.09638	0.953664	1.26046	0.912129520344828
276	node_pheno15	ieu-b-5110	Bipolar disorder bip2021 || id:ieu-b-5110	Cerebellum-Subcortical-cerebellum	Simple mode	6	0.0261906	0.117926	0.833028	-0.204945	0.257326	1.02654	0.814692	1.29347	--
277	node_pheno15	ieu-b-5110	Bipolar disorder bip2021 || id:ieu-b-5110	Cerebellum-Subcortical-cerebellum	Weighted mode	6	0.0371751	0.113354	0.756234	-0.185	0.25935	1.03787	0.831105	1.29609	--
278	node_pheno16	ieu-b-5110	Bipolar disorder bip2021 || id:ieu-b-5110	Frontal-Salience|Central_executive	MR Egger	13	0.0969546	0.153262	0.539918	-0.203439	0.397348	1.10181	0.81592	1.48787	--
279	node_pheno16	ieu-b-5110	Bipolar disorder bip2021 || id:ieu-b-5110	Frontal-Salience|Central_executive	Weighted median	13	-0.0128528	0.0547505	0.814402	-0.120164	0.0944582	0.987229	0.886775	1.09906	--
280	node_pheno16	ieu-b-5110	Bipolar disorder bip2021 || id:ieu-b-5110	Frontal-Salience|Central_executive	Inverse variance weighted	13	0.0407193	0.0401081	0.309992	-0.0378926	0.119331	1.04156	0.962816	1.12674	0.890402464148936
281	node_pheno16	ieu-b-5110	Bipolar disorder bip2021 || id:ieu-b-5110	Frontal-Salience|Central_executive	Simple mode	13	-0.0387719	0.0910774	0.677859	-0.217284	0.13974	0.96197	0.804702	1.14997	--
282	node_pheno16	ieu-b-5110	Bipolar disorder bip2021 || id:ieu-b-5110	Frontal-Salience|Central_executive	Weighted mode	13	-0.0359497	0.0750023	0.640332	-0.182954	0.111055	0.964689	0.832806	1.11746	--
283	node_pheno17	ieu-b-5110	Bipolar disorder bip2021 || id:ieu-b-5110	Temporal-Default_mode|Motor	MR Egger	8	-0.253247	0.285235	0.408797	-0.812308	0.305813	0.776276	0.443833	1.35773	--
284	node_pheno17	ieu-b-5110	Bipolar disorder bip2021 || id:ieu-b-5110	Temporal-Default_mode|Motor	Weighted median	8	0.0131351	0.0709081	0.85304	-0.125845	0.152115	1.01322	0.881752	1.16429	--
285	node_pheno17	ieu-b-5110	Bipolar disorder bip2021 || id:ieu-b-5110	Temporal-Default_mode|Motor	Inverse variance weighted	8	0.0917869	0.0665739	0.167981	-0.038698	0.222272	1.09613	0.962041	1.24891	0.872207371730769
286	node_pheno17	ieu-b-5110	Bipolar disorder bip2021 || id:ieu-b-5110	Temporal-Default_mode|Motor	Simple mode	8	0.018891	0.135309	0.892897	-0.246315	0.284097	1.01907	0.781676	1.32856	--
287	node_pheno17	ieu-b-5110	Bipolar disorder bip2021 || id:ieu-b-5110	Temporal-Default_mode|Motor	Weighted mode	8	-0.0194456	0.0788703	0.81233	-0.174031	0.13514	0.980742	0.840271	1.1447	--
288	node_pheno18	ieu-b-5110	Bipolar disorder bip2021 || id:ieu-b-5110	Subcortical-Subcortical-cerebellum	MR Egger	12	-0.0751418	0.176692	0.679646	-0.421457	0.271174	0.927612	0.65609	1.3115	--
289	node_pheno18	ieu-b-5110	Bipolar disorder bip2021 || id:ieu-b-5110	Subcortical-Subcortical-cerebellum	Weighted median	12	-0.0182298	0.0711815	0.797871	-0.157745	0.121286	0.981935	0.854067	1.12895	--
290	node_pheno18	ieu-b-5110	Bipolar disorder bip2021 || id:ieu-b-5110	Subcortical-Subcortical-cerebellum	Inverse variance weighted	12	0.0471579	0.0582904	0.418505	-0.0670913	0.161407	1.04829	0.93511	1.17516	0.896797467857143
291	node_pheno18	ieu-b-5110	Bipolar disorder bip2021 || id:ieu-b-5110	Subcortical-Subcortical-cerebellum	Simple mode	12	0.161549	0.123006	0.215801	-0.079542	0.402641	1.17533	0.923539	1.49577	--
292	node_pheno18	ieu-b-5110	Bipolar disorder bip2021 || id:ieu-b-5110	Subcortical-Subcortical-cerebellum	Weighted mode	12	-0.0114914	0.0762722	0.882969	-0.160985	0.138002	0.988574	0.851305	1.14798	--
293	node_pheno19	ieu-b-5110	Bipolar disorder bip2021 || id:ieu-b-5110	Occipital-Visual	MR Egger	3	0.392112	0.74985	0.693267	-1.07759	1.86182	1.4801	0.340414	6.43542	--
294	node_pheno19	ieu-b-5110	Bipolar disorder bip2021 || id:ieu-b-5110	Occipital-Visual	Weighted median	3	-0.108662	0.143408	0.448624	-0.389741	0.172418	0.897034	0.677232	1.18817	--
295	node_pheno19	ieu-b-5110	Bipolar disorder bip2021 || id:ieu-b-5110	Occipital-Visual	Inverse variance weighted	3	-0.11225	0.118519	0.343582	-0.344547	0.120046	0.89382	0.708541	1.12755	0.858956
296	node_pheno19	ieu-b-5110	Bipolar disorder bip2021 || id:ieu-b-5110	Occipital-Visual	Simple mode	3	-0.133995	0.164302	0.50044	-0.456027	0.188037	0.874595	0.633797	1.20688	--
297	node_pheno19	ieu-b-5110	Bipolar disorder bip2021 || id:ieu-b-5110	Occipital-Visual	Weighted mode	3	-0.10131	0.162383	0.596372	-0.41958	0.21696	0.903653	0.657323	1.24229	--
298	node_pheno2	ieu-b-5110	Bipolar disorder bip2021 || id:ieu-b-5110	Occipital-Visual|Attention	MR Egger	8	-0.164379	0.34394	0.649614	-0.838503	0.509744	0.84842	0.432357	1.66486	--
299	node_pheno2	ieu-b-5110	Bipolar disorder bip2021 || id:ieu-b-5110	Occipital-Visual|Attention	Weighted median	8	-0.0236119	0.0765693	0.757799	-0.173688	0.126464	0.976665	0.840559	1.13481	--
300	node_pheno2	ieu-b-5110	Bipolar disorder bip2021 || id:ieu-b-5110	Occipital-Visual|Attention	Inverse variance weighted	8	0.0192871	0.0601285	0.748389	-0.0985648	0.137139	1.01947	0.906137	1.14699	0.935486
301	node_pheno2	ieu-b-5110	Bipolar disorder bip2021 || id:ieu-b-5110	Occipital-Visual|Attention	Simple mode	8	-0.0280336	0.107169	0.801172	-0.238085	0.182018	0.972356	0.788136	1.19964	--
302	node_pheno2	ieu-b-5110	Bipolar disorder bip2021 || id:ieu-b-5110	Occipital-Visual|Attention	Weighted mode	8	-0.0337186	0.0966178	0.737359	-0.223089	0.155652	0.966844	0.800043	1.16842	--
303	node_pheno20	ieu-b-5110	Bipolar disorder bip2021 || id:ieu-b-5110	Precuneus|Cingulate-Default_mode|Central_executive	MR Egger	12	-0.0246214	0.171687	0.888816	-0.361127	0.311884	0.975679	0.696891	1.366	--
304	node_pheno20	ieu-b-5110	Bipolar disorder bip2021 || id:ieu-b-5110	Precuneus|Cingulate-Default_mode|Central_executive	Weighted median	12	-0.022284	0.0586253	0.703865	-0.13719	0.0926216	0.977962	0.871805	1.09705	--
305	node_pheno20	ieu-b-5110	Bipolar disorder bip2021 || id:ieu-b-5110	Precuneus|Cingulate-Default_mode|Central_executive	Inverse variance weighted	12	0.0213669	0.0452896	0.637081	-0.0674007	0.110134	1.0216	0.934821	1.11643	0.905326060736842
306	node_pheno20	ieu-b-5110	Bipolar disorder bip2021 || id:ieu-b-5110	Precuneus|Cingulate-Default_mode|Central_executive	Simple mode	12	-0.060507	0.0854512	0.493622	-0.227991	0.106977	0.941287	0.796131	1.11291	--
307	node_pheno20	ieu-b-5110	Bipolar disorder bip2021 || id:ieu-b-5110	Precuneus|Cingulate-Default_mode|Central_executive	Weighted mode	12	-0.0417001	0.0645297	0.53139	-0.168178	0.0847781	0.959157	0.845203	1.08848	--
308	node_pheno21	ieu-b-5110	Bipolar disorder bip2021 || id:ieu-b-5110	Frontal-Default_mode|Central_executive	MR Egger	11	0.400229	0.207642	0.086017	-0.00674903	0.807208	1.49217	0.993274	2.24164	--
309	node_pheno21	ieu-b-5110	Bipolar disorder bip2021 || id:ieu-b-5110	Frontal-Default_mode|Central_executive	Weighted median	11	0.144161	0.0734456	0.049666	0.000207825	0.288114	1.15507	1.00021	1.33391	--
310	node_pheno21	ieu-b-5110	Bipolar disorder bip2021 || id:ieu-b-5110	Frontal-Default_mode|Central_executive	Inverse variance weighted	11	0.0873858	0.0557503	0.117009	-0.0218847	0.196656	1.09132	0.978353	1.21733	0.718011447954546
311	node_pheno21	ieu-b-5110	Bipolar disorder bip2021 || id:ieu-b-5110	Frontal-Default_mode|Central_executive	Simple mode	11	0.150795	0.120769	0.240243	-0.0859119	0.387502	1.16276	0.917675	1.4733	--
312	node_pheno21	ieu-b-5110	Bipolar disorder bip2021 || id:ieu-b-5110	Frontal-Default_mode|Central_executive	Weighted mode	11	0.153424	0.105813	0.177699	-0.0539688	0.360817	1.16582	0.947462	1.4345	--
313	node_pheno22	ieu-b-5110	Bipolar disorder bip2021 || id:ieu-b-5110	Calcarine|Lingual|Cuneus-Visual	MR Egger	5	-0.485622	0.790448	0.582428	-2.0349	1.06366	0.615315	0.130693	2.89695	--
314	node_pheno22	ieu-b-5110	Bipolar disorder bip2021 || id:ieu-b-5110	Calcarine|Lingual|Cuneus-Visual	Weighted median	5	-0.0895825	0.109667	0.414008	-0.30453	0.125365	0.914313	0.73747	1.13356	--
315	node_pheno22	ieu-b-5110	Bipolar disorder bip2021 || id:ieu-b-5110	Calcarine|Lingual|Cuneus-Visual	Inverse variance weighted	5	0.0237448	0.136275	0.861675	-0.243353	0.290843	1.02403	0.783994	1.33755	0.961373042107438
316	node_pheno22	ieu-b-5110	Bipolar disorder bip2021 || id:ieu-b-5110	Calcarine|Lingual|Cuneus-Visual	Simple mode	5	-0.12389	0.150842	0.457595	-0.41954	0.17176	0.883477	0.657349	1.18739	--
317	node_pheno22	ieu-b-5110	Bipolar disorder bip2021 || id:ieu-b-5110	Calcarine|Lingual|Cuneus-Visual	Weighted mode	5	-0.138023	0.132937	0.357788	-0.398579	0.122533	0.871079	0.671273	1.13036	--
318	node_pheno23	ieu-b-5110	Bipolar disorder bip2021 || id:ieu-b-5110	RolandicOper|SupraMargi--l|Insula-Salience|Motor	MR Egger	9	0.123383	0.149824	0.437367	-0.170272	0.417038	1.13132	0.843435	1.51746	--
319	node_pheno23	ieu-b-5110	Bipolar disorder bip2021 || id:ieu-b-5110	RolandicOper|SupraMargi--l|Insula-Salience|Motor	Weighted median	9	-0.0224532	0.0587643	0.702395	-0.137631	0.0927249	0.977797	0.87142	1.09716	--
320	node_pheno23	ieu-b-5110	Bipolar disorder bip2021 || id:ieu-b-5110	RolandicOper|SupraMargi--l|Insula-Salience|Motor	Inverse variance weighted	9	0.00113564	0.0482045	0.981205	-0.0933451	0.0956164	1.00114	0.910879	1.10034	1
321	node_pheno23	ieu-b-5110	Bipolar disorder bip2021 || id:ieu-b-5110	RolandicOper|SupraMargi--l|Insula-Salience|Motor	Simple mode	9	-0.0373833	0.0894481	0.686989	-0.212702	0.137935	0.963307	0.808397	1.1479	--
322	node_pheno23	ieu-b-5110	Bipolar disorder bip2021 || id:ieu-b-5110	RolandicOper|SupraMargi--l|Insula-Salience|Motor	Weighted mode	9	-0.0298976	0.0648327	0.65697	-0.15697	0.0971744	0.970545	0.85473	1.10205	--
323	node_pheno24	ieu-b-5110	Bipolar disorder bip2021 || id:ieu-b-5110	Lingual|Fusiform-Visual	MR Egger	7	-0.0164197	0.361881	0.965566	-0.725706	0.692867	0.983714	0.483983	1.99944	--
324	node_pheno24	ieu-b-5110	Bipolar disorder bip2021 || id:ieu-b-5110	Lingual|Fusiform-Visual	Weighted median	7	-0.0271126	0.0927156	0.76996	-0.208835	0.15461	0.973252	0.811529	1.1672	--
325	node_pheno24	ieu-b-5110	Bipolar disorder bip2021 || id:ieu-b-5110	Lingual|Fusiform-Visual	Inverse variance weighted	7	0.0232761	0.0692	0.736599	-0.112356	0.158908	1.02355	0.893726	1.17223	0.947056
326	node_pheno24	ieu-b-5110	Bipolar disorder bip2021 || id:ieu-b-5110	Lingual|Fusiform-Visual	Simple mode	7	-0.0743662	0.138355	0.610259	-0.345541	0.196809	0.928332	0.707837	1.21751	--
327	node_pheno24	ieu-b-5110	Bipolar disorder bip2021 || id:ieu-b-5110	Lingual|Fusiform-Visual	Weighted mode	7	-0.0672811	0.132477	0.629669	-0.326936	0.192374	0.934932	0.72113	1.21212	--
328	node_pheno25	ieu-b-5110	Bipolar disorder bip2021 || id:ieu-b-5110	Occipital-Attention|Visual	MR Egger	4	-0.471702	1.0935	0.708248	-2.61497	1.67157	0.623939	0.07317	5.32049	--
329	node_pheno25	ieu-b-5110	Bipolar disorder bip2021 || id:ieu-b-5110	Occipital-Attention|Visual	Weighted median	4	-0.0306796	0.105843	0.771925	-0.238133	0.176773	0.969786	0.788098	1.19336	--
330	node_pheno25	ieu-b-5110	Bipolar disorder bip2021 || id:ieu-b-5110	Occipital-Attention|Visual	Inverse variance weighted	4	0.0165644	0.092064	0.857214	-0.163881	0.19701	1.0167	0.848843	1.21776	0.964365
331	node_pheno25	ieu-b-5110	Bipolar disorder bip2021 || id:ieu-b-5110	Occipital-Attention|Visual	Simple mode	4	-0.0334757	0.146414	0.83385	-0.320448	0.253497	0.967078	0.725824	1.28852	--
332	node_pheno25	ieu-b-5110	Bipolar disorder bip2021 || id:ieu-b-5110	Occipital-Attention|Visual	Weighted mode	4	-0.0334757	0.139827	0.826214	-0.307537	0.240586	0.967078	0.735256	1.27199	--
333	node_pheno26	ieu-b-5110	Bipolar disorder bip2021 || id:ieu-b-5110	Precuneus|Angular|Cingulate-Default_mode|Central_executive	MR Egger	6	0.293923	0.293909	0.37388	-0.282138	0.869985	1.34168	0.754169	2.38687	--
334	node_pheno26	ieu-b-5110	Bipolar disorder bip2021 || id:ieu-b-5110	Precuneus|Angular|Cingulate-Default_mode|Central_executive	Weighted median	6	0.0948175	0.0957503	0.322048	-0.0928531	0.282488	1.09946	0.911327	1.32643	--
335	node_pheno26	ieu-b-5110	Bipolar disorder bip2021 || id:ieu-b-5110	Precuneus|Angular|Cingulate-Default_mode|Central_executive	Inverse variance weighted	6	0.0711087	0.0775234	0.359009	-0.0808372	0.223055	1.0737	0.922344	1.24989	0.881204984181818
336	node_pheno26	ieu-b-5110	Bipolar disorder bip2021 || id:ieu-b-5110	Precuneus|Angular|Cingulate-Default_mode|Central_executive	Simple mode	6	0.168429	0.152973	0.32104	-0.131398	0.468257	1.18344	0.876869	1.59721	--
337	node_pheno26	ieu-b-5110	Bipolar disorder bip2021 || id:ieu-b-5110	Precuneus|Angular|Cingulate-Default_mode|Central_executive	Weighted mode	6	0.148465	0.127533	0.296894	-0.1015	0.398431	1.16005	0.903481	1.48949	--
338	node_pheno27	ieu-b-5110	Bipolar disorder bip2021 || id:ieu-b-5110	Postcentral|Precentral-Motor	Inverse variance weighted	2	0.0774582	0.127664	0.544027	-0.172763	0.327679	1.08054	0.841337	1.38774	0.966362913355263
339	node_pheno28	ieu-b-5110	Bipolar disorder bip2021 || id:ieu-b-5110	Frontal|Cingulate-Default_mode|Limbic	MR Egger	10	0.176963	0.211553	0.427153	-0.23768	0.591606	1.19359	0.788455	1.80689	--
340	node_pheno28	ieu-b-5110	Bipolar disorder bip2021 || id:ieu-b-5110	Frontal|Cingulate-Default_mode|Limbic	Weighted median	10	-0.0225801	0.0690802	0.743768	-0.157977	0.112817	0.977673	0.853869	1.11943	--
341	node_pheno28	ieu-b-5110	Bipolar disorder bip2021 || id:ieu-b-5110	Frontal|Cingulate-Default_mode|Limbic	Inverse variance weighted	10	-0.00723187	0.0615035	0.906397	-0.127779	0.113315	0.992794	0.880048	1.11998	0.986802871935484
342	node_pheno28	ieu-b-5110	Bipolar disorder bip2021 || id:ieu-b-5110	Frontal|Cingulate-Default_mode|Limbic	Simple mode	10	-0.0356529	0.100581	0.731152	-0.232792	0.161486	0.964975	0.792318	1.17526	--
343	node_pheno28	ieu-b-5110	Bipolar disorder bip2021 || id:ieu-b-5110	Frontal|Cingulate-Default_mode|Limbic	Weighted mode	10	-0.0204871	0.0810552	0.806136	-0.179355	0.138381	0.979721	0.835809	1.14841	--
344	node_pheno29	ieu-b-5110	Bipolar disorder bip2021 || id:ieu-b-5110	Calcarine|Lingual-Visual	MR Egger	6	0.546289	0.477723	0.316607	-0.390049	1.48263	1.72683	0.677024	4.4045	--
345	node_pheno29	ieu-b-5110	Bipolar disorder bip2021 || id:ieu-b-5110	Calcarine|Lingual-Visual	Weighted median	6	-0.0943158	0.0935089	0.313152	-0.277593	0.0889616	0.909995	0.757605	1.09304	--
346	node_pheno29	ieu-b-5110	Bipolar disorder bip2021 || id:ieu-b-5110	Calcarine|Lingual-Visual	Inverse variance weighted	6	-0.043152	0.0775423	0.577871	-0.195135	0.108831	0.957766	0.822724	1.11497	0.928721851071429
347	node_pheno29	ieu-b-5110	Bipolar disorder bip2021 || id:ieu-b-5110	Calcarine|Lingual-Visual	Simple mode	6	-0.153479	0.147688	0.346327	-0.442947	0.13599	0.857719	0.642141	1.14567	--
348	node_pheno29	ieu-b-5110	Bipolar disorder bip2021 || id:ieu-b-5110	Calcarine|Lingual-Visual	Weighted mode	6	-0.162552	0.162072	0.361918	-0.480213	0.155109	0.849972	0.618651	1.16779	--
349	node_pheno3	ieu-b-5110	Bipolar disorder bip2021 || id:ieu-b-5110	Pariental-Attention|Salience|Central_executive	MR Egger	10	0.545587	0.184735	0.0183317	0.183506	0.907667	1.72562	1.20142	2.47853	--
350	node_pheno3	ieu-b-5110	Bipolar disorder bip2021 || id:ieu-b-5110	Pariental-Attention|Salience|Central_executive	Weighted median	10	0.143523	0.0689864	0.0374842	0.00830947	0.278736	1.15433	1.00834	1.32146	--
351	node_pheno3	ieu-b-5110	Bipolar disorder bip2021 || id:ieu-b-5110	Pariental-Attention|Salience|Central_executive	Inverse variance weighted	10	0.128402	0.0622004	0.0389875	0.0064887	0.250314	1.13701	1.00651	1.28443	0.657913
352	node_pheno3	ieu-b-5110	Bipolar disorder bip2021 || id:ieu-b-5110	Pariental-Attention|Salience|Central_executive	Simple mode	10	0.10937	0.110086	0.346427	-0.106399	0.325139	1.11558	0.899066	1.38422	--
353	node_pheno3	ieu-b-5110	Bipolar disorder bip2021 || id:ieu-b-5110	Pariental-Attention|Salience|Central_executive	Weighted mode	10	0.127897	0.100863	0.236607	-0.0697945	0.325589	1.13644	0.932585	1.38485	--
354	node_pheno30	ieu-b-5110	Bipolar disorder bip2021 || id:ieu-b-5110	Temporal-Default_mode	MR Egger	7	0.194502	0.529296	0.728307	-0.842918	1.23192	1.21471	0.430453	3.42781	--
355	node_pheno30	ieu-b-5110	Bipolar disorder bip2021 || id:ieu-b-5110	Temporal-Default_mode	Weighted median	7	0.153562	0.0986655	0.119616	-0.0398225	0.346946	1.16598	0.96096	1.41474	--
356	node_pheno30	ieu-b-5110	Bipolar disorder bip2021 || id:ieu-b-5110	Temporal-Default_mode	Inverse variance weighted	7	0.150559	0.0770949	0.0508302	-0.000546589	0.301665	1.16248	0.999454	1.35211	0.686208
357	node_pheno30	ieu-b-5110	Bipolar disorder bip2021 || id:ieu-b-5110	Temporal-Default_mode	Simple mode	7	0.052292	0.150596	0.740271	-0.242876	0.34746	1.05368	0.784369	1.41547	--
358	node_pheno30	ieu-b-5110	Bipolar disorder bip2021 || id:ieu-b-5110	Temporal-Default_mode	Weighted mode	7	0.0945913	0.135408	0.510978	-0.170808	0.359991	1.09921	0.842983	1.43332	--
359	node_pheno31	ieu-b-5110	Bipolar disorder bip2021 || id:ieu-b-5110	OccipitalPrecuneus-Default_mode|Central_executive	MR Egger	12	0.0180279	0.204515	0.931498	-0.382821	0.418877	1.01819	0.681935	1.52025	--
360	node_pheno31	ieu-b-5110	Bipolar disorder bip2021 || id:ieu-b-5110	OccipitalPrecuneus-Default_mode|Central_executive	Weighted median	12	-0.0118751	0.0710907	0.867337	-0.151213	0.127463	0.988195	0.859665	1.13594	--
361	node_pheno31	ieu-b-5110	Bipolar disorder bip2021 || id:ieu-b-5110	OccipitalPrecuneus-Default_mode|Central_executive	Inverse variance weighted	12	0.076708	0.0611682	0.209824	-0.0431816	0.196598	1.07973	0.957737	1.21725	0.8851930846875
362	node_pheno31	ieu-b-5110	Bipolar disorder bip2021 || id:ieu-b-5110	OccipitalPrecuneus-Default_mode|Central_executive	Simple mode	12	-0.0131162	0.117114	0.912844	-0.242659	0.216427	0.986969	0.784539	1.24163	--
363	node_pheno31	ieu-b-5110	Bipolar disorder bip2021 || id:ieu-b-5110	OccipitalPrecuneus-Default_mode|Central_executive	Weighted mode	12	-0.0068107	0.0831205	0.936168	-0.169727	0.156105	0.993212	0.843895	1.16895	--
364	node_pheno32	ieu-b-5110	Bipolar disorder bip2021 || id:ieu-b-5110	Angular|Temporal-Default_mode|Central_executive	MR Egger	6	0.11067	0.274683	0.707626	-0.427708	0.649048	1.11703	0.652002	1.91372	--
365	node_pheno32	ieu-b-5110	Bipolar disorder bip2021 || id:ieu-b-5110	Angular|Temporal-Default_mode|Central_executive	Weighted median	6	-0.0158064	0.0793677	0.842142	-0.171367	0.139754	0.984318	0.842512	1.14999	--
366	node_pheno32	ieu-b-5110	Bipolar disorder bip2021 || id:ieu-b-5110	Angular|Temporal-Default_mode|Central_executive	Inverse variance weighted	6	0.0225413	0.0721962	0.754871	-0.118963	0.164046	1.0228	0.88784	1.17827	0.926432
367	node_pheno32	ieu-b-5110	Bipolar disorder bip2021 || id:ieu-b-5110	Angular|Temporal-Default_mode|Central_executive	Simple mode	6	-0.077675	0.114683	0.52828	-0.302454	0.147104	0.925265	0.739003	1.15847	--
368	node_pheno32	ieu-b-5110	Bipolar disorder bip2021 || id:ieu-b-5110	Angular|Temporal-Default_mode|Central_executive	Weighted mode	6	-0.0405754	0.0879929	0.664076	-0.213041	0.131891	0.960237	0.808123	1.14098	--
369	node_pheno33	ieu-b-5110	Bipolar disorder bip2021 || id:ieu-b-5110	Frontal|Cerebellum-Central_executive|Default_mode	MR Egger	11	0.203209	0.239329	0.417848	-0.265875	0.672294	1.22533	0.766535	1.95873	--
370	node_pheno33	ieu-b-5110	Bipolar disorder bip2021 || id:ieu-b-5110	Frontal|Cerebellum-Central_executive|Default_mode	Weighted median	11	-0.0284491	0.0771572	0.712339	-0.179677	0.122779	0.971952	0.83554	1.13063	--
371	node_pheno33	ieu-b-5110	Bipolar disorder bip2021 || id:ieu-b-5110	Frontal|Cerebellum-Central_executive|Default_mode	Inverse variance weighted	11	0.023831	0.0541603	0.659931	-0.0823231	0.129985	1.02412	0.920974	1.13881	0.90908850122449
372	node_pheno33	ieu-b-5110	Bipolar disorder bip2021 || id:ieu-b-5110	Frontal|Cerebellum-Central_executive|Default_mode	Simple mode	11	-0.0793585	0.117934	0.516256	-0.31051	0.151793	0.923709	0.733073	1.16392	--
373	node_pheno33	ieu-b-5110	Bipolar disorder bip2021 || id:ieu-b-5110	Frontal|Cerebellum-Central_executive|Default_mode	Weighted mode	11	-0.0562474	0.0938306	0.562203	-0.240155	0.127661	0.945305	0.786506	1.13617	--
374	node_pheno34	ieu-b-5110	Bipolar disorder bip2021 || id:ieu-b-5110	Frontal_Sup-Default_mode	MR Egger	11	-0.00658405	0.170206	0.969988	-0.340189	0.32702	0.993438	0.711636	1.38683	--
375	node_pheno34	ieu-b-5110	Bipolar disorder bip2021 || id:ieu-b-5110	Frontal_Sup-Default_mode	Weighted median	11	-0.0169582	0.0656642	0.796208	-0.14566	0.111743	0.983185	0.864452	1.11823	--
376	node_pheno34	ieu-b-5110	Bipolar disorder bip2021 || id:ieu-b-5110	Frontal_Sup-Default_mode	Inverse variance weighted	11	0.0545996	0.0507184	0.281693	-0.0448084	0.154008	1.05612	0.956181	1.1665	0.927524187439024
377	node_pheno34	ieu-b-5110	Bipolar disorder bip2021 || id:ieu-b-5110	Frontal_Sup-Default_mode	Simple mode	11	-0.0241068	0.10319	0.819996	-0.226359	0.178146	0.976181	0.797431	1.195	--
378	node_pheno34	ieu-b-5110	Bipolar disorder bip2021 || id:ieu-b-5110	Frontal_Sup-Default_mode	Weighted mode	11	-0.0206245	0.0804167	0.802786	-0.178241	0.136992	0.979587	0.83674	1.14682	--
379	node_pheno35	ieu-b-5110	Bipolar disorder bip2021 || id:ieu-b-5110	Cuneus|Occipital-Visual	MR Egger	6	0.00497576	0.310119	0.987967	-0.602858	0.612809	1.00499	0.547246	1.84561	--
380	node_pheno35	ieu-b-5110	Bipolar disorder bip2021 || id:ieu-b-5110	Cuneus|Occipital-Visual	Weighted median	6	-0.104531	0.102365	0.307178	-0.305168	0.0961046	0.900746	0.737	1.10087	--
381	node_pheno35	ieu-b-5110	Bipolar disorder bip2021 || id:ieu-b-5110	Cuneus|Occipital-Visual	Inverse variance weighted	6	-0.0738323	0.0807737	0.360684	-0.232149	0.0844842	0.928827	0.792828	1.08816	0.869504974553571
382	node_pheno35	ieu-b-5110	Bipolar disorder bip2021 || id:ieu-b-5110	Cuneus|Occipital-Visual	Simple mode	6	-0.160296	0.152564	0.341513	-0.459322	0.13873	0.851892	0.631712	1.14881	--
383	node_pheno35	ieu-b-5110	Bipolar disorder bip2021 || id:ieu-b-5110	Cuneus|Occipital-Visual	Weighted mode	6	-0.134917	0.126008	0.333244	-0.381892	0.112059	0.873789	0.682569	1.11858	--
384	node_pheno36	ieu-b-5110	Bipolar disorder bip2021 || id:ieu-b-5110	Insula|Cingulate-Salience|Default_mode	MR Egger	11	0.138551	0.141642	0.353549	-0.139068	0.41617	1.14861	0.870168	1.51614	--
385	node_pheno36	ieu-b-5110	Bipolar disorder bip2021 || id:ieu-b-5110	Insula|Cingulate-Salience|Default_mode	Weighted median	11	-0.0127653	0.0606306	0.833244	-0.131601	0.106071	0.987316	0.87669	1.1119	--
386	node_pheno36	ieu-b-5110	Bipolar disorder bip2021 || id:ieu-b-5110	Insula|Cingulate-Salience|Default_mode	Inverse variance weighted	11	0.0495353	0.0437092	0.257092	-0.0361348	0.135205	1.05078	0.96451	1.14477	0.889933870384615
387	node_pheno36	ieu-b-5110	Bipolar disorder bip2021 || id:ieu-b-5110	Insula|Cingulate-Salience|Default_mode	Simple mode	11	-0.0380938	0.108007	0.731637	-0.249788	0.1736	0.962623	0.778966	1.18958	--
388	node_pheno36	ieu-b-5110	Bipolar disorder bip2021 || id:ieu-b-5110	Insula|Cingulate-Salience|Default_mode	Weighted mode	11	-0.0283594	0.0751427	0.713757	-0.175639	0.11892	0.972039	0.838921	1.12628	--
389	node_pheno37	ieu-b-5110	Bipolar disorder bip2021 || id:ieu-b-5110	Occipital-Visual	MR Egger	3	0.816655	1.28838	0.640343	-1.70857	3.34188	2.26292	0.181125	28.2721	--
390	node_pheno37	ieu-b-5110	Bipolar disorder bip2021 || id:ieu-b-5110	Occipital-Visual	Weighted median	3	-0.0492885	0.143853	0.731876	-0.331241	0.232664	0.951906	0.718032	1.26196	--
391	node_pheno37	ieu-b-5110	Bipolar disorder bip2021 || id:ieu-b-5110	Occipital-Visual	Inverse variance weighted	3	-0.0919643	0.12006	0.443683	-0.327281	0.143353	0.912138	0.720881	1.15414	0.907533646363636
392	node_pheno37	ieu-b-5110	Bipolar disorder bip2021 || id:ieu-b-5110	Occipital-Visual	Simple mode	3	-0.0221144	0.171766	0.909337	-0.358776	0.314547	0.978128	0.698531	1.36964	--
393	node_pheno37	ieu-b-5110	Bipolar disorder bip2021 || id:ieu-b-5110	Occipital-Visual	Weighted mode	3	-0.025999	0.167283	0.89076	-0.353875	0.301877	0.974336	0.701963	1.35239	--
394	node_pheno38	ieu-b-5110	Bipolar disorder bip2021 || id:ieu-b-5110	Cerebellum-Subcortical-cerebellum	MR Egger	7	0.250429	0.382952	0.542026	-0.500157	1.00101	1.28458	0.606436	2.72104	--
395	node_pheno38	ieu-b-5110	Bipolar disorder bip2021 || id:ieu-b-5110	Cerebellum-Subcortical-cerebellum	Weighted median	7	0.0647741	0.10006	0.517403	-0.131343	0.260891	1.06692	0.876917	1.29809	--
396	node_pheno38	ieu-b-5110	Bipolar disorder bip2021 || id:ieu-b-5110	Cerebellum-Subcortical-cerebellum	Inverse variance weighted	7	0.128922	0.0813804	0.11315	-0.0305832	0.288428	1.1376	0.96988	1.33433	0.727389777857143
397	node_pheno38	ieu-b-5110	Bipolar disorder bip2021 || id:ieu-b-5110	Cerebellum-Subcortical-cerebellum	Simple mode	7	0.00766212	0.159576	0.963262	-0.305108	0.320432	1.00769	0.737044	1.37772	--
398	node_pheno38	ieu-b-5110	Bipolar disorder bip2021 || id:ieu-b-5110	Cerebellum-Subcortical-cerebellum	Weighted mode	7	-0.00825638	0.142472	0.95567	-0.287502	0.270989	0.991778	0.750135	1.31126	--
399	node_pheno39	ieu-b-5110	Bipolar disorder bip2021 || id:ieu-b-5110	Parietal-Attention|Central_executive|Salience	MR Egger	14	-0.00885982	0.150022	0.953879	-0.302903	0.285184	0.991179	0.73867	1.33001	--
400	node_pheno39	ieu-b-5110	Bipolar disorder bip2021 || id:ieu-b-5110	Parietal-Attention|Central_executive|Salience	Weighted median	14	-0.0259614	0.0594747	0.662466	-0.142532	0.0906091	0.974373	0.86716	1.09484	--
401	node_pheno39	ieu-b-5110	Bipolar disorder bip2021 || id:ieu-b-5110	Parietal-Attention|Central_executive|Salience	Inverse variance weighted	14	0.0278459	0.0494255	0.573168	-0.069028	0.12472	1.02824	0.933301	1.13283	0.932261186927711
402	node_pheno39	ieu-b-5110	Bipolar disorder bip2021 || id:ieu-b-5110	Parietal-Attention|Central_executive|Salience	Simple mode	14	-0.0654813	0.0950954	0.503188	-0.251868	0.120906	0.936617	0.777347	1.12852	--
403	node_pheno39	ieu-b-5110	Bipolar disorder bip2021 || id:ieu-b-5110	Parietal-Attention|Central_executive|Salience	Weighted mode	14	-0.0310118	0.0675887	0.653933	-0.163486	0.101462	0.969464	0.849179	1.10679	--
404	node_pheno4	ieu-b-5110	Bipolar disorder bip2021 || id:ieu-b-5110	Calcarine|Lingual|Cuneus-Visual	MR Egger	7	0.0342565	0.916442	0.971629	-1.76197	1.83048	1.03485	0.171706	6.2369	--
405	node_pheno4	ieu-b-5110	Bipolar disorder bip2021 || id:ieu-b-5110	Calcarine|Lingual|Cuneus-Visual	Weighted median	7	-0.106642	0.119726	0.373083	-0.341305	0.128021	0.898848	0.710842	1.13658	--
406	node_pheno4	ieu-b-5110	Bipolar disorder bip2021 || id:ieu-b-5110	Calcarine|Lingual|Cuneus-Visual	Inverse variance weighted	7	0.0352975	0.110722	0.749883	-0.181718	0.252313	1.03593	0.833837	1.287	0.928753827522936
407	node_pheno4	ieu-b-5110	Bipolar disorder bip2021 || id:ieu-b-5110	Calcarine|Lingual|Cuneus-Visual	Simple mode	7	-0.165077	0.169658	0.368133	-0.497608	0.167454	0.847829	0.607983	1.18229	--
408	node_pheno4	ieu-b-5110	Bipolar disorder bip2021 || id:ieu-b-5110	Calcarine|Lingual|Cuneus-Visual	Weighted mode	7	-0.16779	0.162162	0.340697	-0.485628	0.150048	0.845531	0.615311	1.16189	--
409	node_pheno40	ieu-b-5110	Bipolar disorder bip2021 || id:ieu-b-5110	Precuneus|Cuneus|Cingulate-Default_mode|Central_executive	MR Egger	11	0.0848069	0.188251	0.663007	-0.284165	0.453779	1.08851	0.752642	1.57425	--
410	node_pheno40	ieu-b-5110	Bipolar disorder bip2021 || id:ieu-b-5110	Precuneus|Cuneus|Cingulate-Default_mode|Central_executive	Weighted median	11	-0.0438301	0.0683751	0.521507	-0.177845	0.090185	0.957117	0.837072	1.09438	--
411	node_pheno40	ieu-b-5110	Bipolar disorder bip2021 || id:ieu-b-5110	Precuneus|Cuneus|Cingulate-Default_mode|Central_executive	Inverse variance weighted	11	-0.0290385	0.0509824	0.568964	-0.128964	0.0708871	0.971379	0.879006	1.07346	0.948272986666667
412	node_pheno40	ieu-b-5110	Bipolar disorder bip2021 || id:ieu-b-5110	Precuneus|Cuneus|Cingulate-Default_mode|Central_executive	Simple mode	11	-0.109692	0.104155	0.31705	-0.313836	0.0944522	0.89611	0.730639	1.09906	--
413	node_pheno40	ieu-b-5110	Bipolar disorder bip2021 || id:ieu-b-5110	Precuneus|Cuneus|Cingulate-Default_mode|Central_executive	Weighted mode	11	-0.0447685	0.0849279	0.609594	-0.211227	0.12169	0.956219	0.80959	1.1294	--
414	node_pheno41	ieu-b-5110	Bipolar disorder bip2021 || id:ieu-b-5110	Postcentral|Precentral-Motor|Attention	MR Egger	4	0.307693	0.634407	0.675595	-0.935744	1.55113	1.36028	0.392294	4.71679	--
415	node_pheno41	ieu-b-5110	Bipolar disorder bip2021 || id:ieu-b-5110	Postcentral|Precentral-Motor|Attention	Weighted median	4	0.163425	0.112507	0.146341	-0.0570886	0.383939	1.17754	0.94451	1.46806	--
416	node_pheno41	ieu-b-5110	Bipolar disorder bip2021 || id:ieu-b-5110	Postcentral|Precentral-Motor|Attention	Inverse variance weighted	4	0.144417	0.0922916	0.117631	-0.0364742	0.325309	1.15537	0.964183	1.38446	0.690444064565217
417	node_pheno41	ieu-b-5110	Bipolar disorder bip2021 || id:ieu-b-5110	Postcentral|Precentral-Motor|Attention	Simple mode	4	0.18427	0.140857	0.282011	-0.0918105	0.460351	1.20234	0.912278	1.58463	--
418	node_pheno41	ieu-b-5110	Bipolar disorder bip2021 || id:ieu-b-5110	Postcentral|Precentral-Motor|Attention	Weighted mode	4	0.172216	0.133497	0.287481	-0.0894382	0.433871	1.18793	0.914445	1.54322	--
419	node_pheno42	ieu-b-5110	Bipolar disorder bip2021 || id:ieu-b-5110	Frontal_Sup-Default_mode|Central_executive	MR Egger	9	0.159107	0.238626	0.526282	-0.308599	0.626813	1.17246	0.734475	1.87164	--
420	node_pheno42	ieu-b-5110	Bipolar disorder bip2021 || id:ieu-b-5110	Frontal_Sup-Default_mode|Central_executive	Weighted median	9	-0.0234551	0.0765648	0.759343	-0.173522	0.126612	0.976818	0.840699	1.13498	--
421	node_pheno42	ieu-b-5110	Bipolar disorder bip2021 || id:ieu-b-5110	Frontal_Sup-Default_mode|Central_executive	Inverse variance weighted	9	-0.01187	0.0599412	0.843023	-0.129355	0.105615	0.9882	0.878662	1.11139	0.956370559915966
422	node_pheno42	ieu-b-5110	Bipolar disorder bip2021 || id:ieu-b-5110	Frontal_Sup-Default_mode|Central_executive	Simple mode	9	-0.0543342	0.116648	0.653781	-0.282965	0.174297	0.947116	0.753546	1.19041	--
423	node_pheno42	ieu-b-5110	Bipolar disorder bip2021 || id:ieu-b-5110	Frontal_Sup-Default_mode|Central_executive	Weighted mode	9	-0.0361018	0.099621	0.726446	-0.231359	0.159155	0.964542	0.793455	1.17252	--
424	node_pheno43	ieu-b-5110	Bipolar disorder bip2021 || id:ieu-b-5110	Temporal_Sup-Default_mode|Motor	MR Egger	8	0.17207	0.191654	0.403869	-0.203571	0.547711	1.18776	0.815812	1.72929	--
425	node_pheno43	ieu-b-5110	Bipolar disorder bip2021 || id:ieu-b-5110	Temporal_Sup-Default_mode|Motor	Weighted median	8	0.0189945	0.0736164	0.796392	-0.125294	0.163283	1.01918	0.882238	1.17737	--
426	node_pheno43	ieu-b-5110	Bipolar disorder bip2021 || id:ieu-b-5110	Temporal_Sup-Default_mode|Motor	Inverse variance weighted	8	0.058574	0.0545821	0.283211	-0.048407	0.165555	1.06032	0.952746	1.18005	0.889150289651163
427	node_pheno43	ieu-b-5110	Bipolar disorder bip2021 || id:ieu-b-5110	Temporal_Sup-Default_mode|Motor	Simple mode	8	-0.0485502	0.119825	0.697445	-0.283407	0.186307	0.95261	0.753213	1.20479	--
428	node_pheno43	ieu-b-5110	Bipolar disorder bip2021 || id:ieu-b-5110	Temporal_Sup-Default_mode|Motor	Weighted mode	8	-0.0274201	0.0846401	0.755432	-0.193315	0.138474	0.972952	0.824223	1.14852	--
429	node_pheno44	ieu-b-5110	Bipolar disorder bip2021 || id:ieu-b-5110	Cerebellum-Subcortical-cerebellum	MR Egger	8	0.405762	0.305426	0.232301	-0.192872	1.0044	1.50045	0.824587	2.73026	--
430	node_pheno44	ieu-b-5110	Bipolar disorder bip2021 || id:ieu-b-5110	Cerebellum-Subcortical-cerebellum	Weighted median	8	-0.00156913	0.0755473	0.983429	-0.149642	0.146504	0.998432	0.861016	1.15778	--
431	node_pheno44	ieu-b-5110	Bipolar disorder bip2021 || id:ieu-b-5110	Cerebellum-Subcortical-cerebellum	Inverse variance weighted	8	0.0303297	0.0595425	0.610486	-0.0863736	0.147033	1.03079	0.917252	1.15839	0.905666727857143
432	node_pheno44	ieu-b-5110	Bipolar disorder bip2021 || id:ieu-b-5110	Cerebellum-Subcortical-cerebellum	Simple mode	8	-0.0431068	0.114821	0.718461	-0.268156	0.181943	0.957809	0.764788	1.19955	--
433	node_pheno44	ieu-b-5110	Bipolar disorder bip2021 || id:ieu-b-5110	Cerebellum-Subcortical-cerebellum	Weighted mode	8	-0.0268152	0.104972	0.805718	-0.23256	0.178929	0.973541	0.792502	1.19594	--
434	node_pheno45	ieu-b-5110	Bipolar disorder bip2021 || id:ieu-b-5110	Parietal-Central_executive|Attention	MR Egger	9	-0.164068	0.261691	0.550584	-0.676982	0.348847	0.848685	0.508148	1.41743	--
435	node_pheno45	ieu-b-5110	Bipolar disorder bip2021 || id:ieu-b-5110	Parietal-Central_executive|Attention	Weighted median	9	0.02715	0.0745398	0.715682	-0.118948	0.173248	1.02752	0.887854	1.18916	--
436	node_pheno45	ieu-b-5110	Bipolar disorder bip2021 || id:ieu-b-5110	Parietal-Central_executive|Attention	Inverse variance weighted	9	0.0685876	0.0640904	0.284543	-0.0570296	0.194205	1.07099	0.944566	1.21434	0.873030315681818
437	node_pheno45	ieu-b-5110	Bipolar disorder bip2021 || id:ieu-b-5110	Parietal-Central_executive|Attention	Simple mode	9	0.067132	0.113812	0.57157	-0.155939	0.290203	1.06944	0.855611	1.3367	--
438	node_pheno45	ieu-b-5110	Bipolar disorder bip2021 || id:ieu-b-5110	Parietal-Central_executive|Attention	Weighted mode	9	-0.002424	0.103022	0.981805	-0.204346	0.199498	0.997579	0.81518	1.22079	--
439	node_pheno46	ieu-b-5110	Bipolar disorder bip2021 || id:ieu-b-5110	Frontal|Precentral-Central_executive	MR Egger	6	0.0301251	0.256116	0.912036	-0.471862	0.532112	1.03058	0.62384	1.70252	--
440	node_pheno46	ieu-b-5110	Bipolar disorder bip2021 || id:ieu-b-5110	Frontal|Precentral-Central_executive	Weighted median	6	-0.0359572	0.094097	0.702366	-0.220387	0.148473	0.964682	0.802208	1.16006	--
441	node_pheno46	ieu-b-5110	Bipolar disorder bip2021 || id:ieu-b-5110	Frontal|Precentral-Central_executive	Inverse variance weighted	6	0.0211624	0.0765724	0.782263	-0.128919	0.171244	1.02139	0.879045	1.18678	0.934562232477876
442	node_pheno46	ieu-b-5110	Bipolar disorder bip2021 || id:ieu-b-5110	Frontal|Precentral-Central_executive	Simple mode	6	-0.0567505	0.140026	0.702026	-0.331201	0.2177	0.94483	0.718061	1.24321	--
443	node_pheno46	ieu-b-5110	Bipolar disorder bip2021 || id:ieu-b-5110	Frontal|Precentral-Central_executive	Weighted mode	6	-0.0592224	0.141649	0.693229	-0.336855	0.21841	0.942497	0.714013	1.2441	--
444	node_pheno47	ieu-b-5110	Bipolar disorder bip2021 || id:ieu-b-5110	Parietal|Frontal-Attention|Central_executive	MR Egger	12	0.273958	0.258266	0.313746	-0.232243	0.780159	1.31516	0.792754	2.18182	--
445	node_pheno47	ieu-b-5110	Bipolar disorder bip2021 || id:ieu-b-5110	Parietal|Frontal-Attention|Central_executive	Weighted median	12	-0.0423295	0.0758343	0.576718	-0.190965	0.106306	0.958554	0.826162	1.11216	--
446	node_pheno47	ieu-b-5110	Bipolar disorder bip2021 || id:ieu-b-5110	Parietal|Frontal-Attention|Central_executive	Inverse variance weighted	12	0.0629196	0.0782725	0.421482	-0.0904945	0.216334	1.06494	0.913479	1.24152	0.875384728615385
447	node_pheno47	ieu-b-5110	Bipolar disorder bip2021 || id:ieu-b-5110	Parietal|Frontal-Attention|Central_executive	Simple mode	12	-0.0587793	0.114167	0.616842	-0.282546	0.164987	0.942915	0.753862	1.17938	--
448	node_pheno47	ieu-b-5110	Bipolar disorder bip2021 || id:ieu-b-5110	Parietal|Frontal-Attention|Central_executive	Weighted mode	12	-0.0463781	0.0856011	0.598764	-0.214156	0.1214	0.954681	0.807222	1.12908	--
449	node_pheno48	ieu-b-5110	Bipolar disorder bip2021 || id:ieu-b-5110	Precentral|Frontal|Supp_Motor_Area-Attention|Salience|Motor	MR Egger	9	0.0479869	0.188345	0.806214	-0.321169	0.417142	1.04916	0.725301	1.51762	--
450	node_pheno48	ieu-b-5110	Bipolar disorder bip2021 || id:ieu-b-5110	Precentral|Frontal|Supp_Motor_Area-Attention|Salience|Motor	Weighted median	9	0.0534025	0.0718886	0.457572	-0.0874991	0.194304	1.05485	0.91622	1.21447	--
451	node_pheno48	ieu-b-5110	Bipolar disorder bip2021 || id:ieu-b-5110	Precentral|Frontal|Supp_Motor_Area-Attention|Salience|Motor	Inverse variance weighted	9	0.0809029	0.0702431	0.249422	-0.0567736	0.218579	1.08427	0.944808	1.24431	0.886103020657895
452	node_pheno48	ieu-b-5110	Bipolar disorder bip2021 || id:ieu-b-5110	Precentral|Frontal|Supp_Motor_Area-Attention|Salience|Motor	Simple mode	9	0.202966	0.145734	0.201192	-0.0826734	0.488606	1.22503	0.920652	1.63004	--
453	node_pheno48	ieu-b-5110	Bipolar disorder bip2021 || id:ieu-b-5110	Precentral|Frontal|Supp_Motor_Area-Attention|Salience|Motor	Weighted mode	9	0.00437541	0.0741835	0.954414	-0.141024	0.149775	1.00438	0.868468	1.16157	--
454	node_pheno49	ieu-b-5110	Bipolar disorder bip2021 || id:ieu-b-5110	Supp_Motor_Area|Frontal-Salience|Default_mode	MR Egger	10	0.145676	0.201048	0.489354	-0.248378	0.53973	1.15682	0.780065	1.71554	--
455	node_pheno49	ieu-b-5110	Bipolar disorder bip2021 || id:ieu-b-5110	Supp_Motor_Area|Frontal-Salience|Default_mode	Weighted median	10	-0.0226122	0.0682967	0.740578	-0.156474	0.111249	0.977642	0.855154	1.11767	--
456	node_pheno49	ieu-b-5110	Bipolar disorder bip2021 || id:ieu-b-5110	Supp_Motor_Area|Frontal-Salience|Default_mode	Inverse variance weighted	10	0.0193887	0.0532231	0.71564	-0.0849285	0.123706	1.01958	0.918578	1.13168	0.937974959126214
457	node_pheno49	ieu-b-5110	Bipolar disorder bip2021 || id:ieu-b-5110	Supp_Motor_Area|Frontal-Salience|Default_mode	Simple mode	10	0.105867	0.108149	0.353209	-0.106105	0.31784	1.11167	0.89933	1.37416	--
458	node_pheno49	ieu-b-5110	Bipolar disorder bip2021 || id:ieu-b-5110	Supp_Motor_Area|Frontal-Salience|Default_mode	Weighted mode	10	-0.0232586	0.0824861	0.784343	-0.184931	0.138414	0.97701	0.831161	1.14845	--
459	node_pheno5	ieu-b-5110	Bipolar disorder bip2021 || id:ieu-b-5110	Parietal|Cerebellum-Central_executive|Attention|Default_mode	MR Egger	10	0.0414125	0.188544	0.83165	-0.328134	0.410959	1.04228	0.720267	1.50826	--
460	node_pheno5	ieu-b-5110	Bipolar disorder bip2021 || id:ieu-b-5110	Parietal|Cerebellum-Central_executive|Attention|Default_mode	Weighted median	10	-0.0109235	0.0637529	0.863955	-0.135879	0.114032	0.989136	0.872948	1.12079	--
461	node_pheno5	ieu-b-5110	Bipolar disorder bip2021 || id:ieu-b-5110	Parietal|Cerebellum-Central_executive|Attention|Default_mode	Inverse variance weighted	10	0.0617516	0.0575333	0.283127	-0.0510136	0.174517	1.0637	0.950266	1.19067	0.910052466428572
462	node_pheno5	ieu-b-5110	Bipolar disorder bip2021 || id:ieu-b-5110	Parietal|Cerebellum-Central_executive|Attention|Default_mode	Simple mode	10	-0.0123264	0.109787	0.913069	-0.227508	0.202855	0.987749	0.796516	1.2249	--
463	node_pheno5	ieu-b-5110	Bipolar disorder bip2021 || id:ieu-b-5110	Parietal|Cerebellum-Central_executive|Attention|Default_mode	Weighted mode	10	-0.0173097	0.0712677	0.813541	-0.156994	0.122375	0.982839	0.854709	1.13018	--
464	node_pheno50	ieu-b-5110	Bipolar disorder bip2021 || id:ieu-b-5110	Parietal-Central_executive|Salience	MR Egger	8	0.18658	0.358624	0.621509	-0.516323	0.889483	1.20512	0.59671	2.43387	--
465	node_pheno50	ieu-b-5110	Bipolar disorder bip2021 || id:ieu-b-5110	Parietal-Central_executive|Salience	Weighted median	8	0.00659601	0.0838039	0.937265	-0.15766	0.170852	1.00662	0.85414	1.18631	--
466	node_pheno50	ieu-b-5110	Bipolar disorder bip2021 || id:ieu-b-5110	Parietal-Central_executive|Salience	Inverse variance weighted	8	0.0579533	0.0681616	0.395195	-0.0756435	0.19155	1.05967	0.927147	1.21113	0.874612040163934
467	node_pheno50	ieu-b-5110	Bipolar disorder bip2021 || id:ieu-b-5110	Parietal-Central_executive|Salience	Simple mode	8	-0.01619	0.148388	0.916181	-0.307031	0.274651	0.98394	0.735628	1.31607	--
468	node_pheno50	ieu-b-5110	Bipolar disorder bip2021 || id:ieu-b-5110	Parietal-Central_executive|Salience	Weighted mode	8	-0.0215559	0.111761	0.852533	-0.240607	0.197495	0.978675	0.786151	1.21835	--
469	node_pheno51	ieu-b-5110	Bipolar disorder bip2021 || id:ieu-b-5110	Paracentral-Motor	MR Egger	5	-0.540993	0.3736	0.24343	-1.27325	0.191263	0.58217	0.279921	1.21078	--
470	node_pheno51	ieu-b-5110	Bipolar disorder bip2021 || id:ieu-b-5110	Paracentral-Motor	Weighted median	5	0.0283296	0.0938948	0.762868	-0.155704	0.212363	1.02873	0.855812	1.2366	--
471	node_pheno51	ieu-b-5110	Bipolar disorder bip2021 || id:ieu-b-5110	Paracentral-Motor	Inverse variance weighted	5	0.0417106	0.0772009	0.588999	-0.109603	0.193024	1.04259	0.89619	1.21291	0.913964713448276
472	node_pheno51	ieu-b-5110	Bipolar disorder bip2021 || id:ieu-b-5110	Paracentral-Motor	Simple mode	5	0.215149	0.162578	0.256288	-0.103503	0.533801	1.24005	0.901673	1.7054	--
473	node_pheno51	ieu-b-5110	Bipolar disorder bip2021 || id:ieu-b-5110	Paracentral-Motor	Weighted mode	5	-0.030916	0.11694	0.804553	-0.260117	0.198285	0.969557	0.770961	1.21931	--
474	node_pheno52	ieu-b-5110	Bipolar disorder bip2021 || id:ieu-b-5110	Frontal-Central_executive	MR Egger	10	0.0623831	0.249111	0.808572	-0.425874	0.550641	1.06437	0.653198	1.73436	--
475	node_pheno52	ieu-b-5110	Bipolar disorder bip2021 || id:ieu-b-5110	Frontal-Central_executive	Weighted median	10	-0.0539559	0.0740839	0.466426	-0.19916	0.0912487	0.947474	0.819418	1.09554	--
476	node_pheno52	ieu-b-5110	Bipolar disorder bip2021 || id:ieu-b-5110	Frontal-Central_executive	Inverse variance weighted	10	-0.0199287	0.0598033	0.738955	-0.137143	0.0972857	0.980269	0.871845	1.10218	0.941122293113208
477	node_pheno52	ieu-b-5110	Bipolar disorder bip2021 || id:ieu-b-5110	Frontal-Central_executive	Simple mode	10	-0.0927939	0.108278	0.413682	-0.305018	0.11943	0.911381	0.73711	1.12685	--
478	node_pheno52	ieu-b-5110	Bipolar disorder bip2021 || id:ieu-b-5110	Frontal-Central_executive	Weighted mode	10	-0.0766141	0.0898522	0.415958	-0.252724	0.0994964	0.926247	0.776682	1.10461	--
479	node_pheno53	ieu-b-5110	Bipolar disorder bip2021 || id:ieu-b-5110	Postcentral|Precentral-Motor|Attention	MR Egger	6	0.0304094	0.445356	0.948839	-0.842488	0.903307	1.03088	0.430638	2.46775	--
480	node_pheno53	ieu-b-5110	Bipolar disorder bip2021 || id:ieu-b-5110	Postcentral|Precentral-Motor|Attention	Weighted median	6	0.0909717	0.107741	0.398472	-0.120201	0.302144	1.09524	0.886742	1.35276	--
481	node_pheno53	ieu-b-5110	Bipolar disorder bip2021 || id:ieu-b-5110	Postcentral|Precentral-Motor|Attention	Inverse variance weighted	6	0.071429	0.107892	0.507946	-0.14004	0.282898	1.07404	0.869323	1.32697	0.952399
482	node_pheno53	ieu-b-5110	Bipolar disorder bip2021 || id:ieu-b-5110	Postcentral|Precentral-Motor|Attention	Simple mode	6	0.11682	0.182008	0.549239	-0.239914	0.473555	1.12392	0.786695	1.60569	--
483	node_pheno53	ieu-b-5110	Bipolar disorder bip2021 || id:ieu-b-5110	Postcentral|Precentral-Motor|Attention	Weighted mode	6	0.0677902	0.15983	0.689094	-0.245476	0.381057	1.07014	0.782332	1.46383	--
484	node_pheno54	ieu-b-5110	Bipolar disorder bip2021 || id:ieu-b-5110	Temporal|Frontal|Supp_Motor_Area-Default_mode|Salience	MR Egger	9	0.469187	0.232419	0.0832882	0.0136462	0.924728	1.59869	1.01374	2.52118	--
485	node_pheno54	ieu-b-5110	Bipolar disorder bip2021 || id:ieu-b-5110	Temporal|Frontal|Supp_Motor_Area-Default_mode|Salience	Weighted median	9	0.124794	0.0843951	0.139224	-0.0406205	0.290208	1.13291	0.960193	1.33671	--
486	node_pheno54	ieu-b-5110	Bipolar disorder bip2021 || id:ieu-b-5110	Temporal|Frontal|Supp_Motor_Area-Default_mode|Salience	Inverse variance weighted	9	0.089199	0.0606472	0.14135	-0.0296696	0.208068	1.0933	0.970766	1.2313	0.795091
487	node_pheno54	ieu-b-5110	Bipolar disorder bip2021 || id:ieu-b-5110	Temporal|Frontal|Supp_Motor_Area-Default_mode|Salience	Simple mode	9	0.14758	0.1311	0.292926	-0.109377	0.404536	1.15903	0.896393	1.49861	--
488	node_pheno54	ieu-b-5110	Bipolar disorder bip2021 || id:ieu-b-5110	Temporal|Frontal|Supp_Motor_Area-Default_mode|Salience	Weighted mode	9	0.140447	0.119416	0.273359	-0.0936085	0.374502	1.15079	0.910639	1.45427	--
489	node_pheno55	ieu-b-5110	Bipolar disorder bip2021 || id:ieu-b-5110	Parietal|Postcentral|Precuneus-Attention	MR Egger	9	0.18818	0.323861	0.579425	-0.446588	0.822948	1.20705	0.639808	2.2772	--
490	node_pheno55	ieu-b-5110	Bipolar disorder bip2021 || id:ieu-b-5110	Parietal|Postcentral|Precuneus-Attention	Weighted median	9	0.0829888	0.0869958	0.340114	-0.0875229	0.2535	1.08653	0.916198	1.28853	--
491	node_pheno55	ieu-b-5110	Bipolar disorder bip2021 || id:ieu-b-5110	Parietal|Postcentral|Precuneus-Attention	Inverse variance weighted	9	0.097641	0.0682386	0.152466	-0.0361067	0.231389	1.10257	0.964537	1.26035	0.823315
492	node_pheno55	ieu-b-5110	Bipolar disorder bip2021 || id:ieu-b-5110	Parietal|Postcentral|Precuneus-Attention	Simple mode	9	0.0118362	0.132443	0.930986	-0.247752	0.271424	1.01191	0.780554	1.31183	--
493	node_pheno55	ieu-b-5110	Bipolar disorder bip2021 || id:ieu-b-5110	Parietal|Postcentral|Precuneus-Attention	Weighted mode	9	0.0451045	0.126593	0.730833	-0.203018	0.293227	1.04614	0.816263	1.34075	--
494	node_pheno56	ieu-b-5110	Bipolar disorder bip2021 || id:ieu-b-5110	Postcentral|Precentral-Motor	MR Egger	12	0.0283842	0.18053	0.878195	-0.325454	0.382223	1.02879	0.722199	1.46554	--
495	node_pheno56	ieu-b-5110	Bipolar disorder bip2021 || id:ieu-b-5110	Postcentral|Precentral-Motor	Weighted median	12	-0.0195615	0.0662703	0.767858	-0.149451	0.110328	0.980629	0.86118	1.11664	--
496	node_pheno56	ieu-b-5110	Bipolar disorder bip2021 || id:ieu-b-5110	Postcentral|Precentral-Motor	Inverse variance weighted	12	0.0372669	0.0570006	0.513242	-0.0744543	0.148988	1.03797	0.92825	1.16066	0.949145663219178
497	node_pheno56	ieu-b-5110	Bipolar disorder bip2021 || id:ieu-b-5110	Postcentral|Precentral-Motor	Simple mode	12	-0.0406474	0.100858	0.69466	-0.23833	0.157035	0.960168	0.787943	1.17004	--
498	node_pheno56	ieu-b-5110	Bipolar disorder bip2021 || id:ieu-b-5110	Postcentral|Precentral-Motor	Weighted mode	12	-0.0330866	0.0776554	0.678275	-0.185291	0.119118	0.967455	0.830862	1.1265	--
499	node_pheno57	ieu-b-5110	Bipolar disorder bip2021 || id:ieu-b-5110	Precuneus-Default_mode|Central_executive	MR Egger	9	-0.0313651	0.386154	0.937537	-0.788227	0.725497	0.969122	0.45465	2.06576	--
500	node_pheno57	ieu-b-5110	Bipolar disorder bip2021 || id:ieu-b-5110	Precuneus-Default_mode|Central_executive	Weighted median	9	-0.0262653	0.0848526	0.75691	-0.192576	0.140046	0.974077	0.824831	1.15033	--
501	node_pheno57	ieu-b-5110	Bipolar disorder bip2021 || id:ieu-b-5110	Precuneus-Default_mode|Central_executive	Inverse variance weighted	9	0.0511594	0.0851538	0.547981	-0.115742	0.218061	1.05249	0.890705	1.24366	0.960746385974026
502	node_pheno57	ieu-b-5110	Bipolar disorder bip2021 || id:ieu-b-5110	Precuneus-Default_mode|Central_executive	Simple mode	9	-0.010835	0.135638	0.938294	-0.276686	0.255016	0.989223	0.758293	1.29048	--
503	node_pheno57	ieu-b-5110	Bipolar disorder bip2021 || id:ieu-b-5110	Precuneus-Default_mode|Central_executive	Weighted mode	9	-0.014359	0.0934343	0.881668	-0.19749	0.168772	0.985744	0.820788	1.18385	--
504	node_pheno58	ieu-b-5110	Bipolar disorder bip2021 || id:ieu-b-5110	Frontal-Central_executive|Salience	MR Egger	11	0.354319	0.210918	0.127282	-0.0590799	0.767718	1.42521	0.942631	2.15484	--
505	node_pheno58	ieu-b-5110	Bipolar disorder bip2021 || id:ieu-b-5110	Frontal-Central_executive|Salience	Weighted median	11	-0.0297705	0.0668516	0.656087	-0.1608	0.101259	0.970668	0.851463	1.10656	--
506	node_pheno58	ieu-b-5110	Bipolar disorder bip2021 || id:ieu-b-5110	Frontal-Central_executive|Salience	Inverse variance weighted	11	0.0542544	0.0604024	0.369071	-0.0641343	0.172643	1.05575	0.937879	1.18844	0.874114607368421
507	node_pheno58	ieu-b-5110	Bipolar disorder bip2021 || id:ieu-b-5110	Frontal-Central_executive|Salience	Simple mode	11	-0.0662453	0.0962731	0.507038	-0.25494	0.12245	0.935901	0.774963	1.13026	--
508	node_pheno58	ieu-b-5110	Bipolar disorder bip2021 || id:ieu-b-5110	Frontal-Central_executive|Salience	Weighted mode	11	-0.0523884	0.0726725	0.487492	-0.194827	0.0900497	0.94896	0.822977	1.09423	--
509	node_pheno59	ieu-b-5110	Bipolar disorder bip2021 || id:ieu-b-5110	Subcortical-Subcortical-cerebellum	MR Egger	10	0.340587	0.195583	0.11979	-0.0427554	0.723929	1.40577	0.958146	2.06252	--
510	node_pheno59	ieu-b-5110	Bipolar disorder bip2021 || id:ieu-b-5110	Subcortical-Subcortical-cerebellum	Weighted median	10	0.11964	0.0936795	0.201561	-0.0639722	0.303251	1.12709	0.938031	1.35425	--
511	node_pheno59	ieu-b-5110	Bipolar disorder bip2021 || id:ieu-b-5110	Subcortical-Subcortical-cerebellum	Inverse variance weighted	10	0.0898781	0.0680846	0.186804	-0.0435678	0.223324	1.09404	0.957368	1.25023	0.900661
512	node_pheno59	ieu-b-5110	Bipolar disorder bip2021 || id:ieu-b-5110	Subcortical-Subcortical-cerebellum	Simple mode	10	0.196906	0.167832	0.270817	-0.132045	0.525857	1.21763	0.876301	1.69191	--
513	node_pheno59	ieu-b-5110	Bipolar disorder bip2021 || id:ieu-b-5110	Subcortical-Subcortical-cerebellum	Weighted mode	10	0.205096	0.150566	0.206261	-0.0900144	0.500206	1.22764	0.913918	1.64906	--
514	node_pheno60	ieu-b-5110	Bipolar disorder bip2021 || id:ieu-b-5110	Precuneus|Parietal_Sup-Attention|Central_executive	MR Egger	8	-0.4555	0.304412	0.185205	-1.05215	0.141147	0.634131	0.349187	1.15159	--
515	node_pheno60	ieu-b-5110	Bipolar disorder bip2021 || id:ieu-b-5110	Precuneus|Parietal_Sup-Attention|Central_executive	Weighted median	8	-0.0286334	0.0770756	0.710267	-0.179702	0.122435	0.971773	0.835519	1.13025	--
516	node_pheno60	ieu-b-5110	Bipolar disorder bip2021 || id:ieu-b-5110	Precuneus|Parietal_Sup-Attention|Central_executive	Inverse variance weighted	8	0.0451535	0.0839681	0.590752	-0.119424	0.209731	1.04619	0.887431	1.23335	0.906268
517	node_pheno60	ieu-b-5110	Bipolar disorder bip2021 || id:ieu-b-5110	Precuneus|Parietal_Sup-Attention|Central_executive	Simple mode	8	-0.0171337	0.127222	0.896659	-0.266488	0.232221	0.983012	0.766065	1.2614	--
518	node_pheno60	ieu-b-5110	Bipolar disorder bip2021 || id:ieu-b-5110	Precuneus|Parietal_Sup-Attention|Central_executive	Weighted mode	8	-0.0336362	0.0921941	0.726003	-0.214337	0.147064	0.966923	0.807077	1.15843	--
519	node_pheno61	ieu-b-5110	Bipolar disorder bip2021 || id:ieu-b-5110	Frontal-Central_executive	MR Egger	12	0.182023	0.144943	0.237728	-0.102065	0.466111	1.19964	0.902971	1.59378	--
520	node_pheno61	ieu-b-5110	Bipolar disorder bip2021 || id:ieu-b-5110	Frontal-Central_executive	Weighted median	12	0.0768922	0.0676321	0.255572	-0.0556667	0.209451	1.07993	0.945854	1.233	--
521	node_pheno61	ieu-b-5110	Bipolar disorder bip2021 || id:ieu-b-5110	Frontal-Central_executive	Inverse variance weighted	12	0.0533308	0.0491575	0.277968	-0.0430179	0.14968	1.05478	0.957894	1.16146	0.938141
522	node_pheno61	ieu-b-5110	Bipolar disorder bip2021 || id:ieu-b-5110	Frontal-Central_executive	Simple mode	12	0.160568	0.117283	0.198283	-0.069306	0.390442	1.17418	0.933041	1.47763	--
523	node_pheno61	ieu-b-5110	Bipolar disorder bip2021 || id:ieu-b-5110	Frontal-Central_executive	Weighted mode	12	0.0639984	0.085882	0.471779	-0.10433	0.232327	1.06609	0.900928	1.26153	--
524	node_pheno62	ieu-b-5110	Bipolar disorder bip2021 || id:ieu-b-5110	Temporal|Occipital-Attention|Visual	MR Egger	5	-0.0629519	0.551271	0.916298	-1.14344	1.01754	0.938989	0.31872	2.76638	--
525	node_pheno62	ieu-b-5110	Bipolar disorder bip2021 || id:ieu-b-5110	Temporal|Occipital-Attention|Visual	Weighted median	5	-0.0132447	0.0937722	0.887678	-0.197038	0.170549	0.986843	0.821159	1.18596	--
526	node_pheno62	ieu-b-5110	Bipolar disorder bip2021 || id:ieu-b-5110	Temporal|Occipital-Attention|Visual	Inverse variance weighted	5	0.0572687	0.103379	0.579601	-0.145354	0.259892	1.05894	0.864716	1.29679	0.920542342235294
527	node_pheno62	ieu-b-5110	Bipolar disorder bip2021 || id:ieu-b-5110	Temporal|Occipital-Attention|Visual	Simple mode	5	0.00706537	0.10542	0.949781	-0.199557	0.213688	1.00709	0.819093	1.23824	--
528	node_pheno62	ieu-b-5110	Bipolar disorder bip2021 || id:ieu-b-5110	Temporal|Occipital-Attention|Visual	Weighted mode	5	0.00706537	0.0969411	0.945398	-0.182939	0.19707	1.00709	0.832819	1.21783	--
529	node_pheno63	ieu-b-5110	Bipolar disorder bip2021 || id:ieu-b-5110	Temporal|Occipital-Attention|Visual	MR Egger	9	0.241778	0.315812	0.468951	-0.377213	0.860768	1.27351	0.68577	2.36498	--
530	node_pheno63	ieu-b-5110	Bipolar disorder bip2021 || id:ieu-b-5110	Temporal|Occipital-Attention|Visual	Weighted median	9	0.0961484	0.0878168	0.273571	-0.0759724	0.268269	1.10092	0.926842	1.3077	--
531	node_pheno63	ieu-b-5110	Bipolar disorder bip2021 || id:ieu-b-5110	Temporal|Occipital-Attention|Visual	Inverse variance weighted	9	0.11132	0.0679966	0.101601	-0.0219535	0.244593	1.11775	0.978286	1.2771	0.762011
532	node_pheno63	ieu-b-5110	Bipolar disorder bip2021 || id:ieu-b-5110	Temporal|Occipital-Attention|Visual	Simple mode	9	0.0928489	0.146231	0.543191	-0.193763	0.379461	1.0973	0.823853	1.4615	--
533	node_pheno63	ieu-b-5110	Bipolar disorder bip2021 || id:ieu-b-5110	Temporal|Occipital-Attention|Visual	Weighted mode	9	0.0842143	0.123804	0.515561	-0.158441	0.326869	1.08786	0.853473	1.38662	--
534	node_pheno64	ieu-b-5110	Bipolar disorder bip2021 || id:ieu-b-5110	Temporal|Fusiform-Limbic|Default_mode	MR Egger	4	0.246341	1.75406	0.90118	-3.19162	3.6843	1.27934	0.0411052	39.8173	--
535	node_pheno64	ieu-b-5110	Bipolar disorder bip2021 || id:ieu-b-5110	Temporal|Fusiform-Limbic|Default_mode	Weighted median	4	0.199167	0.128197	0.120281	-0.0520999	0.450434	1.22039	0.949234	1.56899	--
536	node_pheno64	ieu-b-5110	Bipolar disorder bip2021 || id:ieu-b-5110	Temporal|Fusiform-Limbic|Default_mode	Inverse variance weighted	4	0.162774	0.100843	0.106497	-0.0348776	0.360426	1.17677	0.965724	1.43394	0.756692159210526
537	node_pheno64	ieu-b-5110	Bipolar disorder bip2021 || id:ieu-b-5110	Temporal|Fusiform-Limbic|Default_mode	Simple mode	4	0.238317	0.182657	0.283051	-0.119691	0.596325	1.26911	0.887194	1.81543	--
538	node_pheno64	ieu-b-5110	Bipolar disorder bip2021 || id:ieu-b-5110	Temporal|Fusiform-Limbic|Default_mode	Weighted mode	4	0.209908	0.179932	0.327676	-0.142758	0.562575	1.23357	0.866964	1.75519	--
539	node_pheno65	ieu-b-5110	Bipolar disorder bip2021 || id:ieu-b-5110	Frontal_Inf-Default_mode|Central_executive	MR Egger	11	0.161479	0.178674	0.389669	-0.188721	0.51168	1.17525	0.828017	1.66809	--
540	node_pheno65	ieu-b-5110	Bipolar disorder bip2021 || id:ieu-b-5110	Frontal_Inf-Default_mode|Central_executive	Weighted median	11	-0.0136697	0.0664104	0.836919	-0.143834	0.116495	0.986423	0.866031	1.12355	--
541	node_pheno65	ieu-b-5110	Bipolar disorder bip2021 || id:ieu-b-5110	Frontal_Inf-Default_mode|Central_executive	Inverse variance weighted	11	0.0517034	0.0497599	0.298778	-0.0458261	0.149233	1.05306	0.955208	1.16094	0.876848927282609
542	node_pheno65	ieu-b-5110	Bipolar disorder bip2021 || id:ieu-b-5110	Frontal_Inf-Default_mode|Central_executive	Simple mode	11	-0.0469508	0.106185	0.667783	-0.255073	0.161172	0.954134	0.77486	1.17489	--
543	node_pheno65	ieu-b-5110	Bipolar disorder bip2021 || id:ieu-b-5110	Frontal_Inf-Default_mode|Central_executive	Weighted mode	11	-0.0286089	0.0847174	0.742573	-0.194655	0.137437	0.971796	0.823119	1.14733	--
544	node_pheno66	ieu-b-5110	Bipolar disorder bip2021 || id:ieu-b-5110	Frontal-Salience|Default_mode	MR Egger	11	0.19048	0.195056	0.354312	-0.191829	0.57279	1.20983	0.825448	1.77321	--
545	node_pheno66	ieu-b-5110	Bipolar disorder bip2021 || id:ieu-b-5110	Frontal-Salience|Default_mode	Weighted median	11	-0.0188846	0.0744656	0.799803	-0.164837	0.127068	0.981293	0.848032	1.13549	--
546	node_pheno66	ieu-b-5110	Bipolar disorder bip2021 || id:ieu-b-5110	Frontal-Salience|Default_mode	Inverse variance weighted	11	0.063532	0.055037	0.248357	-0.0443407	0.171405	1.06559	0.956628	1.18697	0.906167855675676
547	node_pheno66	ieu-b-5110	Bipolar disorder bip2021 || id:ieu-b-5110	Frontal-Salience|Default_mode	Simple mode	11	-0.0653934	0.138657	0.64732	-0.337161	0.206374	0.936699	0.713794	1.22921	--
548	node_pheno66	ieu-b-5110	Bipolar disorder bip2021 || id:ieu-b-5110	Frontal-Salience|Default_mode	Weighted mode	11	-0.02855	0.0942683	0.768204	-0.213316	0.156216	0.971854	0.807901	1.16908	--
549	node_pheno67	ieu-b-5110	Bipolar disorder bip2021 || id:ieu-b-5110	Temporal-Central_executive|Default_mode	MR Egger	11	0.825103	0.312997	0.0270849	0.211628	1.43858	2.28212	1.23569	4.2147	--
550	node_pheno67	ieu-b-5110	Bipolar disorder bip2021 || id:ieu-b-5110	Temporal-Central_executive|Default_mode	Weighted median	11	-0.041369	0.103544	0.689501	-0.244314	0.161576	0.959475	0.783241	1.17536	--
551	node_pheno67	ieu-b-5110	Bipolar disorder bip2021 || id:ieu-b-5110	Temporal-Central_executive|Default_mode	Inverse variance weighted	11	-0.0451519	0.0950376	0.634719	-0.231426	0.141122	0.955852	0.793402	1.15156	0.911564317340426
552	node_pheno67	ieu-b-5110	Bipolar disorder bip2021 || id:ieu-b-5110	Temporal-Central_executive|Default_mode	Simple mode	11	-0.102731	0.162876	0.542361	-0.421968	0.216506	0.90237	0.655755	1.24173	--
553	node_pheno67	ieu-b-5110	Bipolar disorder bip2021 || id:ieu-b-5110	Temporal-Central_executive|Default_mode	Weighted mode	11	-0.0986101	0.151922	0.530909	-0.396378	0.199158	0.906096	0.672752	1.22037	--
554	node_pheno68	ieu-b-5110	Bipolar disorder bip2021 || id:ieu-b-5110	Frontal-Central_executive|Salience|Default_mode	MR Egger	9	-0.197817	0.231284	0.420693	-0.651132	0.255499	0.82052	0.521455	1.29111	--
555	node_pheno68	ieu-b-5110	Bipolar disorder bip2021 || id:ieu-b-5110	Frontal-Central_executive|Salience|Default_mode	Weighted median	9	0.0256303	0.0863896	0.766709	-0.143693	0.194954	1.02596	0.866153	1.21525	--
556	node_pheno68	ieu-b-5110	Bipolar disorder bip2021 || id:ieu-b-5110	Frontal-Central_executive|Salience|Default_mode	Inverse variance weighted	9	0.132779	0.0705891	0.0599706	-0.00557585	0.271134	1.142	0.99444	1.31145	0.674669
557	node_pheno68	ieu-b-5110	Bipolar disorder bip2021 || id:ieu-b-5110	Frontal-Central_executive|Salience|Default_mode	Simple mode	9	0.13231	0.139297	0.370003	-0.140713	0.405332	1.14146	0.868739	1.4998	--
558	node_pheno68	ieu-b-5110	Bipolar disorder bip2021 || id:ieu-b-5110	Frontal-Central_executive|Salience|Default_mode	Weighted mode	9	0.0308815	0.0879581	0.734585	-0.141516	0.203279	1.03136	0.868041	1.22541	--
559	node_pheno69	ieu-b-5110	Bipolar disorder bip2021 || id:ieu-b-5110	Temporal-Default_mode|Central_executive	MR Egger	8	0.256506	0.258699	0.359718	-0.250545	0.763556	1.29241	0.778377	2.14589	--
560	node_pheno69	ieu-b-5110	Bipolar disorder bip2021 || id:ieu-b-5110	Temporal-Default_mode|Central_executive	Weighted median	8	0.120625	0.0790527	0.12704	-0.0343183	0.275568	1.1282	0.966264	1.31728	--
561	node_pheno69	ieu-b-5110	Bipolar disorder bip2021 || id:ieu-b-5110	Temporal-Default_mode|Central_executive	Inverse variance weighted	8	0.116269	0.0621382	0.0613259	-0.00552168	0.23806	1.1233	0.994494	1.26879	0.636845427692308
562	node_pheno69	ieu-b-5110	Bipolar disorder bip2021 || id:ieu-b-5110	Temporal-Default_mode|Central_executive	Simple mode	8	0.186596	0.128857	0.190856	-0.0659629	0.439155	1.20514	0.936166	1.5514	--
563	node_pheno69	ieu-b-5110	Bipolar disorder bip2021 || id:ieu-b-5110	Temporal-Default_mode|Central_executive	Weighted mode	8	0.132169	0.106919	0.256266	-0.0773922	0.34173	1.1413	0.925527	1.40738	--
564	node_pheno7	ieu-b-5110	Bipolar disorder bip2021 || id:ieu-b-5110	Precuneus|Occipital-Default_mode|Central_executive	MR Egger	9	-0.100933	0.195104	0.620866	-0.483337	0.281471	0.903993	0.616722	1.32508	--
565	node_pheno7	ieu-b-5110	Bipolar disorder bip2021 || id:ieu-b-5110	Precuneus|Occipital-Default_mode|Central_executive	Weighted median	9	-0.0140558	0.0714292	0.844	-0.154057	0.125945	0.986043	0.857223	1.13422	--
566	node_pheno7	ieu-b-5110	Bipolar disorder bip2021 || id:ieu-b-5110	Precuneus|Occipital-Default_mode|Central_executive	Inverse variance weighted	9	0.0397135	0.0552788	0.472498	-0.0686331	0.14806	1.04051	0.933669	1.15958	0.95204813641791
567	node_pheno7	ieu-b-5110	Bipolar disorder bip2021 || id:ieu-b-5110	Precuneus|Occipital-Default_mode|Central_executive	Simple mode	9	-0.00977838	0.116343	0.935083	-0.23781	0.218254	0.990269	0.788352	1.2439	--
568	node_pheno7	ieu-b-5110	Bipolar disorder bip2021 || id:ieu-b-5110	Precuneus|Occipital-Default_mode|Central_executive	Weighted mode	9	-0.0149984	0.0802397	0.856377	-0.172268	0.142271	0.985114	0.841753	1.15289	--
569	node_pheno70	ieu-b-5110	Bipolar disorder bip2021 || id:ieu-b-5110	Temporal_Mid|Angular-Default_mode	MR Egger	7	-0.053659	0.302918	0.86635	-0.647378	0.54006	0.947755	0.523417	1.71611	--
570	node_pheno70	ieu-b-5110	Bipolar disorder bip2021 || id:ieu-b-5110	Temporal_Mid|Angular-Default_mode	Weighted median	7	-0.0445937	0.0882056	0.613162	-0.217477	0.128289	0.956386	0.804546	1.13688	--
571	node_pheno70	ieu-b-5110	Bipolar disorder bip2021 || id:ieu-b-5110	Temporal_Mid|Angular-Default_mode	Inverse variance weighted	7	-0.00852124	0.071122	0.904632	-0.14792	0.130878	0.991515	0.8625	1.13983	0.992889187682927
572	node_pheno70	ieu-b-5110	Bipolar disorder bip2021 || id:ieu-b-5110	Temporal_Mid|Angular-Default_mode	Simple mode	7	-0.0483408	0.127784	0.71823	-0.298797	0.202115	0.952809	0.74171	1.22399	--
573	node_pheno70	ieu-b-5110	Bipolar disorder bip2021 || id:ieu-b-5110	Temporal_Mid|Angular-Default_mode	Weighted mode	7	-0.0517214	0.113542	0.664751	-0.274264	0.170821	0.949593	0.760131	1.18628	--
574	node_pheno71	ieu-b-5110	Bipolar disorder bip2021 || id:ieu-b-5110	Orbitofrontal-Limbic	MR Egger	3	0.00390464	0.542988	0.995422	-1.06035	1.06816	1.00391	0.346334	2.91002	--
575	node_pheno71	ieu-b-5110	Bipolar disorder bip2021 || id:ieu-b-5110	Orbitofrontal-Limbic	Weighted median	3	-0.033445	0.0974243	0.731378	-0.224397	0.157507	0.967108	0.798998	1.17059	--
576	node_pheno71	ieu-b-5110	Bipolar disorder bip2021 || id:ieu-b-5110	Orbitofrontal-Limbic	Inverse variance weighted	3	-0.0328186	0.0887884	0.71166	-0.206844	0.141207	0.967714	0.813147	1.15166	0.941903147647059
577	node_pheno71	ieu-b-5110	Bipolar disorder bip2021 || id:ieu-b-5110	Orbitofrontal-Limbic	Simple mode	3	-0.0399093	0.11328	0.758269	-0.261938	0.182119	0.960877	0.769559	1.19976	--
578	node_pheno71	ieu-b-5110	Bipolar disorder bip2021 || id:ieu-b-5110	Orbitofrontal-Limbic	Weighted mode	3	-0.0385716	0.113818	0.766968	-0.261655	0.184512	0.962163	0.769776	1.20263	--
579	node_pheno72	ieu-b-5110	Bipolar disorder bip2021 || id:ieu-b-5110	Cerebellum|Temporal-Subcortical-cerebellum	MR Egger	5	-0.403729	0.589243	0.542433	-1.55865	0.751188	0.667825	0.210421	2.11952	--
580	node_pheno72	ieu-b-5110	Bipolar disorder bip2021 || id:ieu-b-5110	Cerebellum|Temporal-Subcortical-cerebellum	Weighted median	5	0.0308861	0.114419	0.787207	-0.193374	0.255146	1.03137	0.824173	1.29065	--
581	node_pheno72	ieu-b-5110	Bipolar disorder bip2021 || id:ieu-b-5110	Cerebellum|Temporal-Subcortical-cerebellum	Inverse variance weighted	5	0.171815	0.164315	0.295725	-0.150242	0.493872	1.18746	0.8605	1.63865	0.887174
582	node_pheno72	ieu-b-5110	Bipolar disorder bip2021 || id:ieu-b-5110	Cerebellum|Temporal-Subcortical-cerebellum	Simple mode	5	0.127545	0.173058	0.50201	-0.211649	0.46674	1.13604	0.809249	1.59479	--
583	node_pheno72	ieu-b-5110	Bipolar disorder bip2021 || id:ieu-b-5110	Cerebellum|Temporal-Subcortical-cerebellum	Weighted mode	5	0.0206161	0.115464	0.866969	-0.205693	0.246925	1.02083	0.814083	1.28008	--
584	node_pheno73	ieu-b-5110	Bipolar disorder bip2021 || id:ieu-b-5110	Cerebellum|Temporal-Subcortical-cerebellum	MR Egger	5	-0.0672205	0.721355	0.93163	-1.48108	1.34664	0.934989	0.227393	3.84447	--
585	node_pheno73	ieu-b-5110	Bipolar disorder bip2021 || id:ieu-b-5110	Cerebellum|Temporal-Subcortical-cerebellum	Weighted median	5	-0.0387215	0.105584	0.713817	-0.245667	0.168224	0.962019	0.782183	1.1832	--
586	node_pheno73	ieu-b-5110	Bipolar disorder bip2021 || id:ieu-b-5110	Cerebellum|Temporal-Subcortical-cerebellum	Inverse variance weighted	5	0.0134075	0.118452	0.90988	-0.218758	0.245573	1.0135	0.803516	1.27835	0.98267
587	node_pheno73	ieu-b-5110	Bipolar disorder bip2021 || id:ieu-b-5110	Cerebellum|Temporal-Subcortical-cerebellum	Simple mode	5	-0.0495929	0.162028	0.774815	-0.367167	0.267981	0.951617	0.692694	1.30732	--
588	node_pheno73	ieu-b-5110	Bipolar disorder bip2021 || id:ieu-b-5110	Cerebellum|Temporal-Subcortical-cerebellum	Weighted mode	5	-0.0410806	0.134255	0.774877	-0.30422	0.222059	0.959752	0.737698	1.24864	--
589	node_pheno74	ieu-b-5110	Bipolar disorder bip2021 || id:ieu-b-5110	Frontal-Limbic	MR Egger	4	0.153937	0.448658	0.764228	-0.725434	1.03331	1.16642	0.484115	2.81035	--
590	node_pheno74	ieu-b-5110	Bipolar disorder bip2021 || id:ieu-b-5110	Frontal-Limbic	Weighted median	4	-0.0261299	0.103907	0.801448	-0.229788	0.177528	0.974209	0.794702	1.19426	--
591	node_pheno74	ieu-b-5110	Bipolar disorder bip2021 || id:ieu-b-5110	Frontal-Limbic	Inverse variance weighted	4	-0.000735993	0.0863735	0.993201	-0.170028	0.168556	0.999264	0.843641	1.18359	0.993201
592	node_pheno74	ieu-b-5110	Bipolar disorder bip2021 || id:ieu-b-5110	Frontal-Limbic	Simple mode	4	-0.0352885	0.144695	0.82305	-0.318891	0.248314	0.965327	0.726954	1.28186	--
593	node_pheno74	ieu-b-5110	Bipolar disorder bip2021 || id:ieu-b-5110	Frontal-Limbic	Weighted mode	4	-0.0328815	0.131781	0.819071	-0.291172	0.225409	0.967653	0.747387	1.25284	--
594	node_pheno75	ieu-b-5110	Bipolar disorder bip2021 || id:ieu-b-5110	Temporal|Orbitofrontal-Limbic	MR Egger	4	1.13242	0.678238	0.236936	-0.196924	2.46177	3.10316	0.821253	11.7255	--
595	node_pheno75	ieu-b-5110	Bipolar disorder bip2021 || id:ieu-b-5110	Temporal|Orbitofrontal-Limbic	Weighted median	4	0.0237496	0.126282	0.850823	-0.223763	0.271262	1.02403	0.799505	1.31162	--
596	node_pheno75	ieu-b-5110	Bipolar disorder bip2021 || id:ieu-b-5110	Temporal|Orbitofrontal-Limbic	Inverse variance weighted	4	0.0678681	0.217608	0.75513	-0.358644	0.49438	1.07022	0.698623	1.63948	0.918401614054054
597	node_pheno75	ieu-b-5110	Bipolar disorder bip2021 || id:ieu-b-5110	Temporal|Orbitofrontal-Limbic	Simple mode	4	0.00116171	0.236805	0.996394	-0.462976	0.4653	1.00116	0.629408	1.59249	--
598	node_pheno75	ieu-b-5110	Bipolar disorder bip2021 || id:ieu-b-5110	Temporal|Orbitofrontal-Limbic	Weighted mode	4	-0.0121979	0.143648	0.937678	-0.293748	0.269352	0.987876	0.745464	1.30912	--
599	node_pheno76	ieu-b-5110	Bipolar disorder bip2021 || id:ieu-b-5110	Frontal_Sup-Limbic|Default_mode	MR Egger	7	0.221844	0.376127	0.580961	-0.515365	0.959052	1.24838	0.597283	2.60922	--
600	node_pheno76	ieu-b-5110	Bipolar disorder bip2021 || id:ieu-b-5110	Frontal_Sup-Limbic|Default_mode	Weighted median	7	0.032543	0.111523	0.770436	-0.186043	0.251129	1.03308	0.830238	1.28548	--
601	node_pheno76	ieu-b-5110	Bipolar disorder bip2021 || id:ieu-b-5110	Frontal_Sup-Limbic|Default_mode	Inverse variance weighted	7	0.106479	0.0845013	0.207637	-0.0591435	0.272102	1.11235	0.942572	1.31272	0.904227513387097
602	node_pheno76	ieu-b-5110	Bipolar disorder bip2021 || id:ieu-b-5110	Frontal_Sup-Limbic|Default_mode	Simple mode	7	-0.00663022	0.167346	0.969682	-0.334627	0.321367	0.993392	0.715605	1.37901	--
603	node_pheno76	ieu-b-5110	Bipolar disorder bip2021 || id:ieu-b-5110	Frontal_Sup-Limbic|Default_mode	Weighted mode	7	-0.0114475	0.145228	0.939736	-0.296095	0.2732	0.988618	0.743717	1.31416	--
604	node_pheno8	ieu-b-5110	Bipolar disorder bip2021 || id:ieu-b-5110	Occipital-Visual	MR Egger	7	0.208675	0.402713	0.626443	-0.580642	0.997992	1.23204	0.559539	2.71283	--
605	node_pheno8	ieu-b-5110	Bipolar disorder bip2021 || id:ieu-b-5110	Occipital-Visual	Weighted median	7	-0.0253966	0.100433	0.800367	-0.222245	0.171451	0.974923	0.800719	1.18703	--
606	node_pheno8	ieu-b-5110	Bipolar disorder bip2021 || id:ieu-b-5110	Occipital-Visual	Inverse variance weighted	7	-0.0247946	0.0762249	0.744968	-0.174195	0.124606	0.97551	0.840133	1.1327	0.939912641074766
607	node_pheno8	ieu-b-5110	Bipolar disorder bip2021 || id:ieu-b-5110	Occipital-Visual	Simple mode	7	-0.180758	0.163653	0.311683	-0.501519	0.140003	0.834637	0.60561	1.15028	--
608	node_pheno8	ieu-b-5110	Bipolar disorder bip2021 || id:ieu-b-5110	Occipital-Visual	Weighted mode	7	-0.105468	0.137693	0.472745	-0.375347	0.164411	0.899903	0.687051	1.1787	--
609	node_pheno9	ieu-b-5110	Bipolar disorder bip2021 || id:ieu-b-5110	Parietal|Temporal-Default_mode|Central_executive	MR Egger	11	-0.273618	0.227178	0.259144	-0.718886	0.171651	0.760623	0.487295	1.18726	--
610	node_pheno9	ieu-b-5110	Bipolar disorder bip2021 || id:ieu-b-5110	Parietal|Temporal-Default_mode|Central_executive	Weighted median	11	-0.0122229	0.0665218	0.854216	-0.142606	0.11816	0.987852	0.867096	1.12542	--
611	node_pheno9	ieu-b-5110	Bipolar disorder bip2021 || id:ieu-b-5110	Parietal|Temporal-Default_mode|Central_executive	Inverse variance weighted	11	0.0851719	0.0734966	0.246515	-0.0588814	0.229225	1.0889	0.942819	1.25763	0.924431
612	node_pheno9	ieu-b-5110	Bipolar disorder bip2021 || id:ieu-b-5110	Parietal|Temporal-Default_mode|Central_executive	Simple mode	11	-0.016271	0.0891954	0.858898	-0.191094	0.158552	0.983861	0.826055	1.17181	--
613	node_pheno9	ieu-b-5110	Bipolar disorder bip2021 || id:ieu-b-5110	Parietal|Temporal-Default_mode|Central_executive	Weighted mode	11	-0.00943269	0.0696604	0.894975	-0.145967	0.127102	0.990612	0.864186	1.13553	--
rsfMRI, resting-state functional magnetic resonance images; MR, mendelian randomization; SNP, single nucleotide polymorphism; SE, standard error; OR, odds ratio; lci, lower confidence interval; uci, upper confidence interval. ‘Wald ratio’, ‘MR-Egger’, ‘Weighted median’, ‘Inverse variance weighted’, ‘Simple mode’ and ‘Weighted mode’ indicate MR analysis via these methods. All statistical tests wer…

## Sheet: Schizophrenia
Causalities in the forward MR analysis between 191 fMRI phenotypes and schizophrenia, schizotypal and delusional disorders
	id.exposure	id.outcome	outcome	exposure	method	No. of SNP	Beta	SE	P-value	Beta_lci95	Beta_upci95	OR	OR_lci95	OR_uci95	Adjusted P-value
1	edge_pheno101	finn-b-F5_SCHIZO	Schizophrenia, schizotypal and delusio--l disorders || id:finn-b-F5_SCHIZO	(Postcentral|Precentral)&(Cerebellum)-(Motor)&(Subcortical-cerebellum)	Wald ratio	1	-0.287042	0.22099	0.193981	-0.720183	0.146098	0.75048	0.486663	1.15731	--
2	edge_pheno1013	finn-b-F5_SCHIZO	Schizophrenia, schizotypal and delusio--l disorders || id:finn-b-F5_SCHIZO	(Cerebellum)&(Temporal|Occipital)-(Subcortical-cerebellum)&(Attention|Visual)	Wald ratio	1	-0.367607	0.408791	0.368518	-1.16884	0.433623	0.692389	0.310728	1.54284	--
3	edge_pheno102	finn-b-F5_SCHIZO	Schizophrenia, schizotypal and delusio--l disorders || id:finn-b-F5_SCHIZO	(Postcentral|Precentral)&(Cerebellum)-(Motor)&(Subcortical-cerebellum)	Wald ratio	1	-0.448285	0.302278	0.138069	-1.04075	0.144181	0.638723	0.353189	1.15509	--
4	edge_pheno1020	finn-b-F5_SCHIZO	Schizophrenia, schizotypal and delusio--l disorders || id:finn-b-F5_SCHIZO	(Paracentral)&(Temporal|Occipital)-(Motor)&(Attention|Visual)	Wald ratio	1	0.449442	0.303832	0.139075	-0.146069	1.04495	1.56744	0.864098	2.84326	--
5	edge_pheno103	finn-b-F5_SCHIZO	Schizophrenia, schizotypal and delusio--l disorders || id:finn-b-F5_SCHIZO	(Paracentral|Postcentral)&(Cerebellum)-(Motor)&(Subcortical-cerebellum)	MR Egger	3	-1.239	0.580972	0.279134	-2.3777	-0.100293	0.289674	0.0927635	0.904572	--
6	edge_pheno103	finn-b-F5_SCHIZO	Schizophrenia, schizotypal and delusio--l disorders || id:finn-b-F5_SCHIZO	(Paracentral|Postcentral)&(Cerebellum)-(Motor)&(Subcortical-cerebellum)	Weighted median	3	-0.147654	0.179132	0.409782	-0.498753	0.203444	0.862729	0.607288	1.22562	--
7	edge_pheno103	finn-b-F5_SCHIZO	Schizophrenia, schizotypal and delusio--l disorders || id:finn-b-F5_SCHIZO	(Paracentral|Postcentral)&(Cerebellum)-(Motor)&(Subcortical-cerebellum)	Inverse variance weighted	3	-0.0843569	0.269406	0.754188	-0.612393	0.443679	0.919103	0.542052	1.55843	1
8	edge_pheno103	finn-b-F5_SCHIZO	Schizophrenia, schizotypal and delusio--l disorders || id:finn-b-F5_SCHIZO	(Paracentral|Postcentral)&(Cerebellum)-(Motor)&(Subcortical-cerebellum)	Simple mode	3	0.00490394	0.348313	0.990045	-0.67779	0.687598	1.00492	0.507738	1.98893	--
9	edge_pheno103	finn-b-F5_SCHIZO	Schizophrenia, schizotypal and delusio--l disorders || id:finn-b-F5_SCHIZO	(Paracentral|Postcentral)&(Cerebellum)-(Motor)&(Subcortical-cerebellum)	Weighted mode	3	-0.203455	0.187797	0.391872	-0.571538	0.164628	0.815907	0.564657	1.17895	--
10	edge_pheno1059	finn-b-F5_SCHIZO	Schizophrenia, schizotypal and delusio--l disorders || id:finn-b-F5_SCHIZO	(Parietal)&(Temporal|Occipital)-(Central_executive|Salience)&(Attention|Visual)	Inverse variance weighted	2	-0.436775	0.29178	0.134411	-1.00866	0.135113	0.646117	0.364706	1.14467	0.63173
11	edge_pheno1122	finn-b-F5_SCHIZO	Schizophrenia, schizotypal and delusio--l disorders || id:finn-b-F5_SCHIZO	(Temporal)&(Frontal_Inf)-(Default_mode)&(Default_mode|Central_executive)	MR Egger	9	-0.242412	0.479781	0.628896	-1.18278	0.697959	0.784733	0.306425	2.00965	--
12	edge_pheno1122	finn-b-F5_SCHIZO	Schizophrenia, schizotypal and delusio--l disorders || id:finn-b-F5_SCHIZO	(Temporal)&(Frontal_Inf)-(Default_mode)&(Default_mode|Central_executive)	Weighted median	9	-0.0591401	0.180523	0.743211	-0.412966	0.294685	0.942575	0.661685	1.3427	--
13	edge_pheno1122	finn-b-F5_SCHIZO	Schizophrenia, schizotypal and delusio--l disorders || id:finn-b-F5_SCHIZO	(Temporal)&(Frontal_Inf)-(Default_mode)&(Default_mode|Central_executive)	Inverse variance weighted	9	-0.0246108	0.136689	0.857114	-0.292522	0.2433	0.97569	0.746379	1.27545	0.998785538603306
14	edge_pheno1122	finn-b-F5_SCHIZO	Schizophrenia, schizotypal and delusio--l disorders || id:finn-b-F5_SCHIZO	(Temporal)&(Frontal_Inf)-(Default_mode)&(Default_mode|Central_executive)	Simple mode	9	-0.180055	0.278051	0.535407	-0.725035	0.364926	0.835224	0.484307	1.44041	--
15	edge_pheno1122	finn-b-F5_SCHIZO	Schizophrenia, schizotypal and delusio--l disorders || id:finn-b-F5_SCHIZO	(Temporal)&(Frontal_Inf)-(Default_mode)&(Default_mode|Central_executive)	Weighted mode	9	-0.151472	0.246951	0.556666	-0.635496	0.332553	0.859442	0.529672	1.39452	--
16	edge_pheno1126	finn-b-F5_SCHIZO	Schizophrenia, schizotypal and delusio--l disorders || id:finn-b-F5_SCHIZO	(Frontal_Sup)&(Frontal_Inf)-(Default_mode)&(Default_mode|Central_executive)	MR Egger	5	-1.32929	1.11612	0.319303	-3.51689	0.858317	0.264666	0.0296917	2.35919	--
17	edge_pheno1126	finn-b-F5_SCHIZO	Schizophrenia, schizotypal and delusio--l disorders || id:finn-b-F5_SCHIZO	(Frontal_Sup)&(Frontal_Inf)-(Default_mode)&(Default_mode|Central_executive)	Weighted median	5	0.31072	0.281671	0.269971	-0.241356	0.862796	1.36441	0.785562	2.36978	--
18	edge_pheno1126	finn-b-F5_SCHIZO	Schizophrenia, schizotypal and delusio--l disorders || id:finn-b-F5_SCHIZO	(Frontal_Sup)&(Frontal_Inf)-(Default_mode)&(Default_mode|Central_executive)	Inverse variance weighted	5	0.254295	0.238568	0.286457	-0.213297	0.721888	1.28955	0.807916	2.05832	0.824294874367347
19	edge_pheno1126	finn-b-F5_SCHIZO	Schizophrenia, schizotypal and delusio--l disorders || id:finn-b-F5_SCHIZO	(Frontal_Sup)&(Frontal_Inf)-(Default_mode)&(Default_mode|Central_executive)	Simple mode	5	0.33739	0.425391	0.472094	-0.496377	1.17116	1.40129	0.608732	3.22572	--
20	edge_pheno1126	finn-b-F5_SCHIZO	Schizophrenia, schizotypal and delusio--l disorders || id:finn-b-F5_SCHIZO	(Frontal_Sup)&(Frontal_Inf)-(Default_mode)&(Default_mode|Central_executive)	Weighted mode	5	0.33739	0.410756	0.457561	-0.467693	1.14247	1.40129	0.626446	3.13451	--
21	edge_pheno1134	finn-b-F5_SCHIZO	Schizophrenia, schizotypal and delusio--l disorders || id:finn-b-F5_SCHIZO	(Frontal_Sup)&(Frontal_Inf)-(Default_mode|Central_executive)&(Default_mode|Central_executive)	MR Egger	3	-0.272709	0.966808	0.824975	-2.16765	1.62223	0.761314	0.114446	5.06439	--
22	edge_pheno1134	finn-b-F5_SCHIZO	Schizophrenia, schizotypal and delusio--l disorders || id:finn-b-F5_SCHIZO	(Frontal_Sup)&(Frontal_Inf)-(Default_mode|Central_executive)&(Default_mode|Central_executive)	Weighted median	3	-0.247355	0.286269	0.387552	-0.808443	0.313733	0.780863	0.445551	1.36852	--
23	edge_pheno1134	finn-b-F5_SCHIZO	Schizophrenia, schizotypal and delusio--l disorders || id:finn-b-F5_SCHIZO	(Frontal_Sup)&(Frontal_Inf)-(Default_mode|Central_executive)&(Default_mode|Central_executive)	Inverse variance weighted	3	-0.189621	0.254223	0.455737	-0.687899	0.308656	0.827272	0.502631	1.36159	0.905054837366197
24	edge_pheno1134	finn-b-F5_SCHIZO	Schizophrenia, schizotypal and delusio--l disorders || id:finn-b-F5_SCHIZO	(Frontal_Sup)&(Frontal_Inf)-(Default_mode|Central_executive)&(Default_mode|Central_executive)	Simple mode	3	-0.247946	0.362994	0.565078	-0.959415	0.463523	0.780402	0.383117	1.58966	--
25	edge_pheno1134	finn-b-F5_SCHIZO	Schizophrenia, schizotypal and delusio--l disorders || id:finn-b-F5_SCHIZO	(Frontal_Sup)&(Frontal_Inf)-(Default_mode|Central_executive)&(Default_mode|Central_executive)	Weighted mode	3	-0.247946	0.334268	0.535511	-0.903111	0.407218	0.780402	0.405307	1.50263	--
26	edge_pheno1137	finn-b-F5_SCHIZO	Schizophrenia, schizotypal and delusio--l disorders || id:finn-b-F5_SCHIZO	(Parietal)&(Frontal_Inf)-(Central_executive|Attention)&(Default_mode|Central_executive)	MR Egger	7	0.277341	0.626749	0.676608	-0.951087	1.50577	1.31962	0.386321	4.50762	--
27	edge_pheno1137	finn-b-F5_SCHIZO	Schizophrenia, schizotypal and delusio--l disorders || id:finn-b-F5_SCHIZO	(Parietal)&(Frontal_Inf)-(Central_executive|Attention)&(Default_mode|Central_executive)	Weighted median	7	-0.184952	0.219046	0.398473	-0.614283	0.244379	0.831144	0.541028	1.27683	--
28	edge_pheno1137	finn-b-F5_SCHIZO	Schizophrenia, schizotypal and delusio--l disorders || id:finn-b-F5_SCHIZO	(Parietal)&(Frontal_Inf)-(Central_executive|Attention)&(Default_mode|Central_executive)	Inverse variance weighted	7	-0.0990761	0.168988	0.557681	-0.430293	0.232141	0.905674	0.650318	1.2613	0.925094163988235
29	edge_pheno1137	finn-b-F5_SCHIZO	Schizophrenia, schizotypal and delusio--l disorders || id:finn-b-F5_SCHIZO	(Parietal)&(Frontal_Inf)-(Central_executive|Attention)&(Default_mode|Central_executive)	Simple mode	7	-0.147567	0.333246	0.673416	-0.800729	0.505595	0.862805	0.449001	1.65797	--
30	edge_pheno1137	finn-b-F5_SCHIZO	Schizophrenia, schizotypal and delusio--l disorders || id:finn-b-F5_SCHIZO	(Parietal)&(Frontal_Inf)-(Central_executive|Attention)&(Default_mode|Central_executive)	Weighted mode	7	-0.0891237	0.311555	0.784451	-0.699772	0.521524	0.914732	0.496699	1.68459	--
31	edge_pheno1141	finn-b-F5_SCHIZO	Schizophrenia, schizotypal and delusio--l disorders || id:finn-b-F5_SCHIZO	(Supp_Motor_Area|Frontal)&(Frontal_Inf)-(Salience|Default_mode)&(Default_mode|Central_executive)	Inverse variance weighted	2	0.0466712	0.298422	0.875723	-0.538235	0.631578	1.04778	0.583778	1.88057	0.995781619862903
32	edge_pheno1142	finn-b-F5_SCHIZO	Schizophrenia, schizotypal and delusio--l disorders || id:finn-b-F5_SCHIZO	(Parietal)&(Frontal_Inf)-(Central_executive|Salience)&(Default_mode|Central_executive)	MR Egger	5	-0.699266	1.0456	0.551502	-2.74864	1.35011	0.49695	0.0640149	3.85784	--
33	edge_pheno1142	finn-b-F5_SCHIZO	Schizophrenia, schizotypal and delusio--l disorders || id:finn-b-F5_SCHIZO	(Parietal)&(Frontal_Inf)-(Central_executive|Salience)&(Default_mode|Central_executive)	Weighted median	5	-0.432138	0.238291	0.0697562	-0.899189	0.0349119	0.649119	0.4069	1.03553	--
34	edge_pheno1142	finn-b-F5_SCHIZO	Schizophrenia, schizotypal and delusio--l disorders || id:finn-b-F5_SCHIZO	(Parietal)&(Frontal_Inf)-(Central_executive|Salience)&(Default_mode|Central_executive)	Inverse variance weighted	5	-0.307089	0.188857	0.103942	-0.67725	0.0630712	0.735585	0.508012	1.0651	0.697893385142857
35	edge_pheno1142	finn-b-F5_SCHIZO	Schizophrenia, schizotypal and delusio--l disorders || id:finn-b-F5_SCHIZO	(Parietal)&(Frontal_Inf)-(Central_executive|Salience)&(Default_mode|Central_executive)	Simple mode	5	-0.476426	0.32885	0.220986	-1.12097	0.16812	0.620999	0.325963	1.18308	--
36	edge_pheno1142	finn-b-F5_SCHIZO	Schizophrenia, schizotypal and delusio--l disorders || id:finn-b-F5_SCHIZO	(Parietal)&(Frontal_Inf)-(Central_executive|Salience)&(Default_mode|Central_executive)	Weighted mode	5	-0.513167	0.333211	0.198387	-1.16626	0.139927	0.598597	0.311529	1.15019	--
37	edge_pheno1161	finn-b-F5_SCHIZO	Schizophrenia, schizotypal and delusio--l disorders || id:finn-b-F5_SCHIZO	(Precuneus|Angular|Cingulate)&(Frontal)-(Default_mode|Central_executive)&(Salience|Default_mode)	MR Egger	8	-0.426952	0.396324	0.32275	-1.20375	0.349843	0.652495	0.300068	1.41884	--
38	edge_pheno1161	finn-b-F5_SCHIZO	Schizophrenia, schizotypal and delusio--l disorders || id:finn-b-F5_SCHIZO	(Precuneus|Angular|Cingulate)&(Frontal)-(Default_mode|Central_executive)&(Salience|Default_mode)	Weighted median	8	-0.105722	0.194045	0.585867	-0.486051	0.274606	0.899674	0.615051	1.31601	--
39	edge_pheno1161	finn-b-F5_SCHIZO	Schizophrenia, schizotypal and delusio--l disorders || id:finn-b-F5_SCHIZO	(Precuneus|Angular|Cingulate)&(Frontal)-(Default_mode|Central_executive)&(Salience|Default_mode)	Inverse variance weighted	8	-0.0130548	0.146077	0.928788	-0.299365	0.273255	0.98703	0.741289	1.31424	0.992114777136364
40	edge_pheno1161	finn-b-F5_SCHIZO	Schizophrenia, schizotypal and delusio--l disorders || id:finn-b-F5_SCHIZO	(Precuneus|Angular|Cingulate)&(Frontal)-(Default_mode|Central_executive)&(Salience|Default_mode)	Simple mode	8	-0.0554972	0.307536	0.861907	-0.658268	0.547273	0.946015	0.517747	1.72853	--
41	edge_pheno1161	finn-b-F5_SCHIZO	Schizophrenia, schizotypal and delusio--l disorders || id:finn-b-F5_SCHIZO	(Precuneus|Angular|Cingulate)&(Frontal)-(Default_mode|Central_executive)&(Salience|Default_mode)	Weighted mode	8	-0.117205	0.239341	0.639319	-0.586314	0.351904	0.889403	0.556374	1.42177	--
42	edge_pheno1167	finn-b-F5_SCHIZO	Schizophrenia, schizotypal and delusio--l disorders || id:finn-b-F5_SCHIZO	(Angular|Temporal)&(Frontal)-(Default_mode|Central_executive)&(Salience|Default_mode)	MR Egger	4	0.587998	1.60064	0.748586	-2.54925	3.72525	1.80038	0.0781402	41.4815	--
43	edge_pheno1167	finn-b-F5_SCHIZO	Schizophrenia, schizotypal and delusio--l disorders || id:finn-b-F5_SCHIZO	(Angular|Temporal)&(Frontal)-(Default_mode|Central_executive)&(Salience|Default_mode)	Weighted median	4	0.315546	0.247793	0.202867	-0.170129	0.801222	1.37101	0.843556	2.22826	--
44	edge_pheno1167	finn-b-F5_SCHIZO	Schizophrenia, schizotypal and delusio--l disorders || id:finn-b-F5_SCHIZO	(Angular|Temporal)&(Frontal)-(Default_mode|Central_executive)&(Salience|Default_mode)	Inverse variance weighted	4	0.238642	0.196631	0.224879	-0.146755	0.62404	1.26952	0.863506	1.86645	0.754951955857143
45	edge_pheno1167	finn-b-F5_SCHIZO	Schizophrenia, schizotypal and delusio--l disorders || id:finn-b-F5_SCHIZO	(Angular|Temporal)&(Frontal)-(Default_mode|Central_executive)&(Salience|Default_mode)	Simple mode	4	0.438539	0.374165	0.325786	-0.294825	1.1719	1.55044	0.744662	3.22813	--
46	edge_pheno1167	finn-b-F5_SCHIZO	Schizophrenia, schizotypal and delusio--l disorders || id:finn-b-F5_SCHIZO	(Angular|Temporal)&(Frontal)-(Default_mode|Central_executive)&(Salience|Default_mode)	Weighted mode	4	0.380564	0.31369	0.311869	-0.234269	0.995397	1.46311	0.791149	2.7058	--
47	edge_pheno1171	finn-b-F5_SCHIZO	Schizophrenia, schizotypal and delusio--l disorders || id:finn-b-F5_SCHIZO	(Insula|Cingulate)&(Frontal)-(Salience|Default_mode)&(Salience|Default_mode)	MR Egger	5	-0.637127	1.11681	0.608276	-2.82607	1.55182	0.528809	0.0592453	4.72003	--
48	edge_pheno1171	finn-b-F5_SCHIZO	Schizophrenia, schizotypal and delusio--l disorders || id:finn-b-F5_SCHIZO	(Insula|Cingulate)&(Frontal)-(Salience|Default_mode)&(Salience|Default_mode)	Weighted median	5	-0.0414013	0.254784	0.870915	-0.540777	0.457975	0.959444	0.582296	1.58087	--
49	edge_pheno1171	finn-b-F5_SCHIZO	Schizophrenia, schizotypal and delusio--l disorders || id:finn-b-F5_SCHIZO	(Insula|Cingulate)&(Frontal)-(Salience|Default_mode)&(Salience|Default_mode)	Inverse variance weighted	5	-0.054055	0.20966	0.796545	-0.464989	0.35688	0.94738	0.628142	1.42886	1
50	edge_pheno1171	finn-b-F5_SCHIZO	Schizophrenia, schizotypal and delusio--l disorders || id:finn-b-F5_SCHIZO	(Insula|Cingulate)&(Frontal)-(Salience|Default_mode)&(Salience|Default_mode)	Simple mode	5	0.0912486	0.356682	0.810702	-0.607848	0.790345	1.09554	0.544521	2.20416	--
51	edge_pheno1171	finn-b-F5_SCHIZO	Schizophrenia, schizotypal and delusio--l disorders || id:finn-b-F5_SCHIZO	(Insula|Cingulate)&(Frontal)-(Salience|Default_mode)&(Salience|Default_mode)	Weighted mode	5	-0.235575	0.366583	0.555451	-0.954078	0.482928	0.790116	0.385167	1.62081	--
52	edge_pheno1175	finn-b-F5_SCHIZO	Schizophrenia, schizotypal and delusio--l disorders || id:finn-b-F5_SCHIZO	(Precuneus|Cuneus|Cingulate)&(Frontal)-(Default_mode|Central_executive)&(Salience|Default_mode)	Inverse variance weighted	2	-0.187478	0.3384	0.579569	-0.850742	0.475786	0.829047	0.427098	1.60928	0.907992
53	edge_pheno1183	finn-b-F5_SCHIZO	Schizophrenia, schizotypal and delusio--l disorders || id:finn-b-F5_SCHIZO	(Precentral|Frontal|Supp_Motor_Area)&(Frontal)-(Attention|Salience|Motor)&(Salience|Default_mode)	MR Egger	3	-1.64848	2.93084	0.673823	-7.39293	4.09598	0.192343	0.000615591	60.0979	--
54	edge_pheno1183	finn-b-F5_SCHIZO	Schizophrenia, schizotypal and delusio--l disorders || id:finn-b-F5_SCHIZO	(Precentral|Frontal|Supp_Motor_Area)&(Frontal)-(Attention|Salience|Motor)&(Salience|Default_mode)	Weighted median	3	-0.174043	0.289289	0.547425	-0.741048	0.392963	0.840261	0.476614	1.48136	--
55	edge_pheno1183	finn-b-F5_SCHIZO	Schizophrenia, schizotypal and delusio--l disorders || id:finn-b-F5_SCHIZO	(Precentral|Frontal|Supp_Motor_Area)&(Frontal)-(Attention|Salience|Motor)&(Salience|Default_mode)	Inverse variance weighted	3	-0.0330322	0.238078	0.889651	-0.499664	0.4336	0.967507	0.606734	1.5428	1
56	edge_pheno1183	finn-b-F5_SCHIZO	Schizophrenia, schizotypal and delusio--l disorders || id:finn-b-F5_SCHIZO	(Precentral|Frontal|Supp_Motor_Area)&(Frontal)-(Attention|Salience|Motor)&(Salience|Default_mode)	Simple mode	3	-0.18596	0.338554	0.637952	-0.849526	0.477607	0.830307	0.427618	1.61221	--
57	edge_pheno1183	finn-b-F5_SCHIZO	Schizophrenia, schizotypal and delusio--l disorders || id:finn-b-F5_SCHIZO	(Precentral|Frontal|Supp_Motor_Area)&(Frontal)-(Attention|Salience|Motor)&(Salience|Default_mode)	Weighted mode	3	-0.18596	0.343807	0.642773	-0.859821	0.487902	0.830307	0.423238	1.6289	--
58	edge_pheno1184	finn-b-F5_SCHIZO	Schizophrenia, schizotypal and delusio--l disorders || id:finn-b-F5_SCHIZO	(Supp_Motor_Area|Frontal)&(Frontal)-(Salience|Default_mode)&(Salience|Default_mode)	Inverse variance weighted	2	0.00423646	0.276133	0.987759	-0.536984	0.545457	1.00425	0.584508	1.7254	0.987759
59	edge_pheno1189	finn-b-F5_SCHIZO	Schizophrenia, schizotypal and delusio--l disorders || id:finn-b-F5_SCHIZO	(Temporal|Frontal|Supp_Motor_Area)&(Frontal)-(Default_mode|Salience)&(Salience|Default_mode)	MR Egger	5	1.13898	1.19783	0.41182	-1.20877	3.48674	3.1236	0.298564	32.6792	--
60	edge_pheno1189	finn-b-F5_SCHIZO	Schizophrenia, schizotypal and delusio--l disorders || id:finn-b-F5_SCHIZO	(Temporal|Frontal|Supp_Motor_Area)&(Frontal)-(Default_mode|Salience)&(Salience|Default_mode)	Weighted median	5	0.0490274	0.26684	0.854223	-0.473979	0.572034	1.05025	0.62252	1.77187	--
61	edge_pheno1189	finn-b-F5_SCHIZO	Schizophrenia, schizotypal and delusio--l disorders || id:finn-b-F5_SCHIZO	(Temporal|Frontal|Supp_Motor_Area)&(Frontal)-(Default_mode|Salience)&(Salience|Default_mode)	Inverse variance weighted	5	0.0114913	0.222271	0.958768	-0.42416	0.447142	1.01156	0.654319	1.56384	0.98676141050365
62	edge_pheno1189	finn-b-F5_SCHIZO	Schizophrenia, schizotypal and delusio--l disorders || id:finn-b-F5_SCHIZO	(Temporal|Frontal|Supp_Motor_Area)&(Frontal)-(Default_mode|Salience)&(Salience|Default_mode)	Simple mode	5	-0.0537046	0.424306	0.905388	-0.885344	0.777935	0.947712	0.412572	2.17697	--
63	edge_pheno1189	finn-b-F5_SCHIZO	Schizophrenia, schizotypal and delusio--l disorders || id:finn-b-F5_SCHIZO	(Temporal|Frontal|Supp_Motor_Area)&(Frontal)-(Default_mode|Salience)&(Salience|Default_mode)	Weighted mode	5	0.217648	0.393117	0.60931	-0.552862	0.988158	1.24315	0.575301	2.68628	--
64	edge_pheno1205	finn-b-F5_SCHIZO	Schizophrenia, schizotypal and delusio--l disorders || id:finn-b-F5_SCHIZO	(Precuneus|Angular|Cingulate)&(Temporal)-(Default_mode|Central_executive)&(Central_executive|Default_mode)	Wald ratio	1	-0.386049	0.265408	0.145795	-0.906249	0.134152	0.679737	0.404037	1.14357	--
65	edge_pheno1211	finn-b-F5_SCHIZO	Schizophrenia, schizotypal and delusio--l disorders || id:finn-b-F5_SCHIZO	(Angular|Temporal)&(Temporal)-(Default_mode|Central_executive)&(Central_executive|Default_mode)	Inverse variance weighted	2	-0.390264	0.264478	0.140051	-0.908641	0.128113	0.676878	0.403072	1.13668	0.637007020935484
66	edge_pheno1221	finn-b-F5_SCHIZO	Schizophrenia, schizotypal and delusio--l disorders || id:finn-b-F5_SCHIZO	(Frontal_Sup)&(Temporal)-(Default_mode|Central_executive)&(Central_executive|Default_mode)	Wald ratio	1	-0.57893	0.330171	0.0795291	-1.22606	0.0682052	0.560498	0.293445	1.07058	--
67	edge_pheno1250	finn-b-F5_SCHIZO	Schizophrenia, schizotypal and delusio--l disorders || id:finn-b-F5_SCHIZO	(Precuneus|Angular|Cingulate)&(Frontal)-(Default_mode|Central_executive)&(Central_executive|Salience|Default_mode)	MR Egger	6	-1.08825	0.742088	0.216408	-2.54274	0.366241	0.336805	0.0786502	1.4423	--
68	edge_pheno1250	finn-b-F5_SCHIZO	Schizophrenia, schizotypal and delusio--l disorders || id:finn-b-F5_SCHIZO	(Precuneus|Angular|Cingulate)&(Frontal)-(Default_mode|Central_executive)&(Central_executive|Salience|Default_mode)	Weighted median	6	-0.297311	0.216871	0.170402	-0.722378	0.127756	0.742813	0.485596	1.13628	--
69	edge_pheno1250	finn-b-F5_SCHIZO	Schizophrenia, schizotypal and delusio--l disorders || id:finn-b-F5_SCHIZO	(Precuneus|Angular|Cingulate)&(Frontal)-(Default_mode|Central_executive)&(Central_executive|Salience|Default_mode)	Inverse variance weighted	6	-0.116001	0.172952	0.502404	-0.454986	0.222984	0.890475	0.634457	1.2498	0.932091490578947
70	edge_pheno1250	finn-b-F5_SCHIZO	Schizophrenia, schizotypal and delusio--l disorders || id:finn-b-F5_SCHIZO	(Precuneus|Angular|Cingulate)&(Frontal)-(Default_mode|Central_executive)&(Central_executive|Salience|Default_mode)	Simple mode	6	-0.309488	0.334648	0.397501	-0.965398	0.346422	0.733823	0.380832	1.414	--
71	edge_pheno1250	finn-b-F5_SCHIZO	Schizophrenia, schizotypal and delusio--l disorders || id:finn-b-F5_SCHIZO	(Precuneus|Angular|Cingulate)&(Frontal)-(Default_mode|Central_executive)&(Central_executive|Salience|Default_mode)	Weighted mode	6	-0.32163	0.280977	0.30416	-0.872344	0.229084	0.724966	0.41797	1.25745	--
72	edge_pheno1256	finn-b-F5_SCHIZO	Schizophrenia, schizotypal and delusio--l disorders || id:finn-b-F5_SCHIZO	(Angular|Temporal)&(Frontal)-(Default_mode|Central_executive)&(Central_executive|Salience|Default_mode)	MR Egger	5	-1.31889	1.25335	0.369941	-3.77546	1.13768	0.267432	0.0229265	3.11953	--
73	edge_pheno1256	finn-b-F5_SCHIZO	Schizophrenia, schizotypal and delusio--l disorders || id:finn-b-F5_SCHIZO	(Angular|Temporal)&(Frontal)-(Default_mode|Central_executive)&(Central_executive|Salience|Default_mode)	Weighted median	5	-0.355473	0.237658	0.134722	-0.821282	0.110336	0.700842	0.439867	1.11665	--
74	edge_pheno1256	finn-b-F5_SCHIZO	Schizophrenia, schizotypal and delusio--l disorders || id:finn-b-F5_SCHIZO	(Angular|Temporal)&(Frontal)-(Default_mode|Central_executive)&(Central_executive|Salience|Default_mode)	Inverse variance weighted	5	-0.256059	0.192559	0.183594	-0.633474	0.121357	0.774096	0.530745	1.12903	0.719078137166667
75	edge_pheno1256	finn-b-F5_SCHIZO	Schizophrenia, schizotypal and delusio--l disorders || id:finn-b-F5_SCHIZO	(Angular|Temporal)&(Frontal)-(Default_mode|Central_executive)&(Central_executive|Salience|Default_mode)	Simple mode	5	-0.371405	0.306431	0.292195	-0.97201	0.2292	0.689765	0.378322	1.25759	--
76	edge_pheno1256	finn-b-F5_SCHIZO	Schizophrenia, schizotypal and delusio--l disorders || id:finn-b-F5_SCHIZO	(Angular|Temporal)&(Frontal)-(Default_mode|Central_executive)&(Central_executive|Salience|Default_mode)	Weighted mode	5	-0.375066	0.307533	0.28961	-0.977831	0.227698	0.687244	0.376126	1.25571	--
77	edge_pheno1257	finn-b-F5_SCHIZO	Schizophrenia, schizotypal and delusio--l disorders || id:finn-b-F5_SCHIZO	(Frontal|Cerebellum)&(Frontal)-(Central_executive|Default_mode)&(Central_executive|Salience|Default_mode)	MR Egger	3	-1.79107	2.11236	0.552283	-5.9313	2.34916	0.166781	0.00265502	10.4768	--
78	edge_pheno1257	finn-b-F5_SCHIZO	Schizophrenia, schizotypal and delusio--l disorders || id:finn-b-F5_SCHIZO	(Frontal|Cerebellum)&(Frontal)-(Central_executive|Default_mode)&(Central_executive|Salience|Default_mode)	Weighted median	3	0.0859986	0.28152	0.760001	-0.465781	0.637779	1.0898	0.627645	1.89227	--
79	edge_pheno1257	finn-b-F5_SCHIZO	Schizophrenia, schizotypal and delusio--l disorders || id:finn-b-F5_SCHIZO	(Frontal|Cerebellum)&(Frontal)-(Central_executive|Default_mode)&(Central_executive|Salience|Default_mode)	Inverse variance weighted	3	-0.0195996	0.242967	0.935706	-0.495814	0.456615	0.980591	0.609075	1.57872	0.991988979676692
80	edge_pheno1257	finn-b-F5_SCHIZO	Schizophrenia, schizotypal and delusio--l disorders || id:finn-b-F5_SCHIZO	(Frontal|Cerebellum)&(Frontal)-(Central_executive|Default_mode)&(Central_executive|Salience|Default_mode)	Simple mode	3	0.178219	0.372136	0.679253	-0.551168	0.907606	1.19509	0.576276	2.47838	--
81	edge_pheno1257	finn-b-F5_SCHIZO	Schizophrenia, schizotypal and delusio--l disorders || id:finn-b-F5_SCHIZO	(Frontal|Cerebellum)&(Frontal)-(Central_executive|Default_mode)&(Central_executive|Salience|Default_mode)	Weighted mode	3	0.175491	0.36486	0.678008	-0.539635	0.890617	1.19183	0.582961	2.43663	--
82	edge_pheno1269	finn-b-F5_SCHIZO	Schizophrenia, schizotypal and delusio--l disorders || id:finn-b-F5_SCHIZO	(Parietal)&(Frontal)-(Central_executive|Attention)&(Central_executive|Salience|Default_mode)	Inverse variance weighted	2	-0.16853	0.290989	0.562479	-0.738869	0.401808	0.844906	0.477654	1.49452	0.911603361724138
83	edge_pheno1270	finn-b-F5_SCHIZO	Schizophrenia, schizotypal and delusio--l disorders || id:finn-b-F5_SCHIZO	(Frontal|Precentral)&(Frontal)-(Central_executive)&(Central_executive|Salience|Default_mode)	MR Egger	3	0.0255903	2.177	0.992517	-4.24133	4.29251	1.02592	0.0143885	73.1498	--
84	edge_pheno1270	finn-b-F5_SCHIZO	Schizophrenia, schizotypal and delusio--l disorders || id:finn-b-F5_SCHIZO	(Frontal|Precentral)&(Frontal)-(Central_executive)&(Central_executive|Salience|Default_mode)	Weighted median	3	-0.36664	0.268734	0.172467	-0.893359	0.16008	0.693059	0.409279	1.1736	--
85	edge_pheno1270	finn-b-F5_SCHIZO	Schizophrenia, schizotypal and delusio--l disorders || id:finn-b-F5_SCHIZO	(Frontal|Precentral)&(Frontal)-(Central_executive)&(Central_executive|Salience|Default_mode)	Inverse variance weighted	3	-0.376578	0.243284	0.121647	-0.853414	0.100258	0.686206	0.425958	1.10546	0.745750931086957
86	edge_pheno1270	finn-b-F5_SCHIZO	Schizophrenia, schizotypal and delusio--l disorders || id:finn-b-F5_SCHIZO	(Frontal|Precentral)&(Frontal)-(Central_executive)&(Central_executive|Salience|Default_mode)	Simple mode	3	-0.35879	0.33674	0.398259	-1.0188	0.30122	0.698521	0.361028	1.35151	--
87	edge_pheno1270	finn-b-F5_SCHIZO	Schizophrenia, schizotypal and delusio--l disorders || id:finn-b-F5_SCHIZO	(Frontal|Precentral)&(Frontal)-(Central_executive)&(Central_executive|Salience|Default_mode)	Weighted mode	3	-0.353579	0.339706	0.407249	-1.0194	0.312245	0.702171	0.36081	1.36649	--
88	edge_pheno1273	finn-b-F5_SCHIZO	Schizophrenia, schizotypal and delusio--l disorders || id:finn-b-F5_SCHIZO	(Supp_Motor_Area|Frontal)&(Frontal)-(Salience|Default_mode)&(Central_executive|Salience|Default_mode)	MR Egger	4	3.52166	5.77307	0.60393	-7.79355	14.8369	33.8404	0.000412385	2.77696e+06	--
89	edge_pheno1273	finn-b-F5_SCHIZO	Schizophrenia, schizotypal and delusio--l disorders || id:finn-b-F5_SCHIZO	(Supp_Motor_Area|Frontal)&(Frontal)-(Salience|Default_mode)&(Central_executive|Salience|Default_mode)	Weighted median	4	0.319363	0.271321	0.23917	-0.212427	0.851153	1.37625	0.808619	2.34234	--
90	edge_pheno1273	finn-b-F5_SCHIZO	Schizophrenia, schizotypal and delusio--l disorders || id:finn-b-F5_SCHIZO	(Supp_Motor_Area|Frontal)&(Frontal)-(Salience|Default_mode)&(Central_executive|Salience|Default_mode)	Inverse variance weighted	4	0.195535	0.229004	0.39319	-0.253314	0.644383	1.21596	0.776224	1.90481	0.852920386292308
91	edge_pheno1273	finn-b-F5_SCHIZO	Schizophrenia, schizotypal and delusio--l disorders || id:finn-b-F5_SCHIZO	(Supp_Motor_Area|Frontal)&(Frontal)-(Salience|Default_mode)&(Central_executive|Salience|Default_mode)	Simple mode	4	0.330249	0.369098	0.436853	-0.393184	1.05368	1.39131	0.674904	2.86819	--
92	edge_pheno1273	finn-b-F5_SCHIZO	Schizophrenia, schizotypal and delusio--l disorders || id:finn-b-F5_SCHIZO	(Supp_Motor_Area|Frontal)&(Frontal)-(Salience|Default_mode)&(Central_executive|Salience|Default_mode)	Weighted mode	4	0.334055	0.374136	0.437711	-0.399251	1.06736	1.39662	0.670822	2.90769	--
93	edge_pheno1276	finn-b-F5_SCHIZO	Schizophrenia, schizotypal and delusio--l disorders || id:finn-b-F5_SCHIZO	(Frontal)&(Frontal)-(Central_executive)&(Central_executive|Salience|Default_mode)	MR Egger	4	-1.42277	1.20166	0.358058	-3.77802	0.932472	0.241045	0.022868	2.54078	--
94	edge_pheno1276	finn-b-F5_SCHIZO	Schizophrenia, schizotypal and delusio--l disorders || id:finn-b-F5_SCHIZO	(Frontal)&(Frontal)-(Central_executive)&(Central_executive|Salience|Default_mode)	Weighted median	4	-0.40216	0.258878	0.12031	-0.909562	0.105241	0.668873	0.402701	1.11098	--
95	edge_pheno1276	finn-b-F5_SCHIZO	Schizophrenia, schizotypal and delusio--l disorders || id:finn-b-F5_SCHIZO	(Frontal)&(Frontal)-(Central_executive)&(Central_executive|Salience|Default_mode)	Inverse variance weighted	4	-0.345495	0.224858	0.124415	-0.786216	0.0952261	0.70787	0.455565	1.09991	0.701698
96	edge_pheno1276	finn-b-F5_SCHIZO	Schizophrenia, schizotypal and delusio--l disorders || id:finn-b-F5_SCHIZO	(Frontal)&(Frontal)-(Central_executive)&(Central_executive|Salience|Default_mode)	Simple mode	4	-0.433518	0.355438	0.30973	-1.13018	0.263141	0.648225	0.322976	1.30101	--
97	edge_pheno1276	finn-b-F5_SCHIZO	Schizophrenia, schizotypal and delusio--l disorders || id:finn-b-F5_SCHIZO	(Frontal)&(Frontal)-(Central_executive)&(Central_executive|Salience|Default_mode)	Weighted mode	4	-0.42084	0.337843	0.30131	-1.08301	0.241333	0.656495	0.338574	1.27294	--
98	edge_pheno1293	finn-b-F5_SCHIZO	Schizophrenia, schizotypal and delusio--l disorders || id:finn-b-F5_SCHIZO	(RolandicOper|SupraMargi--l|Insula)&(Temporal)-(Salience|Motor)&(Default_mode|Central_executive)	MR Egger	4	-0.493188	1.33663	0.747544	-3.11298	2.12661	0.610677	0.0444682	8.38636	--
99	edge_pheno1293	finn-b-F5_SCHIZO	Schizophrenia, schizotypal and delusio--l disorders || id:finn-b-F5_SCHIZO	(RolandicOper|SupraMargi--l|Insula)&(Temporal)-(Salience|Motor)&(Default_mode|Central_executive)	Weighted median	4	-0.184313	0.263554	0.48434	-0.700879	0.332252	0.831675	0.496149	1.3941	--
100	edge_pheno1293	finn-b-F5_SCHIZO	Schizophrenia, schizotypal and delusio--l disorders || id:finn-b-F5_SCHIZO	(RolandicOper|SupraMargi--l|Insula)&(Temporal)-(Salience|Motor)&(Default_mode|Central_executive)	Inverse variance weighted	4	-0.146413	0.340912	0.667578	-0.814599	0.521774	0.863801	0.442817	1.68501	0.950792671242424
101	edge_pheno1293	finn-b-F5_SCHIZO	Schizophrenia, schizotypal and delusio--l disorders || id:finn-b-F5_SCHIZO	(RolandicOper|SupraMargi--l|Insula)&(Temporal)-(Salience|Motor)&(Default_mode|Central_executive)	Simple mode	4	-0.128927	0.410344	0.773957	-0.933201	0.675347	0.879039	0.393293	1.96472	--
102	edge_pheno1293	finn-b-F5_SCHIZO	Schizophrenia, schizotypal and delusio--l disorders || id:finn-b-F5_SCHIZO	(RolandicOper|SupraMargi--l|Insula)&(Temporal)-(Salience|Motor)&(Default_mode|Central_executive)	Weighted mode	4	-0.0974884	0.357795	0.802938	-0.798766	0.603789	0.907113	0.449884	1.82904	--
103	edge_pheno1296	finn-b-F5_SCHIZO	Schizophrenia, schizotypal and delusio--l disorders || id:finn-b-F5_SCHIZO	(Precuneus|Angular|Cingulate)&(Temporal)-(Default_mode|Central_executive)&(Default_mode|Central_executive)	MR Egger	4	-0.517394	0.757514	0.5651	-2.00212	0.967334	0.596072	0.135048	2.63092	--
104	edge_pheno1296	finn-b-F5_SCHIZO	Schizophrenia, schizotypal and delusio--l disorders || id:finn-b-F5_SCHIZO	(Precuneus|Angular|Cingulate)&(Temporal)-(Default_mode|Central_executive)&(Default_mode|Central_executive)	Weighted median	4	0.107518	0.282586	0.703589	-0.446349	0.661386	1.11351	0.63996	1.93748	--
105	edge_pheno1296	finn-b-F5_SCHIZO	Schizophrenia, schizotypal and delusio--l disorders || id:finn-b-F5_SCHIZO	(Precuneus|Angular|Cingulate)&(Temporal)-(Default_mode|Central_executive)&(Default_mode|Central_executive)	Inverse variance weighted	4	0.183781	0.359646	0.609346	-0.521124	0.888687	1.20175	0.593852	2.43194	0.933889453369565
106	edge_pheno1296	finn-b-F5_SCHIZO	Schizophrenia, schizotypal and delusio--l disorders || id:finn-b-F5_SCHIZO	(Precuneus|Angular|Cingulate)&(Temporal)-(Default_mode|Central_executive)&(Default_mode|Central_executive)	Simple mode	4	0.0913683	0.508308	0.868804	-0.904914	1.08765	1.09567	0.404576	2.9673	--
107	edge_pheno1296	finn-b-F5_SCHIZO	Schizophrenia, schizotypal and delusio--l disorders || id:finn-b-F5_SCHIZO	(Precuneus|Angular|Cingulate)&(Temporal)-(Default_mode|Central_executive)&(Default_mode|Central_executive)	Weighted mode	4	-0.0383871	0.407595	0.930904	-0.837273	0.760499	0.96234	0.432889	2.13934	--
108	edge_pheno1300	finn-b-F5_SCHIZO	Schizophrenia, schizotypal and delusio--l disorders || id:finn-b-F5_SCHIZO	(Temporal)&(Temporal)-(Default_mode)&(Default_mode|Central_executive)	MR Egger	3	-0.456381	1.11776	0.753221	-2.6472	1.73443	0.633572	0.0708496	5.66572	--
109	edge_pheno1300	finn-b-F5_SCHIZO	Schizophrenia, schizotypal and delusio--l disorders || id:finn-b-F5_SCHIZO	(Temporal)&(Temporal)-(Default_mode)&(Default_mode|Central_executive)	Weighted median	3	-0.387342	0.239588	0.105943	-0.856936	0.0822507	0.678859	0.424461	1.08573	--
110	edge_pheno1300	finn-b-F5_SCHIZO	Schizophrenia, schizotypal and delusio--l disorders || id:finn-b-F5_SCHIZO	(Temporal)&(Temporal)-(Default_mode)&(Default_mode|Central_executive)	Inverse variance weighted	3	-0.394886	0.219545	0.0720729	-0.825193	0.0354219	0.673757	0.43815	1.03606	0.677485
111	edge_pheno1300	finn-b-F5_SCHIZO	Schizophrenia, schizotypal and delusio--l disorders || id:finn-b-F5_SCHIZO	(Temporal)&(Temporal)-(Default_mode)&(Default_mode|Central_executive)	Simple mode	3	-0.279985	0.325618	0.480481	-0.918197	0.358227	0.755795	0.399238	1.43079	--
112	edge_pheno1300	finn-b-F5_SCHIZO	Schizophrenia, schizotypal and delusio--l disorders || id:finn-b-F5_SCHIZO	(Temporal)&(Temporal)-(Default_mode)&(Default_mode|Central_executive)	Weighted mode	3	-0.497409	0.307491	0.247142	-1.10009	0.105274	0.608104	0.332841	1.11101	--
113	edge_pheno1302	finn-b-F5_SCHIZO	Schizophrenia, schizotypal and delusio--l disorders || id:finn-b-F5_SCHIZO	(Angular|Temporal)&(Temporal)-(Default_mode|Central_executive)&(Default_mode|Central_executive)	MR Egger	5	1.09007	1.89257	0.605001	-2.61937	4.79951	2.97449	0.072849	121.451	--
114	edge_pheno1302	finn-b-F5_SCHIZO	Schizophrenia, schizotypal and delusio--l disorders || id:finn-b-F5_SCHIZO	(Angular|Temporal)&(Temporal)-(Default_mode|Central_executive)&(Default_mode|Central_executive)	Weighted median	5	-0.551398	0.32584	0.090601	-1.19004	0.0872482	0.576144	0.304208	1.09117	--
115	edge_pheno1302	finn-b-F5_SCHIZO	Schizophrenia, schizotypal and delusio--l disorders || id:finn-b-F5_SCHIZO	(Angular|Temporal)&(Temporal)-(Default_mode|Central_executive)&(Default_mode|Central_executive)	Inverse variance weighted	5	-0.140858	0.407735	0.729745	-0.940018	0.658302	0.868613	0.390621	1.93151	0.989365761721154
116	edge_pheno1302	finn-b-F5_SCHIZO	Schizophrenia, schizotypal and delusio--l disorders || id:finn-b-F5_SCHIZO	(Angular|Temporal)&(Temporal)-(Default_mode|Central_executive)&(Default_mode|Central_executive)	Simple mode	5	-0.784569	0.427878	0.140634	-1.62321	0.0540723	0.456316	0.197264	1.05556	--
117	edge_pheno1302	finn-b-F5_SCHIZO	Schizophrenia, schizotypal and delusio--l disorders || id:finn-b-F5_SCHIZO	(Angular|Temporal)&(Temporal)-(Default_mode|Central_executive)&(Default_mode|Central_executive)	Weighted mode	5	-0.792056	0.443519	0.148668	-1.66135	0.077241	0.452913	0.189882	1.0803	--
118	edge_pheno1309	finn-b-F5_SCHIZO	Schizophrenia, schizotypal and delusio--l disorders || id:finn-b-F5_SCHIZO	(Parietal)&(Temporal)-(Attention|Central_executive|Salience)&(Default_mode|Central_executive)	MR Egger	5	0.798321	1.33232	0.591273	-1.81303	3.40968	2.22181	0.163158	30.2554	--
119	edge_pheno1309	finn-b-F5_SCHIZO	Schizophrenia, schizotypal and delusio--l disorders || id:finn-b-F5_SCHIZO	(Parietal)&(Temporal)-(Attention|Central_executive|Salience)&(Default_mode|Central_executive)	Weighted median	5	0.482352	0.234745	0.0398992	0.0222516	0.942453	1.61988	1.0225	2.56627	--
120	edge_pheno1309	finn-b-F5_SCHIZO	Schizophrenia, schizotypal and delusio--l disorders || id:finn-b-F5_SCHIZO	(Parietal)&(Temporal)-(Attention|Central_executive|Salience)&(Default_mode|Central_executive)	Inverse variance weighted	5	0.403024	0.186715	0.0308897	0.0370613	0.768986	1.49634	1.03776	2.15758	0.544431
121	edge_pheno1309	finn-b-F5_SCHIZO	Schizophrenia, schizotypal and delusio--l disorders || id:finn-b-F5_SCHIZO	(Parietal)&(Temporal)-(Attention|Central_executive|Salience)&(Default_mode|Central_executive)	Simple mode	5	0.633769	0.346398	0.141294	-0.0451717	1.31271	1.8847	0.955833	3.71623	--
122	edge_pheno1309	finn-b-F5_SCHIZO	Schizophrenia, schizotypal and delusio--l disorders || id:finn-b-F5_SCHIZO	(Parietal)&(Temporal)-(Attention|Central_executive|Salience)&(Default_mode|Central_executive)	Weighted mode	5	0.614544	0.351134	0.154985	-0.0736778	1.30277	1.84881	0.928971	3.67946	--
123	edge_pheno1317	finn-b-F5_SCHIZO	Schizophrenia, schizotypal and delusio--l disorders || id:finn-b-F5_SCHIZO	(Parietal|Frontal)&(Temporal)-(Attention|Central_executive)&(Default_mode|Central_executive)	Inverse variance weighted	2	0.273693	0.331165	0.408546	-0.375391	0.922778	1.31481	0.687021	2.51627	0.859775798910448
124	edge_pheno132	finn-b-F5_SCHIZO	Schizophrenia, schizotypal and delusio--l disorders || id:finn-b-F5_SCHIZO	(Paracentral|Postcentral)&(Temporal)-(Motor)&(Default_mode|Motor)	Wald ratio	1	0.439715	0.2965	0.138069	-0.141425	1.02086	1.55227	0.86812	2.77557	--
125	edge_pheno1322	finn-b-F5_SCHIZO	Schizophrenia, schizotypal and delusio--l disorders || id:finn-b-F5_SCHIZO	(Frontal)&(Temporal)-(Central_executive)&(Default_mode|Central_executive)	Wald ratio	1	0.261825	0.520606	0.615018	-0.758562	1.28221	1.2993	0.468339	3.60461	--
126	edge_pheno1325	finn-b-F5_SCHIZO	Schizophrenia, schizotypal and delusio--l disorders || id:finn-b-F5_SCHIZO	(Parietal|Postcentral|Precuneus)&(Temporal)-(Attention)&(Default_mode|Central_executive)	Inverse variance weighted	2	0.21759	0.599536	0.716657	-0.9575	1.39268	1.24308	0.383851	4.02563	0.981054138145631
127	edge_pheno1328	finn-b-F5_SCHIZO	Schizophrenia, schizotypal and delusio--l disorders || id:finn-b-F5_SCHIZO	(Frontal)&(Temporal)-(Central_executive|Salience)&(Default_mode|Central_executive)	MR Egger	5	-1.76624	3.13002	0.611992	-7.90107	4.36859	0.170974	0.000370345	78.9325	--
128	edge_pheno1328	finn-b-F5_SCHIZO	Schizophrenia, schizotypal and delusio--l disorders || id:finn-b-F5_SCHIZO	(Frontal)&(Temporal)-(Central_executive|Salience)&(Default_mode|Central_executive)	Weighted median	5	0.23252	0.254645	0.361181	-0.266583	0.731624	1.26178	0.765992	2.07845	--
129	edge_pheno1328	finn-b-F5_SCHIZO	Schizophrenia, schizotypal and delusio--l disorders || id:finn-b-F5_SCHIZO	(Frontal)&(Temporal)-(Central_executive|Salience)&(Default_mode|Central_executive)	Inverse variance weighted	5	0.207934	0.1986	0.2951	-0.181322	0.597189	1.23113	0.834167	1.817	0.832182
130	edge_pheno1328	finn-b-F5_SCHIZO	Schizophrenia, schizotypal and delusio--l disorders || id:finn-b-F5_SCHIZO	(Frontal)&(Temporal)-(Central_executive|Salience)&(Default_mode|Central_executive)	Simple mode	5	0.292109	0.33276	0.429597	-0.3601	0.944318	1.33925	0.697606	2.57106	--
131	edge_pheno1328	finn-b-F5_SCHIZO	Schizophrenia, schizotypal and delusio--l disorders || id:finn-b-F5_SCHIZO	(Frontal)&(Temporal)-(Central_executive|Salience)&(Default_mode|Central_executive)	Weighted mode	5	0.254601	0.327783	0.480687	-0.387853	0.897054	1.28995	0.678512	2.45237	--
132	edge_pheno135	finn-b-F5_SCHIZO	Schizophrenia, schizotypal and delusio--l disorders || id:finn-b-F5_SCHIZO	(Cerebellum)&(Temporal)-(Subcortical-cerebellum)&(Default_mode|Motor)	Wald ratio	1	-0.435338	0.33516	0.193981	-1.09225	0.221577	0.647046	0.33546	1.24804	--
133	edge_pheno1359	finn-b-F5_SCHIZO	Schizophrenia, schizotypal and delusio--l disorders || id:finn-b-F5_SCHIZO	(Frontal_Sup)&(Temporal_Mid|Angular)-(Default_mode|Central_executive)&(Default_mode)	MR Egger	5	-1.22142	1.22514	0.392261	-3.62269	1.17986	0.294812	0.0267108	3.25391	--
134	edge_pheno1359	finn-b-F5_SCHIZO	Schizophrenia, schizotypal and delusio--l disorders || id:finn-b-F5_SCHIZO	(Frontal_Sup)&(Temporal_Mid|Angular)-(Default_mode|Central_executive)&(Default_mode)	Weighted median	5	-0.0984021	0.300446	0.743274	-0.687276	0.490472	0.906284	0.502944	1.63309	--
135	edge_pheno1359	finn-b-F5_SCHIZO	Schizophrenia, schizotypal and delusio--l disorders || id:finn-b-F5_SCHIZO	(Frontal_Sup)&(Temporal_Mid|Angular)-(Default_mode|Central_executive)&(Default_mode)	Inverse variance weighted	5	-0.180803	0.241339	0.453758	-0.653829	0.292222	0.8346	0.520051	1.3394	0.913997473585714
136	edge_pheno1359	finn-b-F5_SCHIZO	Schizophrenia, schizotypal and delusio--l disorders || id:finn-b-F5_SCHIZO	(Frontal_Sup)&(Temporal_Mid|Angular)-(Default_mode|Central_executive)&(Default_mode)	Simple mode	5	-0.0751222	0.431231	0.870166	-0.920334	0.77009	0.92763	0.398386	2.15996	--
137	edge_pheno1359	finn-b-F5_SCHIZO	Schizophrenia, schizotypal and delusio--l disorders || id:finn-b-F5_SCHIZO	(Frontal_Sup)&(Temporal_Mid|Angular)-(Default_mode|Central_executive)&(Default_mode)	Weighted mode	5	0.019308	0.38567	0.962472	-0.736606	0.775222	1.0195	0.478736	2.17107	--
138	edge_pheno1382	finn-b-F5_SCHIZO	Schizophrenia, schizotypal and delusio--l disorders || id:finn-b-F5_SCHIZO	(Frontal_Inf)&(Temporal_Mid|Angular)-(Default_mode|Central_executive)&(Default_mode)	MR Egger	5	-0.855888	0.926367	0.423673	-2.67157	0.959792	0.424906	0.0691437	2.61115	--
139	edge_pheno1382	finn-b-F5_SCHIZO	Schizophrenia, schizotypal and delusio--l disorders || id:finn-b-F5_SCHIZO	(Frontal_Inf)&(Temporal_Mid|Angular)-(Default_mode|Central_executive)&(Default_mode)	Weighted median	5	0.0674523	0.260532	0.795711	-0.443191	0.578096	1.06978	0.641985	1.78264	--
140	edge_pheno1382	finn-b-F5_SCHIZO	Schizophrenia, schizotypal and delusio--l disorders || id:finn-b-F5_SCHIZO	(Frontal_Inf)&(Temporal_Mid|Angular)-(Default_mode|Central_executive)&(Default_mode)	Inverse variance weighted	5	0.112252	0.202288	0.578954	-0.284233	0.508738	1.1188	0.752591	1.66319	0.917219697269663
141	edge_pheno1382	finn-b-F5_SCHIZO	Schizophrenia, schizotypal and delusio--l disorders || id:finn-b-F5_SCHIZO	(Frontal_Inf)&(Temporal_Mid|Angular)-(Default_mode|Central_executive)&(Default_mode)	Simple mode	5	-0.0223677	0.372819	0.955037	-0.753092	0.708357	0.977881	0.470908	2.03065	--
142	edge_pheno1382	finn-b-F5_SCHIZO	Schizophrenia, schizotypal and delusio--l disorders || id:finn-b-F5_SCHIZO	(Frontal_Inf)&(Temporal_Mid|Angular)-(Default_mode|Central_executive)&(Default_mode)	Weighted mode	5	-0.123013	0.343317	0.738223	-0.795915	0.549888	0.884252	0.451168	1.73306	--
143	edge_pheno146	finn-b-F5_SCHIZO	Schizophrenia, schizotypal and delusio--l disorders || id:finn-b-F5_SCHIZO	(Postcentral|Precentral)&(Subcortical)-(Motor)&(Subcortical-cerebellum)	MR Egger	3	0.234988	1.27686	0.884135	-2.26765	2.73763	1.26489	0.103555	15.4503	--
144	edge_pheno146	finn-b-F5_SCHIZO	Schizophrenia, schizotypal and delusio--l disorders || id:finn-b-F5_SCHIZO	(Postcentral|Precentral)&(Subcortical)-(Motor)&(Subcortical-cerebellum)	Weighted median	3	-0.0775201	0.289695	0.789013	-0.645323	0.490282	0.925408	0.524493	1.63278	--
145	edge_pheno146	finn-b-F5_SCHIZO	Schizophrenia, schizotypal and delusio--l disorders || id:finn-b-F5_SCHIZO	(Postcentral|Precentral)&(Subcortical)-(Motor)&(Subcortical-cerebellum)	Inverse variance weighted	3	-0.0209747	0.300783	0.944406	-0.61051	0.56856	0.979244	0.543074	1.76572	0.993740360843284
146	edge_pheno146	finn-b-F5_SCHIZO	Schizophrenia, schizotypal and delusio--l disorders || id:finn-b-F5_SCHIZO	(Postcentral|Precentral)&(Subcortical)-(Motor)&(Subcortical-cerebellum)	Simple mode	3	-0.16496	0.386946	0.711379	-0.923374	0.593453	0.847927	0.397177	1.81023	--
147	edge_pheno146	finn-b-F5_SCHIZO	Schizophrenia, schizotypal and delusio--l disorders || id:finn-b-F5_SCHIZO	(Postcentral|Precentral)&(Subcortical)-(Motor)&(Subcortical-cerebellum)	Weighted mode	3	-0.20877	0.410504	0.661603	-1.01336	0.595818	0.811582	0.362998	1.81451	--
148	edge_pheno147	finn-b-F5_SCHIZO	Schizophrenia, schizotypal and delusio--l disorders || id:finn-b-F5_SCHIZO	(Postcentral|Precentral)&(Subcortical)-(Motor)&(Subcortical-cerebellum)	Wald ratio	1	-0.630149	0.413876	0.12787	-1.44135	0.181047	0.532512	0.236609	1.19847	--
149	edge_pheno151	finn-b-F5_SCHIZO	Schizophrenia, schizotypal and delusio--l disorders || id:finn-b-F5_SCHIZO	(Cerebellum)&(Subcortical)-(Subcortical-cerebellum)&(Subcortical-cerebellum)	Inverse variance weighted	2	0.41824	0.309753	0.17694	-0.188876	1.02536	1.51929	0.827889	2.78809	0.712815754885714
150	edge_pheno1696	finn-b-F5_SCHIZO	Schizophrenia, schizotypal and delusio--l disorders || id:finn-b-F5_SCHIZO	--(Global_measure)-Motor|Subcortical-cerebellum	Inverse variance weighted	2	0.191613	0.179294	0.2852	-0.159803	0.543028	1.2112	0.852312	1.72121	0.855601
151	edge_pheno1697	finn-b-F5_SCHIZO	Schizophrenia, schizotypal and delusio--l disorders || id:finn-b-F5_SCHIZO	#NAME?	MR Egger	30	-0.0902739	0.216845	0.680359	-0.515289	0.334741	0.913681	0.597328	1.39758	--
152	edge_pheno1697	finn-b-F5_SCHIZO	Schizophrenia, schizotypal and delusio--l disorders || id:finn-b-F5_SCHIZO	#NAME?	Weighted median	30	-0.192843	0.107421	0.072622	-0.403389	0.0177032	0.824612	0.668052	1.01786	--
153	edge_pheno1697	finn-b-F5_SCHIZO	Schizophrenia, schizotypal and delusio--l disorders || id:finn-b-F5_SCHIZO	#NAME?	Inverse variance weighted	30	-0.120417	0.0747607	0.107245	-0.266948	0.0261139	0.886551	0.765713	1.02646	0.687344082545455
154	edge_pheno1697	finn-b-F5_SCHIZO	Schizophrenia, schizotypal and delusio--l disorders || id:finn-b-F5_SCHIZO	#NAME?	Simple mode	30	0.0892271	0.196052	0.652412	-0.295034	0.473489	1.09333	0.744506	1.60559	--
155	edge_pheno1697	finn-b-F5_SCHIZO	Schizophrenia, schizotypal and delusio--l disorders || id:finn-b-F5_SCHIZO	#NAME?	Weighted mode	30	-0.175365	0.154263	0.264932	-0.47772	0.12699	0.839151	0.620196	1.13541	--
156	edge_pheno1698	finn-b-F5_SCHIZO	Schizophrenia, schizotypal and delusio--l disorders || id:finn-b-F5_SCHIZO	--(Global_measure)-Triple_netwoks(Default_mode,Central_executive,Salience)|Attention	MR Egger	23	0.102633	0.254627	0.690969	-0.396436	0.601702	1.10808	0.672714	1.82522	--
157	edge_pheno1698	finn-b-F5_SCHIZO	Schizophrenia, schizotypal and delusio--l disorders || id:finn-b-F5_SCHIZO	--(Global_measure)-Triple_netwoks(Default_mode,Central_executive,Salience)|Attention	Weighted median	23	0.194822	0.109552	0.0753464	-0.0199001	0.409544	1.21509	0.980297	1.50613	--
158	edge_pheno1698	finn-b-F5_SCHIZO	Schizophrenia, schizotypal and delusio--l disorders || id:finn-b-F5_SCHIZO	--(Global_measure)-Triple_netwoks(Default_mode,Central_executive,Salience)|Attention	Inverse variance weighted	23	0.0632175	0.0892894	0.478941	-0.11179	0.238225	1.06526	0.894232	1.26899	0.91257662927027
159	edge_pheno1698	finn-b-F5_SCHIZO	Schizophrenia, schizotypal and delusio--l disorders || id:finn-b-F5_SCHIZO	--(Global_measure)-Triple_netwoks(Default_mode,Central_executive,Salience)|Attention	Simple mode	23	-0.18059	0.222719	0.426142	-0.61712	0.25594	0.834777	0.539496	1.29167	--
160	edge_pheno1698	finn-b-F5_SCHIZO	Schizophrenia, schizotypal and delusio--l disorders || id:finn-b-F5_SCHIZO	--(Global_measure)-Triple_netwoks(Default_mode,Central_executive,Salience)|Attention	Weighted mode	23	0.210475	0.131319	0.123246	-0.0469106	0.46786	1.23426	0.954173	1.59657	--
161	edge_pheno1699	finn-b-F5_SCHIZO	Schizophrenia, schizotypal and delusio--l disorders || id:finn-b-F5_SCHIZO	--(Global_measure)-Triple_netwoks(Default_mode,Central_executive,Salience)|Attention	MR Egger	10	0.528002	0.491745	0.314259	-0.435818	1.49182	1.69554	0.646736	4.44519	--
162	edge_pheno1699	finn-b-F5_SCHIZO	Schizophrenia, schizotypal and delusio--l disorders || id:finn-b-F5_SCHIZO	--(Global_measure)-Triple_netwoks(Default_mode,Central_executive,Salience)|Attention	Weighted median	10	0.086057	0.218806	0.694096	-0.342803	0.514917	1.08987	0.709778	1.6735	--
163	edge_pheno1699	finn-b-F5_SCHIZO	Schizophrenia, schizotypal and delusio--l disorders || id:finn-b-F5_SCHIZO	--(Global_measure)-Triple_netwoks(Default_mode,Central_executive,Salience)|Attention	Inverse variance weighted	10	0.161427	0.164644	0.326858	-0.161275	0.484128	1.17519	0.851058	1.62276	0.853462949833333
164	edge_pheno1699	finn-b-F5_SCHIZO	Schizophrenia, schizotypal and delusio--l disorders || id:finn-b-F5_SCHIZO	--(Global_measure)-Triple_netwoks(Default_mode,Central_executive,Salience)|Attention	Simple mode	10	0.0600093	0.32762	0.858727	-0.582125	0.702144	1.06185	0.55871	2.01807	--
165	edge_pheno1699	finn-b-F5_SCHIZO	Schizophrenia, schizotypal and delusio--l disorders || id:finn-b-F5_SCHIZO	--(Global_measure)-Triple_netwoks(Default_mode,Central_executive,Salience)|Attention	Weighted mode	10	0.0494198	0.380568	0.899535	-0.696493	0.795332	1.05066	0.49833	2.21518	--
166	edge_pheno1701	finn-b-F5_SCHIZO	Schizophrenia, schizotypal and delusio--l disorders || id:finn-b-F5_SCHIZO	#NAME?	MR Egger	20	-0.0909015	0.314724	0.776012	-0.70776	0.525957	0.913108	0.492747	1.69208	--
167	edge_pheno1701	finn-b-F5_SCHIZO	Schizophrenia, schizotypal and delusio--l disorders || id:finn-b-F5_SCHIZO	#NAME?	Weighted median	20	-0.0510227	0.128782	0.691962	-0.303435	0.20139	0.950257	0.738278	1.2231	--
168	edge_pheno1701	finn-b-F5_SCHIZO	Schizophrenia, schizotypal and delusio--l disorders || id:finn-b-F5_SCHIZO	#NAME?	Inverse variance weighted	20	-0.114807	0.0909959	0.207069	-0.293159	0.0635455	0.891539	0.745904	1.06561	0.748633227307692
169	edge_pheno1701	finn-b-F5_SCHIZO	Schizophrenia, schizotypal and delusio--l disorders || id:finn-b-F5_SCHIZO	#NAME?	Simple mode	20	-0.0290006	0.224287	0.898478	-0.468602	0.410601	0.971416	0.625876	1.50772	--
170	edge_pheno1701	finn-b-F5_SCHIZO	Schizophrenia, schizotypal and delusio--l disorders || id:finn-b-F5_SCHIZO	#NAME?	Weighted mode	20	0.0248396	0.188724	0.89667	-0.345059	0.394739	1.02515	0.708178	1.484	--
171	edge_pheno249	finn-b-F5_SCHIZO	Schizophrenia, schizotypal and delusio--l disorders || id:finn-b-F5_SCHIZO	(Lingual|Fusiform)&(OccipitalPrecuneus)-(Visual)&(Default_mode|Central_executive)	Inverse variance weighted	2	0.296465	0.340546	0.383995	-0.371005	0.963936	1.3451	0.69004	2.622	0.859418047904762
172	edge_pheno262	finn-b-F5_SCHIZO	Schizophrenia, schizotypal and delusio--l disorders || id:finn-b-F5_SCHIZO	(Frontal|Cingulate)&(Angular|Temporal)-(Default_mode|Limbic)&(Default_mode|Central_executive)	Wald ratio	1	0.705181	0.402174	0.0795291	-0.0830791	1.49344	2.02421	0.920278	4.45239	--
173	edge_pheno286	finn-b-F5_SCHIZO	Schizophrenia, schizotypal and delusio--l disorders || id:finn-b-F5_SCHIZO	(OccipitalPrecuneus)&(Frontal_Sup)-(Default_mode|Central_executive)&(Default_mode)	Wald ratio	1	-0.592111	0.337688	0.0795291	-1.25398	0.0697581	0.553158	0.285367	1.07225	--
174	edge_pheno288	finn-b-F5_SCHIZO	Schizophrenia, schizotypal and delusio--l disorders || id:finn-b-F5_SCHIZO	(Frontal|Cerebellum)&(Frontal_Sup)-(Central_executive|Default_mode)&(Default_mode)	Wald ratio	1	-0.117197	0.393448	0.765801	-0.888355	0.65396	0.88941	0.411332	1.92314	--
175	edge_pheno303	finn-b-F5_SCHIZO	Schizophrenia, schizotypal and delusio--l disorders || id:finn-b-F5_SCHIZO	(RolandicOper|SupraMargi--l|Insula)&(Insula|Cingulate)-(Salience|Motor)&(Salience|Default_mode)	Inverse variance weighted	2	0.318393	0.251899	0.20624	-0.175329	0.812115	1.37492	0.839181	2.25267	0.765258828631579
176	edge_pheno389	finn-b-F5_SCHIZO	Schizophrenia, schizotypal and delusio--l disorders || id:finn-b-F5_SCHIZO	(Calcarine|Lingual)&(Postcentral|Precentral)-(Visual)&(Motor|Attention)	Wald ratio	1	-0.638359	0.405259	0.115213	-1.43267	0.155949	0.528158	0.238671	1.16877	--
177	edge_pheno405	finn-b-F5_SCHIZO	Schizophrenia, schizotypal and delusio--l disorders || id:finn-b-F5_SCHIZO	(Precuneus|Angular|Cingulate)&(Frontal_Sup)-(Default_mode|Central_executive)&(Default_mode|Central_executive)	Inverse variance weighted	2	0.281797	0.552028	0.609718	-0.800178	1.36377	1.32551	0.449249	3.91092	0.924411035451613
178	edge_pheno447	finn-b-F5_SCHIZO	Schizophrenia, schizotypal and delusio--l disorders || id:finn-b-F5_SCHIZO	(Postcentral|Precentral)&(Cerebellum)-(Motor)&(Subcortical-cerebellum)	Wald ratio	1	-0.473012	0.318952	0.138069	-1.09816	0.152134	0.623123	0.333485	1.16432	--
179	edge_pheno449	finn-b-F5_SCHIZO	Schizophrenia, schizotypal and delusio--l disorders || id:finn-b-F5_SCHIZO	(Calcarine|Lingual)&(Cerebellum)-(Visual)&(Subcortical-cerebellum)	Inverse variance weighted	2	0.14332	0.319075	0.653306	-0.482067	0.768706	1.1541	0.617506	2.15697	0.94965161328866
180	edge_pheno460	finn-b-F5_SCHIZO	Schizophrenia, schizotypal and delusio--l disorders || id:finn-b-F5_SCHIZO	(Precuneus|Cuneus|Cingulate)&(Cerebellum)-(Default_mode|Central_executive)&(Subcortical-cerebellum)	Wald ratio	1	0.623043	0.409209	0.12787	-0.179006	1.42509	1.86459	0.836101	4.15824	--
181	edge_pheno461	finn-b-F5_SCHIZO	Schizophrenia, schizotypal and delusio--l disorders || id:finn-b-F5_SCHIZO	(Postcentral|Precentral)&(Cerebellum)-(Motor|Attention)&(Subcortical-cerebellum)	Inverse variance weighted	2	-0.548432	0.285506	0.0547428	-1.10802	0.0111599	0.577855	0.330211	1.01122	0.643228
182	edge_pheno491	finn-b-F5_SCHIZO	Schizophrenia, schizotypal and delusio--l disorders || id:finn-b-F5_SCHIZO	(Precuneus|Angular|Cingulate)&(Frontal|Precentral)-(Default_mode|Central_executive)&(Central_executive)	Wald ratio	1	0.546389	0.321664	0.0893889	-0.0840734	1.17685	1.727	0.919364	3.24414	--
183	edge_pheno537	finn-b-F5_SCHIZO	Schizophrenia, schizotypal and delusio--l disorders || id:finn-b-F5_SCHIZO	(RolandicOper|SupraMargi--l|Insula)&(Precentral|Frontal|Supp_Motor_Area)-(Salience|Motor)&(Attention|Salience|Motor)	MR Egger	3	-3.23494	4.88251	0.62748	-12.8047	6.33478	0.0393624	2.75e-06	563.845	--
184	edge_pheno537	finn-b-F5_SCHIZO	Schizophrenia, schizotypal and delusio--l disorders || id:finn-b-F5_SCHIZO	(RolandicOper|SupraMargi--l|Insula)&(Precentral|Frontal|Supp_Motor_Area)-(Salience|Motor)&(Attention|Salience|Motor)	Weighted median	3	-0.178685	0.365763	0.625177	-0.895579	0.53821	0.836369	0.408371	1.71294	--
185	edge_pheno537	finn-b-F5_SCHIZO	Schizophrenia, schizotypal and delusio--l disorders || id:finn-b-F5_SCHIZO	(RolandicOper|SupraMargi--l|Insula)&(Precentral|Frontal|Supp_Motor_Area)-(Salience|Motor)&(Attention|Salience|Motor)	Inverse variance weighted	3	0.019565	0.291712	0.946526	-0.552191	0.591321	1.01976	0.575687	1.80637	0.988594203444444
186	edge_pheno537	finn-b-F5_SCHIZO	Schizophrenia, schizotypal and delusio--l disorders || id:finn-b-F5_SCHIZO	(RolandicOper|SupraMargi--l|Insula)&(Precentral|Frontal|Supp_Motor_Area)-(Salience|Motor)&(Attention|Salience|Motor)	Simple mode	3	-0.188846	0.412823	0.692234	-0.997979	0.620287	0.827914	0.368624	1.85946	--
187	edge_pheno537	finn-b-F5_SCHIZO	Schizophrenia, schizotypal and delusio--l disorders || id:finn-b-F5_SCHIZO	(RolandicOper|SupraMargi--l|Insula)&(Precentral|Frontal|Supp_Motor_Area)-(Salience|Motor)&(Attention|Salience|Motor)	Weighted mode	3	-0.19213	0.434318	0.701461	-1.04339	0.659134	0.825199	0.352257	1.93312	--
188	edge_pheno55	finn-b-F5_SCHIZO	Schizophrenia, schizotypal and delusio--l disorders || id:finn-b-F5_SCHIZO	(Postcentral|Precentral)&(Postcentral|Precentral)-(Motor)&(Motor)	Wald ratio	1	0.420553	0.276215	0.12787	-0.120829	0.961935	1.5228	0.886186	2.61676	--
189	edge_pheno558	finn-b-F5_SCHIZO	Schizophrenia, schizotypal and delusio--l disorders || id:finn-b-F5_SCHIZO	(Cerebellum)&(Precentral|Frontal|Supp_Motor_Area)-(Subcortical-cerebellum)&(Attention|Salience|Motor)	Wald ratio	1	-1.1646	0.423668	0.00598032	-1.99499	-0.334214	0.312046	0.136015	0.7159	--
190	edge_pheno574	finn-b-F5_SCHIZO	Schizophrenia, schizotypal and delusio--l disorders || id:finn-b-F5_SCHIZO	(Frontal_Sup)&(Supp_Motor_Area|Frontal)-(Default_mode)&(Salience|Default_mode)	Wald ratio	1	-0.248538	0.449356	0.580197	-1.12928	0.6322	0.779941	0.323267	1.88175	--
191	edge_pheno58	finn-b-F5_SCHIZO	Schizophrenia, schizotypal and delusio--l disorders || id:finn-b-F5_SCHIZO	(Pariental)&(Paracentral|Postcentral)-(Attention|Salience|Central_executive)&(Motor)	Wald ratio	1	-0.593712	0.396307	0.134104	-1.37047	0.183049	0.552273	0.253987	1.20087	--
192	edge_pheno590	finn-b-F5_SCHIZO	Schizophrenia, schizotypal and delusio--l disorders || id:finn-b-F5_SCHIZO	(RolandicOper|SupraMargi--l|Insula)&(Parietal)-(Salience|Motor)&(Central_executive|Salience)	MR Egger	5	-1.37929	0.693662	0.1409	-2.73887	-0.0197156	0.251756	0.0646433	0.980477	--
193	edge_pheno590	finn-b-F5_SCHIZO	Schizophrenia, schizotypal and delusio--l disorders || id:finn-b-F5_SCHIZO	(RolandicOper|SupraMargi--l|Insula)&(Parietal)-(Salience|Motor)&(Central_executive|Salience)	Weighted median	5	-0.299722	0.218081	0.16933	-0.727162	0.127718	0.741024	0.483279	1.13623	--
194	edge_pheno590	finn-b-F5_SCHIZO	Schizophrenia, schizotypal and delusio--l disorders || id:finn-b-F5_SCHIZO	(RolandicOper|SupraMargi--l|Insula)&(Parietal)-(Salience|Motor)&(Central_executive|Salience)	Inverse variance weighted	5	-0.184904	0.193538	0.33938	-0.564239	0.19443	0.831184	0.568793	1.21462	0.854510082696428
195	edge_pheno590	finn-b-F5_SCHIZO	Schizophrenia, schizotypal and delusio--l disorders || id:finn-b-F5_SCHIZO	(RolandicOper|SupraMargi--l|Insula)&(Parietal)-(Salience|Motor)&(Central_executive|Salience)	Simple mode	5	-0.284674	0.314046	0.415953	-0.900204	0.330855	0.752259	0.406487	1.39216	--
196	edge_pheno590	finn-b-F5_SCHIZO	Schizophrenia, schizotypal and delusio--l disorders || id:finn-b-F5_SCHIZO	(RolandicOper|SupraMargi--l|Insula)&(Parietal)-(Salience|Motor)&(Central_executive|Salience)	Weighted mode	5	-0.365438	0.22049	0.172781	-0.797599	0.0667224	0.693892	0.450409	1.069	--
197	edge_pheno593	finn-b-F5_SCHIZO	Schizophrenia, schizotypal and delusio--l disorders || id:finn-b-F5_SCHIZO	(Precuneus|Angular|Cingulate)&(Parietal)-(Default_mode|Central_executive)&(Central_executive|Salience)	MR Egger	4	1.08845	0.644997	0.233555	-0.175743	2.35265	2.96967	0.838834	10.5134	--
198	edge_pheno593	finn-b-F5_SCHIZO	Schizophrenia, schizotypal and delusio--l disorders || id:finn-b-F5_SCHIZO	(Precuneus|Angular|Cingulate)&(Parietal)-(Default_mode|Central_executive)&(Central_executive|Salience)	Weighted median	4	0.309708	0.21908	0.157458	-0.119689	0.739104	1.36303	0.887196	2.09406	--
199	edge_pheno593	finn-b-F5_SCHIZO	Schizophrenia, schizotypal and delusio--l disorders || id:finn-b-F5_SCHIZO	(Precuneus|Angular|Cingulate)&(Parietal)-(Default_mode|Central_executive)&(Central_executive|Salience)	Inverse variance weighted	4	0.140362	0.222021	0.527256	-0.294799	0.575522	1.15069	0.744681	1.77806	0.953116058615385
200	edge_pheno593	finn-b-F5_SCHIZO	Schizophrenia, schizotypal and delusio--l disorders || id:finn-b-F5_SCHIZO	(Precuneus|Angular|Cingulate)&(Parietal)-(Default_mode|Central_executive)&(Central_executive|Salience)	Simple mode	4	0.223893	0.415956	0.627768	-0.59138	1.03917	1.25094	0.553563	2.82686	--
201	edge_pheno593	finn-b-F5_SCHIZO	Schizophrenia, schizotypal and delusio--l disorders || id:finn-b-F5_SCHIZO	(Precuneus|Angular|Cingulate)&(Parietal)-(Default_mode|Central_executive)&(Central_executive|Salience)	Weighted mode	4	0.350761	0.22232	0.212732	-0.0849863	0.786508	1.42015	0.918525	2.19572	--
202	edge_pheno597	finn-b-F5_SCHIZO	Schizophrenia, schizotypal and delusio--l disorders || id:finn-b-F5_SCHIZO	(Temporal)&(Parietal)-(Default_mode)&(Central_executive|Salience)	MR Egger	9	0.366386	0.372469	0.358048	-0.363653	1.09642	1.44251	0.695133	2.99344	--
203	edge_pheno597	finn-b-F5_SCHIZO	Schizophrenia, schizotypal and delusio--l disorders || id:finn-b-F5_SCHIZO	(Temporal)&(Parietal)-(Default_mode)&(Central_executive|Salience)	Weighted median	9	0.286784	0.16001	0.0730877	-0.0268365	0.600404	1.33214	0.97352	1.82286	--
204	edge_pheno597	finn-b-F5_SCHIZO	Schizophrenia, schizotypal and delusio--l disorders || id:finn-b-F5_SCHIZO	(Temporal)&(Parietal)-(Default_mode)&(Central_executive|Salience)	Inverse variance weighted	9	0.238624	0.12769	0.0616542	-0.0116486	0.488897	1.2695	0.988419	1.63052	0.668710764923077
205	edge_pheno597	finn-b-F5_SCHIZO	Schizophrenia, schizotypal and delusio--l disorders || id:finn-b-F5_SCHIZO	(Temporal)&(Parietal)-(Default_mode)&(Central_executive|Salience)	Simple mode	9	0.231976	0.247408	0.375877	-0.252944	0.716896	1.26109	0.776511	2.04807	--
206	edge_pheno597	finn-b-F5_SCHIZO	Schizophrenia, schizotypal and delusio--l disorders || id:finn-b-F5_SCHIZO	(Temporal)&(Parietal)-(Default_mode)&(Central_executive|Salience)	Weighted mode	9	0.3248	0.177278	0.104293	-0.0226651	0.672265	1.38375	0.97759	1.95867	--
207	edge_pheno599	finn-b-F5_SCHIZO	Schizophrenia, schizotypal and delusio--l disorders || id:finn-b-F5_SCHIZO	(Angular|Temporal)&(Parietal)-(Default_mode|Central_executive)&(Central_executive|Salience)	Wald ratio	1	0.657771	0.401258	0.101157	-0.128696	1.44424	1.93048	0.879241	4.23862	--
208	edge_pheno601	finn-b-F5_SCHIZO	Schizophrenia, schizotypal and delusio--l disorders || id:finn-b-F5_SCHIZO	(Frontal_Sup)&(Parietal)-(Default_mode)&(Central_executive|Salience)	MR Egger	4	3.58141	2.63128	0.306555	-1.57589	8.73872	35.9243	0.206823	6239.93	--
209	edge_pheno601	finn-b-F5_SCHIZO	Schizophrenia, schizotypal and delusio--l disorders || id:finn-b-F5_SCHIZO	(Frontal_Sup)&(Parietal)-(Default_mode)&(Central_executive|Salience)	Weighted median	4	0.378138	0.264891	0.153429	-0.141048	0.897324	1.45956	0.868447	2.45303	--
210	edge_pheno601	finn-b-F5_SCHIZO	Schizophrenia, schizotypal and delusio--l disorders || id:finn-b-F5_SCHIZO	(Frontal_Sup)&(Parietal)-(Default_mode)&(Central_executive|Salience)	Inverse variance weighted	4	0.31354	0.218318	0.150956	-0.114363	0.741442	1.36826	0.891934	2.09896	0.644995881909091
211	edge_pheno601	finn-b-F5_SCHIZO	Schizophrenia, schizotypal and delusio--l disorders || id:finn-b-F5_SCHIZO	(Frontal_Sup)&(Parietal)-(Default_mode)&(Central_executive|Salience)	Simple mode	4	0.0191498	0.406064	0.96535	-0.776735	0.815034	1.01933	0.459905	2.25925	--
212	edge_pheno601	finn-b-F5_SCHIZO	Schizophrenia, schizotypal and delusio--l disorders || id:finn-b-F5_SCHIZO	(Frontal_Sup)&(Parietal)-(Default_mode)&(Central_executive|Salience)	Weighted mode	4	0.541377	0.392511	0.26165	-0.227946	1.3107	1.71837	0.796168	3.70877	--
213	edge_pheno606	finn-b-F5_SCHIZO	Schizophrenia, schizotypal and delusio--l disorders || id:finn-b-F5_SCHIZO	(Parietal)&(Parietal)-(Attention|Central_executive|Salience)&(Central_executive|Salience)	Wald ratio	1	0.062889	0.500866	0.90008	-0.918808	1.04459	1.06491	0.398994	2.84222	--
214	edge_pheno609	finn-b-F5_SCHIZO	Schizophrenia, schizotypal and delusio--l disorders || id:finn-b-F5_SCHIZO	(Frontal_Sup)&(Parietal)-(Default_mode|Central_executive)&(Central_executive|Salience)	MR Egger	3	-0.797593	2.69143	0.81659	-6.0728	4.47762	0.450412	0.0023047	88.0248	--
215	edge_pheno609	finn-b-F5_SCHIZO	Schizophrenia, schizotypal and delusio--l disorders || id:finn-b-F5_SCHIZO	(Frontal_Sup)&(Parietal)-(Default_mode|Central_executive)&(Central_executive|Salience)	Weighted median	3	0.400085	0.262092	0.126884	-0.113615	0.913785	1.49195	0.892602	2.49374	--
216	edge_pheno609	finn-b-F5_SCHIZO	Schizophrenia, schizotypal and delusio--l disorders || id:finn-b-F5_SCHIZO	(Frontal_Sup)&(Parietal)-(Default_mode|Central_executive)&(Central_executive|Salience)	Inverse variance weighted	3	0.3035	0.574427	0.597254	-0.822377	1.42938	1.35459	0.439386	4.1761	0.925416207824176
217	edge_pheno609	finn-b-F5_SCHIZO	Schizophrenia, schizotypal and delusio--l disorders || id:finn-b-F5_SCHIZO	(Frontal_Sup)&(Parietal)-(Default_mode|Central_executive)&(Central_executive|Salience)	Simple mode	3	0.726621	0.373619	0.191225	-0.00567264	1.45892	2.06808	0.994343	4.30129	--
218	edge_pheno609	finn-b-F5_SCHIZO	Schizophrenia, schizotypal and delusio--l disorders || id:finn-b-F5_SCHIZO	(Frontal_Sup)&(Parietal)-(Default_mode|Central_executive)&(Central_executive|Salience)	Weighted mode	3	0.469053	0.276982	0.232451	-0.0738327	1.01194	1.59848	0.928827	2.75093	--
219	edge_pheno621	finn-b-F5_SCHIZO	Schizophrenia, schizotypal and delusio--l disorders || id:finn-b-F5_SCHIZO	(Precuneus|Angular|Cingulate)&(Paracentral)-(Default_mode|Central_executive)&(Motor)	Wald ratio	1	-0.617236	0.416203	0.138069	-1.43299	0.198521	0.539433	0.238594	1.2196	--
220	edge_pheno624	finn-b-F5_SCHIZO	Schizophrenia, schizotypal and delusio--l disorders || id:finn-b-F5_SCHIZO	(Calcarine|Lingual)&(Paracentral)-(Visual)&(Motor)	Wald ratio	1	-0.437205	0.29556	0.139075	-1.0165	0.142092	0.645839	0.361858	1.15268	--
221	edge_pheno636	finn-b-F5_SCHIZO	Schizophrenia, schizotypal and delusio--l disorders || id:finn-b-F5_SCHIZO	(Postcentral|Precentral)&(Paracentral)-(Motor|Attention)&(Motor)	Wald ratio	1	0.609472	0.410967	0.138069	-0.196024	1.41497	1.83946	0.821993	4.11636	--
222	edge_pheno639	finn-b-F5_SCHIZO	Schizophrenia, schizotypal and delusio--l disorders || id:finn-b-F5_SCHIZO	(Cerebellum)&(Paracentral)-(Subcortical-cerebellum)&(Motor)	Wald ratio	1	-0.331092	0.223256	0.138069	-0.768673	0.106489	0.718139	0.463628	1.11237	--
223	edge_pheno65	finn-b-F5_SCHIZO	Schizophrenia, schizotypal and delusio--l disorders || id:finn-b-F5_SCHIZO	(Postcentral|Precentral)&(Paracentral|Postcentral)-(Motor)&(Motor)	Inverse variance weighted	2	0.387955	0.194663	0.0462654	0.00641689	0.769494	1.47396	1.00644	2.15867	0.652342
224	edge_pheno66	finn-b-F5_SCHIZO	Schizophrenia, schizotypal and delusio--l disorders || id:finn-b-F5_SCHIZO	(Postcentral|Precentral)&(Paracentral|Postcentral)-(Motor)&(Motor)	Wald ratio	1	0.430213	0.290833	0.139075	-0.139819	1.00024	1.53758	0.869515	2.71895	--
225	edge_pheno674	finn-b-F5_SCHIZO	Schizophrenia, schizotypal and delusio--l disorders || id:finn-b-F5_SCHIZO	(Parietal)&(Frontal)-(Central_executive|Salience)&(Central_executive)	MR Egger	5	0.576188	0.538643	0.363173	-0.479553	1.63193	1.77924	0.61906	5.11373	--
226	edge_pheno674	finn-b-F5_SCHIZO	Schizophrenia, schizotypal and delusio--l disorders || id:finn-b-F5_SCHIZO	(Parietal)&(Frontal)-(Central_executive|Salience)&(Central_executive)	Weighted median	5	0.124862	0.22	0.570338	-0.306338	0.556061	1.13299	0.736138	1.74379	--
227	edge_pheno674	finn-b-F5_SCHIZO	Schizophrenia, schizotypal and delusio--l disorders || id:finn-b-F5_SCHIZO	(Parietal)&(Frontal)-(Central_executive|Salience)&(Central_executive)	Inverse variance weighted	5	0.169881	0.182505	0.35194	-0.187828	0.52759	1.18516	0.828758	1.69484	0.870588247894737
228	edge_pheno674	finn-b-F5_SCHIZO	Schizophrenia, schizotypal and delusio--l disorders || id:finn-b-F5_SCHIZO	(Parietal)&(Frontal)-(Central_executive|Salience)&(Central_executive)	Simple mode	5	0.00489526	0.354624	0.989647	-0.690167	0.699958	1.00491	0.501492	2.01367	--
229	edge_pheno674	finn-b-F5_SCHIZO	Schizophrenia, schizotypal and delusio--l disorders || id:finn-b-F5_SCHIZO	(Parietal)&(Frontal)-(Central_executive|Salience)&(Central_executive)	Weighted mode	5	0.374008	0.267364	0.234413	-0.150025	0.898042	1.45355	0.860686	2.45479	--
230	edge_pheno681	finn-b-F5_SCHIZO	Schizophrenia, schizotypal and delusio--l disorders || id:finn-b-F5_SCHIZO	(Postcentral|Precentral)&(Postcentral|Precentral)-(Motor)&(Motor|Attention)	Wald ratio	1	0.491449	0.322779	0.12787	-0.141197	1.1241	1.63468	0.868318	3.07743	--
231	edge_pheno683	finn-b-F5_SCHIZO	Schizophrenia, schizotypal and delusio--l disorders || id:finn-b-F5_SCHIZO	(Calcarine|Lingual)&(Postcentral|Precentral)-(Visual)&(Motor|Attention)	Wald ratio	1	-0.465263	0.313727	0.138069	-1.08017	0.149642	0.62797	0.339538	1.16142	--
232	edge_pheno695	finn-b-F5_SCHIZO	Schizophrenia, schizotypal and delusio--l disorders || id:finn-b-F5_SCHIZO	(Postcentral|Precentral)&(Postcentral|Precentral)-(Motor|Attention)&(Motor|Attention)	Wald ratio	1	0.532938	0.344918	0.122319	-0.143102	1.20898	1.70393	0.866665	3.35006	--
233	edge_pheno698	finn-b-F5_SCHIZO	Schizophrenia, schizotypal and delusio--l disorders || id:finn-b-F5_SCHIZO	(Cerebellum)&(Postcentral|Precentral)-(Subcortical-cerebellum)&(Motor|Attention)	Wald ratio	1	-0.33136	0.223436	0.138069	-0.769296	0.106575	0.717946	0.463339	1.11246	--
234	edge_pheno705	finn-b-F5_SCHIZO	Schizophrenia, schizotypal and delusio--l disorders || id:finn-b-F5_SCHIZO	(Paracentral)&(Postcentral|Precentral)-(Motor)&(Motor|Attention)	Inverse variance weighted	2	0.186723	0.648369	0.773355	-1.08408	1.45753	1.20529	0.338213	4.29532	1
235	edge_pheno716	finn-b-F5_SCHIZO	Schizophrenia, schizotypal and delusio--l disorders || id:finn-b-F5_SCHIZO	(OccipitalPrecuneus)&(Temporal|Frontal|Supp_Motor_Area)-(Default_mode|Central_executive)&(Default_mode|Salience)	Wald ratio	1	0.655972	0.374109	0.0795291	-0.0772817	1.38923	1.92701	0.925629	4.01174	--
236	edge_pheno767	finn-b-F5_SCHIZO	Schizophrenia, schizotypal and delusio--l disorders || id:finn-b-F5_SCHIZO	(Parietal)&(Parietal|Postcentral|Precuneus)-(Central_executive|Salience)&(Attention)	Inverse variance weighted	2	-0.151588	0.326878	0.64283	-0.792268	0.489092	0.859342	0.452817	1.63084	0.954095123873684
237	edge_pheno777	finn-b-F5_SCHIZO	Schizophrenia, schizotypal and delusio--l disorders || id:finn-b-F5_SCHIZO	(Postcentral|Precentral)&(Postcentral|Precentral)-(Motor)&(Motor)	Inverse variance weighted	2	-0.438241	0.612515	0.474314	-1.63877	0.762289	0.64517	0.194219	2.14318	0.916140737794521
238	edge_pheno789	finn-b-F5_SCHIZO	Schizophrenia, schizotypal and delusio--l disorders || id:finn-b-F5_SCHIZO	(Parietal)&(Postcentral|Precentral)-(Attention|Central_executive|Salience)&(Motor)	Wald ratio	1	0.9906	0.517236	0.0554697	-0.0231833	2.00438	2.69285	0.977083	7.42151	--
239	edge_pheno794	finn-b-F5_SCHIZO	Schizophrenia, schizotypal and delusio--l disorders || id:finn-b-F5_SCHIZO	(Cerebellum)&(Postcentral|Precentral)-(Subcortical-cerebellum)&(Motor)	Wald ratio	1	-0.628522	0.399969	0.116083	-1.41246	0.155416	0.533379	0.243543	1.16814	--
240	edge_pheno801	finn-b-F5_SCHIZO	Schizophrenia, schizotypal and delusio--l disorders || id:finn-b-F5_SCHIZO	(Paracentral)&(Postcentral|Precentral)-(Motor)&(Motor)	Wald ratio	1	0.631646	0.41282	0.125998	-0.177482	1.44077	1.8807	0.837376	4.22396	--
241	edge_pheno810	finn-b-F5_SCHIZO	Schizophrenia, schizotypal and delusio--l disorders || id:finn-b-F5_SCHIZO	(Precuneus|Angular|Cingulate)&(Precuneus)-(Default_mode|Central_executive)&(Default_mode|Central_executive)	Inverse variance weighted	2	0.714651	0.46852	0.127175	-0.203649	1.63295	2.04347	0.815749	5.11896	0.664137740444445
242	edge_pheno812	finn-b-F5_SCHIZO	Schizophrenia, schizotypal and delusio--l disorders || id:finn-b-F5_SCHIZO	(Frontal|Cingulate)&(Precuneus)-(Default_mode|Limbic)&(Default_mode|Central_executive)	Wald ratio	1	-0.186306	0.377692	0.621819	-0.926582	0.553971	0.83002	0.395905	1.74015	--
243	edge_pheno815	finn-b-F5_SCHIZO	Schizophrenia, schizotypal and delusio--l disorders || id:finn-b-F5_SCHIZO	(OccipitalPrecuneus)&(Precuneus)-(Default_mode|Central_executive)&(Default_mode|Central_executive)	MR Egger	3	0.995067	2.00193	0.706335	-2.92872	4.91885	2.70491	0.0534656	136.845	--
244	edge_pheno815	finn-b-F5_SCHIZO	Schizophrenia, schizotypal and delusio--l disorders || id:finn-b-F5_SCHIZO	(OccipitalPrecuneus)&(Precuneus)-(Default_mode|Central_executive)&(Default_mode|Central_executive)	Weighted median	3	-0.0160869	0.300392	0.957291	-0.604854	0.572681	0.984042	0.546154	1.77301	--
245	edge_pheno815	finn-b-F5_SCHIZO	Schizophrenia, schizotypal and delusio--l disorders || id:finn-b-F5_SCHIZO	(OccipitalPrecuneus)&(Precuneus)-(Default_mode|Central_executive)&(Default_mode|Central_executive)	Inverse variance weighted	3	-0.0805343	0.324688	0.804106	-0.716922	0.555853	0.922623	0.488253	1.74343	0.994552501736842
246	edge_pheno815	finn-b-F5_SCHIZO	Schizophrenia, schizotypal and delusio--l disorders || id:finn-b-F5_SCHIZO	(OccipitalPrecuneus)&(Precuneus)-(Default_mode|Central_executive)&(Default_mode|Central_executive)	Simple mode	3	0.295101	0.554283	0.647676	-0.791295	1.3815	1.34326	0.453258	3.98085	--
247	edge_pheno815	finn-b-F5_SCHIZO	Schizophrenia, schizotypal and delusio--l disorders || id:finn-b-F5_SCHIZO	(OccipitalPrecuneus)&(Precuneus)-(Default_mode|Central_executive)&(Default_mode|Central_executive)	Weighted mode	3	-0.473222	0.334991	0.293287	-1.1298	0.183361	0.622992	0.323096	1.20125	--
248	edge_pheno816	finn-b-F5_SCHIZO	Schizophrenia, schizotypal and delusio--l disorders || id:finn-b-F5_SCHIZO	(Angular|Temporal)&(Precuneus)-(Default_mode|Central_executive)&(Default_mode|Central_executive)	Wald ratio	1	0.585796	0.825288	0.477823	-1.03177	2.20336	1.79642	0.356376	9.05538	--
249	edge_pheno824	finn-b-F5_SCHIZO	Schizophrenia, schizotypal and delusio--l disorders || id:finn-b-F5_SCHIZO	(Precuneus|Cuneus|Cingulate)&(Precuneus)-(Default_mode|Central_executive)&(Default_mode|Central_executive)	Inverse variance weighted	2	-0.0737603	0.272101	0.786332	-0.607079	0.459558	0.928894	0.54494	1.58337	0.998854352702703
250	edge_pheno867	finn-b-F5_SCHIZO	Schizophrenia, schizotypal and delusio--l disorders || id:finn-b-F5_SCHIZO	(Precentral|Frontal|Supp_Motor_Area)&(Frontal)-(Attention|Salience|Motor)&(Central_executive|Salience)	Inverse variance weighted	2	-0.194494	0.288388	0.500046	-0.759734	0.370746	0.823251	0.467791	1.44882	0.940086
251	edge_pheno869	finn-b-F5_SCHIZO	Schizophrenia, schizotypal and delusio--l disorders || id:finn-b-F5_SCHIZO	(Parietal)&(Frontal)-(Central_executive|Salience)&(Central_executive|Salience)	MR Egger	4	-1.37403	2.43161	0.628957	-6.13998	3.39192	0.253085	0.00215497	29.7229	--
252	edge_pheno869	finn-b-F5_SCHIZO	Schizophrenia, schizotypal and delusio--l disorders || id:finn-b-F5_SCHIZO	(Parietal)&(Frontal)-(Central_executive|Salience)&(Central_executive|Salience)	Weighted median	4	-0.360556	0.281952	0.200972	-0.913181	0.192069	0.697289	0.401246	1.21175	--
253	edge_pheno869	finn-b-F5_SCHIZO	Schizophrenia, schizotypal and delusio--l disorders || id:finn-b-F5_SCHIZO	(Parietal)&(Frontal)-(Central_executive|Salience)&(Central_executive|Salience)	Inverse variance weighted	4	-0.266558	0.309677	0.389369	-0.873525	0.340409	0.766012	0.417478	1.40552	0.85782959596875
254	edge_pheno869	finn-b-F5_SCHIZO	Schizophrenia, schizotypal and delusio--l disorders || id:finn-b-F5_SCHIZO	(Parietal)&(Frontal)-(Central_executive|Salience)&(Central_executive|Salience)	Simple mode	4	-0.670093	0.490233	0.26508	-1.63095	0.290763	0.511661	0.195744	1.33745	--
255	edge_pheno869	finn-b-F5_SCHIZO	Schizophrenia, schizotypal and delusio--l disorders || id:finn-b-F5_SCHIZO	(Parietal)&(Frontal)-(Central_executive|Salience)&(Central_executive|Salience)	Weighted mode	4	-0.613347	0.443074	0.260267	-1.48177	0.255078	0.541535	0.227235	1.29056	--
256	edge_pheno87	finn-b-F5_SCHIZO	Schizophrenia, schizotypal and delusio--l disorders || id:finn-b-F5_SCHIZO	(Parietal|Temporal)&(Cingulate|Frontal)-(Default_mode|Central_executive)&(Default_mode|Central_executive|Salience)	Wald ratio	1	0.665112	0.423253	0.116083	-0.164464	1.49469	1.94471	0.848348	4.45794	--
257	edge_pheno882	finn-b-F5_SCHIZO	Schizophrenia, schizotypal and delusio--l disorders || id:finn-b-F5_SCHIZO	(Postcentral|Precentral)&(Subcortical)-(Motor)&(Subcortical-cerebellum)	Inverse variance weighted	2	0.111175	0.534577	0.835253	-0.936595	1.15895	1.11759	0.39196	3.18657	0.981423
258	edge_pheno899	finn-b-F5_SCHIZO	Schizophrenia, schizotypal and delusio--l disorders || id:finn-b-F5_SCHIZO	(Cerebellum)&(Subcortical)-(Subcortical-cerebellum)&(Subcortical-cerebellum)	Wald ratio	1	0.629328	0.399525	0.115213	-0.153742	1.4124	1.87635	0.857493	4.10579	--
259	edge_pheno903	finn-b-F5_SCHIZO	Schizophrenia, schizotypal and delusio--l disorders || id:finn-b-F5_SCHIZO	(Precentral|Frontal|Supp_Motor_Area)&(Subcortical)-(Attention|Salience|Motor)&(Subcortical-cerebellum)	Wald ratio	1	-0.0208046	0.390087	0.957466	-0.785374	0.743765	0.97941	0.455949	2.10384	--
260	edge_pheno908	finn-b-F5_SCHIZO	Schizophrenia, schizotypal and delusio--l disorders || id:finn-b-F5_SCHIZO	(Postcentral|Precentral)&(Subcortical)-(Motor|Attention)&(Subcortical-cerebellum)	Wald ratio	1	-0.588102	0.364651	0.106792	-1.30282	0.126613	0.55538	0.271765	1.13498	--
261	edge_pheno918	finn-b-F5_SCHIZO	Schizophrenia, schizotypal and delusio--l disorders || id:finn-b-F5_SCHIZO	(Precuneus|Angular|Cingulate)&(Precuneus|Parietal_Sup)-(Default_mode|Central_executive)&(Attention|Central_executive)	MR Egger	3	2.33109	2.31956	0.498422	-2.21525	6.87744	10.2892	0.109126	970.135	--
262	edge_pheno918	finn-b-F5_SCHIZO	Schizophrenia, schizotypal and delusio--l disorders || id:finn-b-F5_SCHIZO	(Precuneus|Angular|Cingulate)&(Precuneus|Parietal_Sup)-(Default_mode|Central_executive)&(Attention|Central_executive)	Weighted median	3	0.510509	0.318804	0.109305	-0.114347	1.13537	1.66614	0.891948	3.11231	--
263	edge_pheno918	finn-b-F5_SCHIZO	Schizophrenia, schizotypal and delusio--l disorders || id:finn-b-F5_SCHIZO	(Precuneus|Angular|Cingulate)&(Precuneus|Parietal_Sup)-(Default_mode|Central_executive)&(Attention|Central_executive)	Inverse variance weighted	3	0.638513	0.323108	0.0481365	0.0052219	1.2718	1.89366	1.00524	3.56728	0.617022280909091
264	edge_pheno918	finn-b-F5_SCHIZO	Schizophrenia, schizotypal and delusio--l disorders || id:finn-b-F5_SCHIZO	(Precuneus|Angular|Cingulate)&(Precuneus|Parietal_Sup)-(Default_mode|Central_executive)&(Attention|Central_executive)	Simple mode	3	0.376943	0.427989	0.471363	-0.461915	1.2158	1.45782	0.630076	3.37299	--
265	edge_pheno918	finn-b-F5_SCHIZO	Schizophrenia, schizotypal and delusio--l disorders || id:finn-b-F5_SCHIZO	(Precuneus|Angular|Cingulate)&(Precuneus|Parietal_Sup)-(Default_mode|Central_executive)&(Attention|Central_executive)	Weighted mode	3	0.454901	0.401468	0.374726	-0.331977	1.24178	1.57602	0.717504	3.46177	--
266	edge_pheno932	finn-b-F5_SCHIZO	Schizophrenia, schizotypal and delusio--l disorders || id:finn-b-F5_SCHIZO	(Precuneus|Cuneus|Cingulate)&(Precuneus|Parietal_Sup)-(Default_mode|Central_executive)&(Attention|Central_executive)	Inverse variance weighted	2	-0.033522	0.321748	0.917021	-0.664149	0.597105	0.967034	0.514711	1.81685	0.987022464206107
267	edge_pheno942	finn-b-F5_SCHIZO	Schizophrenia, schizotypal and delusio--l disorders || id:finn-b-F5_SCHIZO	(Parietal)&(Precuneus|Parietal_Sup)-(Central_executive|Salience)&(Attention|Central_executive)	MR Egger	3	0.58888	9.62868	0.961113	-18.2833	19.4611	1.80197	1.15e-08	2.83038e+08	--
268	edge_pheno942	finn-b-F5_SCHIZO	Schizophrenia, schizotypal and delusio--l disorders || id:finn-b-F5_SCHIZO	(Parietal)&(Precuneus|Parietal_Sup)-(Central_executive|Salience)&(Attention|Central_executive)	Weighted median	3	0.414477	0.378843	0.273928	-0.328055	1.15701	1.51358	0.720323	3.18041	--
269	edge_pheno942	finn-b-F5_SCHIZO	Schizophrenia, schizotypal and delusio--l disorders || id:finn-b-F5_SCHIZO	(Parietal)&(Precuneus|Parietal_Sup)-(Central_executive|Salience)&(Attention|Central_executive)	Inverse variance weighted	3	0.522304	0.302353	0.0840844	-0.0703079	1.11492	1.68591	0.932107	3.04931	0.697405574117647
270	edge_pheno942	finn-b-F5_SCHIZO	Schizophrenia, schizotypal and delusio--l disorders || id:finn-b-F5_SCHIZO	(Parietal)&(Precuneus|Parietal_Sup)-(Central_executive|Salience)&(Attention|Central_executive)	Simple mode	3	0.345965	0.415977	0.49307	-0.46935	1.16128	1.41335	0.625409	3.19402	--
271	edge_pheno942	finn-b-F5_SCHIZO	Schizophrenia, schizotypal and delusio--l disorders || id:finn-b-F5_SCHIZO	(Parietal)&(Precuneus|Parietal_Sup)-(Central_executive|Salience)&(Attention|Central_executive)	Weighted mode	3	0.345965	0.44126	0.51513	-0.518904	1.21083	1.41335	0.595172	3.35628	--
272	edge_pheno956	finn-b-F5_SCHIZO	Schizophrenia, schizotypal and delusio--l disorders || id:finn-b-F5_SCHIZO	(Precuneus|Angular|Cingulate)&(Frontal)-(Default_mode|Central_executive)&(Central_executive)	Inverse variance weighted	2	0.154128	0.304748	0.613027	-0.443178	0.751435	1.16664	0.641993	2.12004	0.919541
273	edge_pheno965	finn-b-F5_SCHIZO	Schizophrenia, schizotypal and delusio--l disorders || id:finn-b-F5_SCHIZO	(Cuneus|Occipital)&(Frontal)-(Visual)&(Central_executive)	Wald ratio	1	-1.0202	0.413749	0.0136725	-1.83115	-0.209255	0.360521	0.160229	0.811188	--
274	node_pheno1	finn-b-F5_SCHIZO	Schizophrenia, schizotypal and delusio--l disorders || id:finn-b-F5_SCHIZO	Cerebellum|Precuneus-Default_mode	MR Egger	15	-0.444542	0.338271	0.211509	-1.10755	0.218468	0.641118	0.330367	1.24417	--
275	node_pheno1	finn-b-F5_SCHIZO	Schizophrenia, schizotypal and delusio--l disorders || id:finn-b-F5_SCHIZO	Cerebellum|Precuneus-Default_mode	Weighted median	15	-0.0687141	0.14137	0.626926	-0.3458	0.208371	0.933594	0.707654	1.23167	--
276	node_pheno1	finn-b-F5_SCHIZO	Schizophrenia, schizotypal and delusio--l disorders || id:finn-b-F5_SCHIZO	Cerebellum|Precuneus-Default_mode	Inverse variance weighted	15	-0.0837093	0.108642	0.440998	-0.296647	0.129228	0.919699	0.743307	1.13795	0.901169768869565
277	node_pheno1	finn-b-F5_SCHIZO	Schizophrenia, schizotypal and delusio--l disorders || id:finn-b-F5_SCHIZO	Cerebellum|Precuneus-Default_mode	Simple mode	15	0.0906443	0.238528	0.709637	-0.376871	0.55816	1.09488	0.686004	1.74745	--
278	node_pheno1	finn-b-F5_SCHIZO	Schizophrenia, schizotypal and delusio--l disorders || id:finn-b-F5_SCHIZO	Cerebellum|Precuneus-Default_mode	Weighted mode	15	-0.0060913	0.194804	0.975496	-0.387906	0.375724	0.993927	0.678476	1.45605	--
279	node_pheno10	finn-b-F5_SCHIZO	Schizophrenia, schizotypal and delusio--l disorders || id:finn-b-F5_SCHIZO	Postcentral|Precentral-Motor	MR Egger	6	1.17231	1.30292	0.419118	-1.3814	3.72603	3.22946	0.251226	41.514	--
280	node_pheno10	finn-b-F5_SCHIZO	Schizophrenia, schizotypal and delusio--l disorders || id:finn-b-F5_SCHIZO	Postcentral|Precentral-Motor	Weighted median	6	-0.00906063	0.20165	0.964161	-0.404295	0.386173	0.99098	0.667447	1.47134	--
281	node_pheno10	finn-b-F5_SCHIZO	Schizophrenia, schizotypal and delusio--l disorders || id:finn-b-F5_SCHIZO	Postcentral|Precentral-Motor	Inverse variance weighted	6	-0.0323492	0.204479	0.874297	-0.433128	0.36843	0.968168	0.648477	1.44546	1
282	node_pheno10	finn-b-F5_SCHIZO	Schizophrenia, schizotypal and delusio--l disorders || id:finn-b-F5_SCHIZO	Postcentral|Precentral-Motor	Simple mode	6	0.131654	0.337872	0.712836	-0.530576	0.793883	1.14071	0.588266	2.21197	--
283	node_pheno10	finn-b-F5_SCHIZO	Schizophrenia, schizotypal and delusio--l disorders || id:finn-b-F5_SCHIZO	Postcentral|Precentral-Motor	Weighted mode	6	0.0741283	0.32845	0.830377	-0.569634	0.71789	1.07694	0.565733	2.0501	--
284	node_pheno11	finn-b-F5_SCHIZO	Schizophrenia, schizotypal and delusio--l disorders || id:finn-b-F5_SCHIZO	Postcentral|Precentral-Motor	MR Egger	5	0.747843	0.888525	0.461773	-0.993665	2.48935	2.11244	0.370217	12.0535	--
285	node_pheno11	finn-b-F5_SCHIZO	Schizophrenia, schizotypal and delusio--l disorders || id:finn-b-F5_SCHIZO	Postcentral|Precentral-Motor	Weighted median	5	-0.0100061	0.210462	0.96208	-0.422513	0.4025	0.990044	0.655398	1.49556	--
286	node_pheno11	finn-b-F5_SCHIZO	Schizophrenia, schizotypal and delusio--l disorders || id:finn-b-F5_SCHIZO	Postcentral|Precentral-Motor	Inverse variance weighted	5	0.0205669	0.181302	0.909682	-0.334784	0.375918	1.02078	0.715493	1.45633	0.99430323927907
287	node_pheno11	finn-b-F5_SCHIZO	Schizophrenia, schizotypal and delusio--l disorders || id:finn-b-F5_SCHIZO	Postcentral|Precentral-Motor	Simple mode	5	-0.185364	0.315325	0.588218	-0.8034	0.432673	0.830802	0.447804	1.54137	--
288	node_pheno11	finn-b-F5_SCHIZO	Schizophrenia, schizotypal and delusio--l disorders || id:finn-b-F5_SCHIZO	Postcentral|Precentral-Motor	Weighted mode	5	-0.17798	0.325692	0.613797	-0.816336	0.460376	0.836959	0.442048	1.58467	--
289	node_pheno12	finn-b-F5_SCHIZO	Schizophrenia, schizotypal and delusio--l disorders || id:finn-b-F5_SCHIZO	Paracentral|Postcentral-Motor	MR Egger	8	0.419247	0.393532	0.327702	-0.352076	1.19057	1.52082	0.703227	3.28895	--
290	node_pheno12	finn-b-F5_SCHIZO	Schizophrenia, schizotypal and delusio--l disorders || id:finn-b-F5_SCHIZO	Paracentral|Postcentral-Motor	Weighted median	8	0.0644281	0.170999	0.706341	-0.27073	0.399587	1.06655	0.762822	1.49121	--
291	node_pheno12	finn-b-F5_SCHIZO	Schizophrenia, schizotypal and delusio--l disorders || id:finn-b-F5_SCHIZO	Paracentral|Postcentral-Motor	Inverse variance weighted	8	0.0065261	0.143209	0.963653	-0.274163	0.287215	1.00655	0.760208	1.33271	0.984601553217391
292	node_pheno12	finn-b-F5_SCHIZO	Schizophrenia, schizotypal and delusio--l disorders || id:finn-b-F5_SCHIZO	Paracentral|Postcentral-Motor	Simple mode	8	-0.118415	0.309606	0.71346	-0.725242	0.488412	0.888327	0.484207	1.62973	--
293	node_pheno12	finn-b-F5_SCHIZO	Schizophrenia, schizotypal and delusio--l disorders || id:finn-b-F5_SCHIZO	Paracentral|Postcentral-Motor	Weighted mode	8	0.278205	0.202175	0.211211	-0.118057	0.674468	1.32076	0.888645	1.96299	--
294	node_pheno13	finn-b-F5_SCHIZO	Schizophrenia, schizotypal and delusio--l disorders || id:finn-b-F5_SCHIZO	Frontal|Supp_Motor_Area|Temporal-Default_mode|Salience	MR Egger	10	0.190663	0.489461	0.707043	-0.768679	1.15001	1.21005	0.463625	3.15821	--
295	node_pheno13	finn-b-F5_SCHIZO	Schizophrenia, schizotypal and delusio--l disorders || id:finn-b-F5_SCHIZO	Frontal|Supp_Motor_Area|Temporal-Default_mode|Salience	Weighted median	10	-0.0750891	0.152778	0.623079	-0.374535	0.224356	0.927661	0.687609	1.25152	--
296	node_pheno13	finn-b-F5_SCHIZO	Schizophrenia, schizotypal and delusio--l disorders || id:finn-b-F5_SCHIZO	Frontal|Supp_Motor_Area|Temporal-Default_mode|Salience	Inverse variance weighted	10	-0.00485534	0.114977	0.966316	-0.23021	0.220499	0.995156	0.794367	1.2467	0.980220057604316
297	node_pheno13	finn-b-F5_SCHIZO	Schizophrenia, schizotypal and delusio--l disorders || id:finn-b-F5_SCHIZO	Frontal|Supp_Motor_Area|Temporal-Default_mode|Salience	Simple mode	10	-0.13456	0.238204	0.585948	-0.60144	0.332319	0.8741	0.548022	1.3942	--
298	node_pheno13	finn-b-F5_SCHIZO	Schizophrenia, schizotypal and delusio--l disorders || id:finn-b-F5_SCHIZO	Frontal|Supp_Motor_Area|Temporal-Default_mode|Salience	Weighted mode	10	-0.117244	0.213043	0.595484	-0.534808	0.300319	0.889368	0.585782	1.35029	--
299	node_pheno14	finn-b-F5_SCHIZO	Schizophrenia, schizotypal and delusio--l disorders || id:finn-b-F5_SCHIZO	Cingulate|Frontal-Default_mode|Central_executive|Salience	MR Egger	19	-0.0846717	0.247869	0.736839	-0.570495	0.401152	0.918814	0.565246	1.49354	--
300	node_pheno14	finn-b-F5_SCHIZO	Schizophrenia, schizotypal and delusio--l disorders || id:finn-b-F5_SCHIZO	Cingulate|Frontal-Default_mode|Central_executive|Salience	Weighted median	19	-0.078488	0.132476	0.553537	-0.338141	0.181165	0.924513	0.713095	1.19861	--
301	node_pheno14	finn-b-F5_SCHIZO	Schizophrenia, schizotypal and delusio--l disorders || id:finn-b-F5_SCHIZO	Cingulate|Frontal-Default_mode|Central_executive|Salience	Inverse variance weighted	19	-0.107742	0.087536	0.218385	-0.279313	0.0638283	0.897859	0.756303	1.06591	0.769807
302	node_pheno14	finn-b-F5_SCHIZO	Schizophrenia, schizotypal and delusio--l disorders || id:finn-b-F5_SCHIZO	Cingulate|Frontal-Default_mode|Central_executive|Salience	Simple mode	19	0.0283035	0.225827	0.90165	-0.414317	0.470924	1.02871	0.660791	1.60147	--
303	node_pheno14	finn-b-F5_SCHIZO	Schizophrenia, schizotypal and delusio--l disorders || id:finn-b-F5_SCHIZO	Cingulate|Frontal-Default_mode|Central_executive|Salience	Weighted mode	19	-0.0337582	0.193253	0.863278	-0.412535	0.345019	0.966805	0.66197	1.41202	--
304	node_pheno15	finn-b-F5_SCHIZO	Schizophrenia, schizotypal and delusio--l disorders || id:finn-b-F5_SCHIZO	Cerebellum-Subcortical-cerebellum	MR Egger	6	3.3232	2.0811	0.185536	-0.755744	7.40215	27.7491	0.469661	1639.51	--
305	node_pheno15	finn-b-F5_SCHIZO	Schizophrenia, schizotypal and delusio--l disorders || id:finn-b-F5_SCHIZO	Cerebellum-Subcortical-cerebellum	Weighted median	6	0.0809153	0.242227	0.738344	-0.39385	0.555681	1.08428	0.674455	1.74313	--
306	node_pheno15	finn-b-F5_SCHIZO	Schizophrenia, schizotypal and delusio--l disorders || id:finn-b-F5_SCHIZO	Cerebellum-Subcortical-cerebellum	Inverse variance weighted	6	-0.141492	0.315606	0.653923	-0.76008	0.477096	0.868062	0.467629	1.61139	0.940848764846939
307	node_pheno15	finn-b-F5_SCHIZO	Schizophrenia, schizotypal and delusio--l disorders || id:finn-b-F5_SCHIZO	Cerebellum-Subcortical-cerebellum	Simple mode	6	0.459198	0.376849	0.277378	-0.279426	1.19782	1.5828	0.756218	3.31289	--
308	node_pheno15	finn-b-F5_SCHIZO	Schizophrenia, schizotypal and delusio--l disorders || id:finn-b-F5_SCHIZO	Cerebellum-Subcortical-cerebellum	Weighted mode	6	0.380328	0.341716	0.316337	-0.289435	1.05009	1.46276	0.748686	2.85791	--
309	node_pheno16	finn-b-F5_SCHIZO	Schizophrenia, schizotypal and delusio--l disorders || id:finn-b-F5_SCHIZO	Frontal-Salience|Central_executive	MR Egger	15	-0.151718	0.390894	0.704201	-0.917871	0.614435	0.859231	0.399369	1.84861	--
310	node_pheno16	finn-b-F5_SCHIZO	Schizophrenia, schizotypal and delusio--l disorders || id:finn-b-F5_SCHIZO	Frontal-Salience|Central_executive	Weighted median	15	-0.0813502	0.13766	0.554555	-0.351165	0.188464	0.921871	0.703868	1.20739	--
311	node_pheno16	finn-b-F5_SCHIZO	Schizophrenia, schizotypal and delusio--l disorders || id:finn-b-F5_SCHIZO	Frontal-Salience|Central_executive	Inverse variance weighted	15	-0.0990734	0.1074	0.356283	-0.309578	0.111431	0.905676	0.733757	1.11788	0.851456159898305
312	node_pheno16	finn-b-F5_SCHIZO	Schizophrenia, schizotypal and delusio--l disorders || id:finn-b-F5_SCHIZO	Frontal-Salience|Central_executive	Simple mode	15	0.044738	0.255433	0.863473	-0.45591	0.545386	1.04575	0.633871	1.72527	--
313	node_pheno16	finn-b-F5_SCHIZO	Schizophrenia, schizotypal and delusio--l disorders || id:finn-b-F5_SCHIZO	Frontal-Salience|Central_executive	Weighted mode	15	-0.0501266	0.216842	0.82053	-0.475137	0.374884	0.951109	0.6218	1.45482	--
314	node_pheno17	finn-b-F5_SCHIZO	Schizophrenia, schizotypal and delusio--l disorders || id:finn-b-F5_SCHIZO	Temporal-Default_mode|Motor	MR Egger	10	-0.442239	0.56922	0.459559	-1.55791	0.673432	0.642596	0.210576	1.96096	--
315	node_pheno17	finn-b-F5_SCHIZO	Schizophrenia, schizotypal and delusio--l disorders || id:finn-b-F5_SCHIZO	Temporal-Default_mode|Motor	Weighted median	10	-0.0993008	0.175602	0.571742	-0.443481	0.24488	0.90547	0.641798	1.27747	--
316	node_pheno17	finn-b-F5_SCHIZO	Schizophrenia, schizotypal and delusio--l disorders || id:finn-b-F5_SCHIZO	Temporal-Default_mode|Motor	Inverse variance weighted	10	-0.101163	0.129743	0.435558	-0.355459	0.153134	0.903786	0.700851	1.16548	0.903142881308824
317	node_pheno17	finn-b-F5_SCHIZO	Schizophrenia, schizotypal and delusio--l disorders || id:finn-b-F5_SCHIZO	Temporal-Default_mode|Motor	Simple mode	10	-0.0636312	0.277844	0.823975	-0.608205	0.480942	0.938351	0.544327	1.6176	--
318	node_pheno17	finn-b-F5_SCHIZO	Schizophrenia, schizotypal and delusio--l disorders || id:finn-b-F5_SCHIZO	Temporal-Default_mode|Motor	Weighted mode	10	-0.0983572	0.229979	0.678936	-0.549116	0.352401	0.906325	0.57746	1.42248	--
319	node_pheno18	finn-b-F5_SCHIZO	Schizophrenia, schizotypal and delusio--l disorders || id:finn-b-F5_SCHIZO	Subcortical-Subcortical-cerebellum	MR Egger	15	-0.315028	0.315883	0.336825	-0.934159	0.304103	0.729769	0.392916	1.35541	--
320	node_pheno18	finn-b-F5_SCHIZO	Schizophrenia, schizotypal and delusio--l disorders || id:finn-b-F5_SCHIZO	Subcortical-Subcortical-cerebellum	Weighted median	15	-0.0689845	0.152171	0.650307	-0.367239	0.22927	0.933341	0.692644	1.25768	--
321	node_pheno18	finn-b-F5_SCHIZO	Schizophrenia, schizotypal and delusio--l disorders || id:finn-b-F5_SCHIZO	Subcortical-Subcortical-cerebellum	Inverse variance weighted	15	-0.0112199	0.103045	0.913295	-0.213189	0.190749	0.988843	0.808003	1.21016	0.990574345661538
322	node_pheno18	finn-b-F5_SCHIZO	Schizophrenia, schizotypal and delusio--l disorders || id:finn-b-F5_SCHIZO	Subcortical-Subcortical-cerebellum	Simple mode	15	0.224138	0.29434	0.458999	-0.352769	0.801045	1.25124	0.70274	2.22787	--
323	node_pheno18	finn-b-F5_SCHIZO	Schizophrenia, schizotypal and delusio--l disorders || id:finn-b-F5_SCHIZO	Subcortical-Subcortical-cerebellum	Weighted mode	15	-0.0715654	0.212192	0.740919	-0.487462	0.344331	0.930935	0.614183	1.41105	--
324	node_pheno19	finn-b-F5_SCHIZO	Schizophrenia, schizotypal and delusio--l disorders || id:finn-b-F5_SCHIZO	Occipital-Visual	MR Egger	3	-1.67979	1.61993	0.488452	-4.85486	1.49527	0.186412	0.00779042	4.46056	--
325	node_pheno19	finn-b-F5_SCHIZO	Schizophrenia, schizotypal and delusio--l disorders || id:finn-b-F5_SCHIZO	Occipital-Visual	Weighted median	3	-1.12405	0.326831	0.000583358	-1.76464	-0.48346	0.324962	0.171249	0.616646	--
326	node_pheno19	finn-b-F5_SCHIZO	Schizophrenia, schizotypal and delusio--l disorders || id:finn-b-F5_SCHIZO	Occipital-Visual	Inverse variance weighted	3	-1.04482	0.266632	8.91e-05	-1.56742	-0.522219	0.351756	0.208584	0.593203	0.0125631
327	node_pheno19	finn-b-F5_SCHIZO	Schizophrenia, schizotypal and delusio--l disorders || id:finn-b-F5_SCHIZO	Occipital-Visual	Simple mode	3	-1.13917	0.394522	0.10193	-1.91244	-0.365911	0.320083	0.14772	0.693564	--
328	node_pheno19	finn-b-F5_SCHIZO	Schizophrenia, schizotypal and delusio--l disorders || id:finn-b-F5_SCHIZO	Occipital-Visual	Weighted mode	3	-1.14212	0.386011	0.0977644	-1.8987	-0.385539	0.319141	0.149763	0.680084	--
329	node_pheno2	finn-b-F5_SCHIZO	Schizophrenia, schizotypal and delusio--l disorders || id:finn-b-F5_SCHIZO	Occipital-Visual|Attention	MR Egger	9	-0.595062	0.947105	0.549752	-2.45139	1.26126	0.551529	0.0861739	3.52988	--
330	node_pheno2	finn-b-F5_SCHIZO	Schizophrenia, schizotypal and delusio--l disorders || id:finn-b-F5_SCHIZO	Occipital-Visual|Attention	Weighted median	9	-0.13672	0.200101	0.494446	-0.528917	0.255478	0.872215	0.589243	1.29108	--
331	node_pheno2	finn-b-F5_SCHIZO	Schizophrenia, schizotypal and delusio--l disorders || id:finn-b-F5_SCHIZO	Occipital-Visual|Attention	Inverse variance weighted	9	-0.212874	0.162898	0.191281	-0.532154	0.106405	0.808258	0.587339	1.11227	0.728936773540541
332	node_pheno2	finn-b-F5_SCHIZO	Schizophrenia, schizotypal and delusio--l disorders || id:finn-b-F5_SCHIZO	Occipital-Visual|Attention	Simple mode	9	0.13642	0.334794	0.694345	-0.519776	0.792616	1.14616	0.594654	2.20917	--
333	node_pheno2	finn-b-F5_SCHIZO	Schizophrenia, schizotypal and delusio--l disorders || id:finn-b-F5_SCHIZO	Occipital-Visual|Attention	Weighted mode	9	-0.0704468	0.27949	0.807354	-0.618247	0.477354	0.931977	0.538888	1.6118	--
334	node_pheno20	finn-b-F5_SCHIZO	Schizophrenia, schizotypal and delusio--l disorders || id:finn-b-F5_SCHIZO	Precuneus|Cingulate-Default_mode|Central_executive	MR Egger	16	-0.308677	0.390194	0.44209	-1.07346	0.456104	0.734418	0.341824	1.57791	--
335	node_pheno20	finn-b-F5_SCHIZO	Schizophrenia, schizotypal and delusio--l disorders || id:finn-b-F5_SCHIZO	Precuneus|Cingulate-Default_mode|Central_executive	Weighted median	16	-0.102203	0.146312	0.484847	-0.388973	0.184568	0.902847	0.677752	1.2027	--
336	node_pheno20	finn-b-F5_SCHIZO	Schizophrenia, schizotypal and delusio--l disorders || id:finn-b-F5_SCHIZO	Precuneus|Cingulate-Default_mode|Central_executive	Inverse variance weighted	16	-0.190334	0.107561	0.076804	-0.401154	0.0204862	0.826683	0.669547	1.0207	0.6768353293125
337	node_pheno20	finn-b-F5_SCHIZO	Schizophrenia, schizotypal and delusio--l disorders || id:finn-b-F5_SCHIZO	Precuneus|Cingulate-Default_mode|Central_executive	Simple mode	16	0.00117388	0.275381	0.996655	-0.538572	0.54092	1.00117	0.583581	1.71759	--
338	node_pheno20	finn-b-F5_SCHIZO	Schizophrenia, schizotypal and delusio--l disorders || id:finn-b-F5_SCHIZO	Precuneus|Cingulate-Default_mode|Central_executive	Weighted mode	16	-0.0312951	0.222354	0.889944	-0.467109	0.404519	0.96919	0.626812	1.49858	--
339	node_pheno21	finn-b-F5_SCHIZO	Schizophrenia, schizotypal and delusio--l disorders || id:finn-b-F5_SCHIZO	Frontal-Default_mode|Central_executive	MR Egger	13	-0.228036	0.487694	0.649212	-1.18392	0.727844	0.796096	0.306078	2.07061	--
340	node_pheno21	finn-b-F5_SCHIZO	Schizophrenia, schizotypal and delusio--l disorders || id:finn-b-F5_SCHIZO	Frontal-Default_mode|Central_executive	Weighted median	13	0.0931132	0.165987	0.574821	-0.232222	0.418449	1.09759	0.79277	1.5196	--
341	node_pheno21	finn-b-F5_SCHIZO	Schizophrenia, schizotypal and delusio--l disorders || id:finn-b-F5_SCHIZO	Frontal-Default_mode|Central_executive	Inverse variance weighted	13	0.0322104	0.141231	0.819593	-0.244603	0.309023	1.03273	0.783016	1.36209	0.996229440646552
342	node_pheno21	finn-b-F5_SCHIZO	Schizophrenia, schizotypal and delusio--l disorders || id:finn-b-F5_SCHIZO	Frontal-Default_mode|Central_executive	Simple mode	13	0.232306	0.300959	0.455116	-0.357574	0.822186	1.26151	0.699371	2.27547	--
343	node_pheno21	finn-b-F5_SCHIZO	Schizophrenia, schizotypal and delusio--l disorders || id:finn-b-F5_SCHIZO	Frontal-Default_mode|Central_executive	Weighted mode	13	0.176415	0.268943	0.524231	-0.350714	0.703544	1.19293	0.704185	2.0209	--
344	node_pheno22	finn-b-F5_SCHIZO	Schizophrenia, schizotypal and delusio--l disorders || id:finn-b-F5_SCHIZO	Calcarine|Lingual|Cuneus-Visual	MR Egger	6	-0.946559	1.02746	0.409051	-2.96039	1.06727	0.388074	0.0517987	2.90744	--
345	node_pheno22	finn-b-F5_SCHIZO	Schizophrenia, schizotypal and delusio--l disorders || id:finn-b-F5_SCHIZO	Calcarine|Lingual|Cuneus-Visual	Weighted median	6	-0.189773	0.233915	0.417199	-0.648245	0.2687	0.827147	0.522963	1.30826	--
346	node_pheno22	finn-b-F5_SCHIZO	Schizophrenia, schizotypal and delusio--l disorders || id:finn-b-F5_SCHIZO	Calcarine|Lingual|Cuneus-Visual	Inverse variance weighted	6	-0.310931	0.185993	0.094578	-0.675478	0.0536167	0.732765	0.508913	1.05508	0.701868033789474
347	node_pheno22	finn-b-F5_SCHIZO	Schizophrenia, schizotypal and delusio--l disorders || id:finn-b-F5_SCHIZO	Calcarine|Lingual|Cuneus-Visual	Simple mode	6	-0.194732	0.38739	0.636544	-0.954016	0.564551	0.823055	0.385191	1.75866	--
348	node_pheno22	finn-b-F5_SCHIZO	Schizophrenia, schizotypal and delusio--l disorders || id:finn-b-F5_SCHIZO	Calcarine|Lingual|Cuneus-Visual	Weighted mode	6	-0.191184	0.430691	0.675666	-1.03534	0.652971	0.82598	0.355106	1.92124	--
349	node_pheno23	finn-b-F5_SCHIZO	Schizophrenia, schizotypal and delusio--l disorders || id:finn-b-F5_SCHIZO	RolandicOper|SupraMargi--l|Insula-Salience|Motor	MR Egger	12	-0.348479	0.360884	0.357003	-1.05581	0.358854	0.705761	0.34791	1.43169	--
350	node_pheno23	finn-b-F5_SCHIZO	Schizophrenia, schizotypal and delusio--l disorders || id:finn-b-F5_SCHIZO	RolandicOper|SupraMargi--l|Insula-Salience|Motor	Weighted median	12	-0.097072	0.155722	0.533042	-0.402286	0.208142	0.907491	0.668789	1.23139	--
351	node_pheno23	finn-b-F5_SCHIZO	Schizophrenia, schizotypal and delusio--l disorders || id:finn-b-F5_SCHIZO	RolandicOper|SupraMargi--l|Insula-Salience|Motor	Inverse variance weighted	12	-0.120535	0.111046	0.277723	-0.338185	0.0971153	0.886446	0.713063	1.10199	0.851280692152174
352	node_pheno23	finn-b-F5_SCHIZO	Schizophrenia, schizotypal and delusio--l disorders || id:finn-b-F5_SCHIZO	RolandicOper|SupraMargi--l|Insula-Salience|Motor	Simple mode	12	0.0883557	0.262492	0.74275	-0.426128	0.602839	1.09238	0.653033	1.8273	--
353	node_pheno23	finn-b-F5_SCHIZO	Schizophrenia, schizotypal and delusio--l disorders || id:finn-b-F5_SCHIZO	RolandicOper|SupraMargi--l|Insula-Salience|Motor	Weighted mode	12	-0.0788994	0.218851	0.725288	-0.507847	0.350048	0.924133	0.60179	1.41914	--
354	node_pheno24	finn-b-F5_SCHIZO	Schizophrenia, schizotypal and delusio--l disorders || id:finn-b-F5_SCHIZO	Lingual|Fusiform-Visual	MR Egger	8	-1.4514	1.13844	0.249485	-3.68275	0.77994	0.234241	0.0251537	2.18134	--
355	node_pheno24	finn-b-F5_SCHIZO	Schizophrenia, schizotypal and delusio--l disorders || id:finn-b-F5_SCHIZO	Lingual|Fusiform-Visual	Weighted median	8	-0.277469	0.23446	0.236635	-0.737011	0.182073	0.757699	0.478542	1.1997	--
356	node_pheno24	finn-b-F5_SCHIZO	Schizophrenia, schizotypal and delusio--l disorders || id:finn-b-F5_SCHIZO	Lingual|Fusiform-Visual	Inverse variance weighted	8	-0.331999	0.214859	0.122299	-0.753122	0.0891247	0.717488	0.470894	1.09322	0.718508
357	node_pheno24	finn-b-F5_SCHIZO	Schizophrenia, schizotypal and delusio--l disorders || id:finn-b-F5_SCHIZO	Lingual|Fusiform-Visual	Simple mode	8	-0.0295504	0.451312	0.949625	-0.914121	0.855021	0.970882	0.400869	2.35142	--
358	node_pheno24	finn-b-F5_SCHIZO	Schizophrenia, schizotypal and delusio--l disorders || id:finn-b-F5_SCHIZO	Lingual|Fusiform-Visual	Weighted mode	8	-0.00190274	0.498336	0.99706	-0.978641	0.974835	0.998099	0.375822	2.65073	--
359	node_pheno25	finn-b-F5_SCHIZO	Schizophrenia, schizotypal and delusio--l disorders || id:finn-b-F5_SCHIZO	Occipital-Attention|Visual	MR Egger	6	-0.317178	1.03572	0.7747	-2.34719	1.71283	0.728201	0.0956379	5.54463	--
360	node_pheno25	finn-b-F5_SCHIZO	Schizophrenia, schizotypal and delusio--l disorders || id:finn-b-F5_SCHIZO	Occipital-Attention|Visual	Weighted median	6	-0.277504	0.213913	0.194538	-0.696774	0.141766	0.757673	0.49819	1.15231	--
361	node_pheno25	finn-b-F5_SCHIZO	Schizophrenia, schizotypal and delusio--l disorders || id:finn-b-F5_SCHIZO	Occipital-Attention|Visual	Inverse variance weighted	6	-0.195046	0.17862	0.274851	-0.545141	0.15505	0.822797	0.57976	1.16772	0.861199652733333
362	node_pheno25	finn-b-F5_SCHIZO	Schizophrenia, schizotypal and delusio--l disorders || id:finn-b-F5_SCHIZO	Occipital-Attention|Visual	Simple mode	6	-0.34132	0.326468	0.343681	-0.981197	0.298557	0.710831	0.374862	1.34791	--
363	node_pheno25	finn-b-F5_SCHIZO	Schizophrenia, schizotypal and delusio--l disorders || id:finn-b-F5_SCHIZO	Occipital-Attention|Visual	Weighted mode	6	-0.330234	0.300466	0.321819	-0.919147	0.25868	0.718756	0.398859	1.29522	--
364	node_pheno26	finn-b-F5_SCHIZO	Schizophrenia, schizotypal and delusio--l disorders || id:finn-b-F5_SCHIZO	Precuneus|Angular|Cingulate-Default_mode|Central_executive	MR Egger	7	-1.16808	0.835105	0.220762	-2.80489	0.468722	0.310962	0.0605134	1.59795	--
365	node_pheno26	finn-b-F5_SCHIZO	Schizophrenia, schizotypal and delusio--l disorders || id:finn-b-F5_SCHIZO	Precuneus|Angular|Cingulate-Default_mode|Central_executive	Weighted median	7	-0.145936	0.24797	0.556181	-0.631957	0.340085	0.864213	0.53155	1.40507	--
366	node_pheno26	finn-b-F5_SCHIZO	Schizophrenia, schizotypal and delusio--l disorders || id:finn-b-F5_SCHIZO	Precuneus|Angular|Cingulate-Default_mode|Central_executive	Inverse variance weighted	7	-0.205852	0.225642	0.361614	-0.648111	0.236407	0.813953	0.523033	1.26669	0.849793
367	node_pheno26	finn-b-F5_SCHIZO	Schizophrenia, schizotypal and delusio--l disorders || id:finn-b-F5_SCHIZO	Precuneus|Angular|Cingulate-Default_mode|Central_executive	Simple mode	7	0.164767	0.378012	0.678169	-0.576135	0.90567	1.17912	0.562066	2.47359	--
368	node_pheno26	finn-b-F5_SCHIZO	Schizophrenia, schizotypal and delusio--l disorders || id:finn-b-F5_SCHIZO	Precuneus|Angular|Cingulate-Default_mode|Central_executive	Weighted mode	7	0.035095	0.385068	0.930348	-0.719638	0.789828	1.03572	0.486928	2.20302	--
369	node_pheno27	finn-b-F5_SCHIZO	Schizophrenia, schizotypal and delusio--l disorders || id:finn-b-F5_SCHIZO	Postcentral|Precentral-Motor	Inverse variance weighted	2	-0.18378	0.315622	0.560378	-0.802398	0.434838	0.832119	0.448253	1.54471	0.918759879139535
370	node_pheno28	finn-b-F5_SCHIZO	Schizophrenia, schizotypal and delusio--l disorders || id:finn-b-F5_SCHIZO	Frontal|Cingulate-Default_mode|Limbic	MR Egger	12	-0.347759	0.425222	0.432509	-1.18119	0.485675	0.706269	0.306912	1.62527	--
371	node_pheno28	finn-b-F5_SCHIZO	Schizophrenia, schizotypal and delusio--l disorders || id:finn-b-F5_SCHIZO	Frontal|Cingulate-Default_mode|Limbic	Weighted median	12	-0.157343	0.166242	0.343909	-0.483177	0.168491	0.854411	0.61682	1.18352	--
372	node_pheno28	finn-b-F5_SCHIZO	Schizophrenia, schizotypal and delusio--l disorders || id:finn-b-F5_SCHIZO	Frontal|Cingulate-Default_mode|Limbic	Inverse variance weighted	12	-0.146939	0.124035	0.236153	-0.390047	0.0961696	0.863347	0.677025	1.10095	0.774363585906977
373	node_pheno28	finn-b-F5_SCHIZO	Schizophrenia, schizotypal and delusio--l disorders || id:finn-b-F5_SCHIZO	Frontal|Cingulate-Default_mode|Limbic	Simple mode	12	-0.313983	0.277605	0.282095	-0.858089	0.230124	0.730532	0.423971	1.25876	--
374	node_pheno28	finn-b-F5_SCHIZO	Schizophrenia, schizotypal and delusio--l disorders || id:finn-b-F5_SCHIZO	Frontal|Cingulate-Default_mode|Limbic	Weighted mode	12	-0.174676	0.243156	0.487507	-0.651262	0.30191	0.839729	0.521387	1.35244	--
375	node_pheno29	finn-b-F5_SCHIZO	Schizophrenia, schizotypal and delusio--l disorders || id:finn-b-F5_SCHIZO	Calcarine|Lingual-Visual	MR Egger	6	0.222222	1.36241	0.878342	-2.44811	2.89255	1.24885	0.086457	18.0393	--
376	node_pheno29	finn-b-F5_SCHIZO	Schizophrenia, schizotypal and delusio--l disorders || id:finn-b-F5_SCHIZO	Calcarine|Lingual-Visual	Weighted median	6	-0.321918	0.238525	0.177137	-0.789427	0.145591	0.724757	0.454105	1.15672	--
377	node_pheno29	finn-b-F5_SCHIZO	Schizophrenia, schizotypal and delusio--l disorders || id:finn-b-F5_SCHIZO	Calcarine|Lingual-Visual	Inverse variance weighted	6	-0.330673	0.195391	0.0905767	-0.71364	0.0522939	0.71844	0.489858	1.05369	0.709518
378	node_pheno29	finn-b-F5_SCHIZO	Schizophrenia, schizotypal and delusio--l disorders || id:finn-b-F5_SCHIZO	Calcarine|Lingual-Visual	Simple mode	6	-0.564333	0.418334	0.235208	-1.38427	0.255602	0.568739	0.250507	1.29124	--
379	node_pheno29	finn-b-F5_SCHIZO	Schizophrenia, schizotypal and delusio--l disorders || id:finn-b-F5_SCHIZO	Calcarine|Lingual-Visual	Weighted mode	6	0.0253338	0.415632	0.953758	-0.789306	0.839973	1.02566	0.45416	2.31631	--
380	node_pheno3	finn-b-F5_SCHIZO	Schizophrenia, schizotypal and delusio--l disorders || id:finn-b-F5_SCHIZO	Pariental-Attention|Salience|Central_executive	MR Egger	12	-0.294125	0.521936	0.585491	-1.31712	0.72887	0.745184	0.267906	2.07274	--
381	node_pheno3	finn-b-F5_SCHIZO	Schizophrenia, schizotypal and delusio--l disorders || id:finn-b-F5_SCHIZO	Pariental-Attention|Salience|Central_executive	Weighted median	12	0.0902986	0.162609	0.578681	-0.228415	0.409012	1.0945	0.795794	1.50533	--
382	node_pheno3	finn-b-F5_SCHIZO	Schizophrenia, schizotypal and delusio--l disorders || id:finn-b-F5_SCHIZO	Pariental-Attention|Salience|Central_executive	Inverse variance weighted	12	0.0297598	0.135924	0.826694	-0.236652	0.296171	1.03021	0.789266	1.3447	0.979527975151261
383	node_pheno3	finn-b-F5_SCHIZO	Schizophrenia, schizotypal and delusio--l disorders || id:finn-b-F5_SCHIZO	Pariental-Attention|Salience|Central_executive	Simple mode	12	0.259638	0.245709	0.31331	-0.221953	0.741228	1.29646	0.800953	2.09851	--
384	node_pheno3	finn-b-F5_SCHIZO	Schizophrenia, schizotypal and delusio--l disorders || id:finn-b-F5_SCHIZO	Pariental-Attention|Salience|Central_executive	Weighted mode	12	0.195112	0.228892	0.412157	-0.253517	0.64374	1.21545	0.776067	1.90359	--
385	node_pheno30	finn-b-F5_SCHIZO	Schizophrenia, schizotypal and delusio--l disorders || id:finn-b-F5_SCHIZO	Temporal-Default_mode	MR Egger	7	-0.0575012	1.55521	0.971937	-3.10571	2.99071	0.944121	0.0447925	19.8998	--
386	node_pheno30	finn-b-F5_SCHIZO	Schizophrenia, schizotypal and delusio--l disorders || id:finn-b-F5_SCHIZO	Temporal-Default_mode	Weighted median	7	-0.0995193	0.219105	0.649678	-0.528965	0.329926	0.905272	0.589215	1.39087	--
387	node_pheno30	finn-b-F5_SCHIZO	Schizophrenia, schizotypal and delusio--l disorders || id:finn-b-F5_SCHIZO	Temporal-Default_mode	Inverse variance weighted	7	-0.133948	0.216468	0.536054	-0.558226	0.290329	0.874635	0.572223	1.33687	0.933131416518518
388	node_pheno30	finn-b-F5_SCHIZO	Schizophrenia, schizotypal and delusio--l disorders || id:finn-b-F5_SCHIZO	Temporal-Default_mode	Simple mode	7	-0.0896279	0.308822	0.781413	-0.694919	0.515663	0.914271	0.499115	1.67475	--
389	node_pheno30	finn-b-F5_SCHIZO	Schizophrenia, schizotypal and delusio--l disorders || id:finn-b-F5_SCHIZO	Temporal-Default_mode	Weighted mode	7	-0.0830519	0.288983	0.783479	-0.649459	0.483356	0.920303	0.522328	1.62151	--
390	node_pheno31	finn-b-F5_SCHIZO	Schizophrenia, schizotypal and delusio--l disorders || id:finn-b-F5_SCHIZO	OccipitalPrecuneus-Default_mode|Central_executive	MR Egger	14	-0.420954	0.410138	0.324962	-1.22482	0.382916	0.656421	0.29381	1.46656	--
391	node_pheno31	finn-b-F5_SCHIZO	Schizophrenia, schizotypal and delusio--l disorders || id:finn-b-F5_SCHIZO	OccipitalPrecuneus-Default_mode|Central_executive	Weighted median	14	-0.1959	0.164499	0.233698	-0.518317	0.126518	0.822095	0.595522	1.13487	--
392	node_pheno31	finn-b-F5_SCHIZO	Schizophrenia, schizotypal and delusio--l disorders || id:finn-b-F5_SCHIZO	OccipitalPrecuneus-Default_mode|Central_executive	Inverse variance weighted	14	-0.267578	0.11762	0.0229099	-0.498114	-0.0370427	0.76523	0.607676	0.963635	0.538382
393	node_pheno31	finn-b-F5_SCHIZO	Schizophrenia, schizotypal and delusio--l disorders || id:finn-b-F5_SCHIZO	OccipitalPrecuneus-Default_mode|Central_executive	Simple mode	14	-0.150276	0.260647	0.574092	-0.661145	0.360593	0.860471	0.51626	1.43418	--
394	node_pheno31	finn-b-F5_SCHIZO	Schizophrenia, schizotypal and delusio--l disorders || id:finn-b-F5_SCHIZO	OccipitalPrecuneus-Default_mode|Central_executive	Weighted mode	14	-0.175166	0.237794	0.474433	-0.641242	0.29091	0.839318	0.526638	1.33764	--
395	node_pheno32	finn-b-F5_SCHIZO	Schizophrenia, schizotypal and delusio--l disorders || id:finn-b-F5_SCHIZO	Angular|Temporal-Default_mode|Central_executive	MR Egger	10	-0.68608	0.488889	0.198117	-1.6443	0.272143	0.503546	0.193147	1.31277	--
396	node_pheno32	finn-b-F5_SCHIZO	Schizophrenia, schizotypal and delusio--l disorders || id:finn-b-F5_SCHIZO	Angular|Temporal-Default_mode|Central_executive	Weighted median	10	-0.09459	0.193042	0.624135	-0.472952	0.283771	0.909746	0.62316	1.32813	--
397	node_pheno32	finn-b-F5_SCHIZO	Schizophrenia, schizotypal and delusio--l disorders || id:finn-b-F5_SCHIZO	Angular|Temporal-Default_mode|Central_executive	Inverse variance weighted	10	-0.101084	0.160831	0.529672	-0.416313	0.214146	0.903858	0.659474	1.2388	0.9335473952625
398	node_pheno32	finn-b-F5_SCHIZO	Schizophrenia, schizotypal and delusio--l disorders || id:finn-b-F5_SCHIZO	Angular|Temporal-Default_mode|Central_executive	Simple mode	10	0.0668806	0.310422	0.834219	-0.541547	0.675309	1.06917	0.581847	1.96464	--
399	node_pheno32	finn-b-F5_SCHIZO	Schizophrenia, schizotypal and delusio--l disorders || id:finn-b-F5_SCHIZO	Angular|Temporal-Default_mode|Central_executive	Weighted mode	10	-0.0662134	0.22582	0.776008	-0.508821	0.376395	0.935931	0.601204	1.45702	--
400	node_pheno33	finn-b-F5_SCHIZO	Schizophrenia, schizotypal and delusio--l disorders || id:finn-b-F5_SCHIZO	Frontal|Cerebellum-Central_executive|Default_mode	MR Egger	12	-1.13964	0.693609	0.131399	-2.49912	0.219829	0.319933	0.0821576	1.24586	--
401	node_pheno33	finn-b-F5_SCHIZO	Schizophrenia, schizotypal and delusio--l disorders || id:finn-b-F5_SCHIZO	Frontal|Cerebellum-Central_executive|Default_mode	Weighted median	12	-0.0528966	0.194342	0.785482	-0.433807	0.328014	0.948478	0.648037	1.38821	--
402	node_pheno33	finn-b-F5_SCHIZO	Schizophrenia, schizotypal and delusio--l disorders || id:finn-b-F5_SCHIZO	Frontal|Cerebellum-Central_executive|Default_mode	Inverse variance weighted	12	-0.116959	0.159876	0.464437	-0.430315	0.196397	0.889622	0.650304	1.21701	0.909521788583333
403	node_pheno33	finn-b-F5_SCHIZO	Schizophrenia, schizotypal and delusio--l disorders || id:finn-b-F5_SCHIZO	Frontal|Cerebellum-Central_executive|Default_mode	Simple mode	12	0.274184	0.328158	0.421201	-0.369006	0.917375	1.31546	0.691421	2.50271	--
404	node_pheno33	finn-b-F5_SCHIZO	Schizophrenia, schizotypal and delusio--l disorders || id:finn-b-F5_SCHIZO	Frontal|Cerebellum-Central_executive|Default_mode	Weighted mode	12	0.247855	0.355224	0.499821	-0.448383	0.944093	1.28127	0.63866	2.57048	--
405	node_pheno34	finn-b-F5_SCHIZO	Schizophrenia, schizotypal and delusio--l disorders || id:finn-b-F5_SCHIZO	Frontal_Sup-Default_mode	MR Egger	11	-0.209096	0.423516	0.633332	-1.03919	0.620995	0.811317	0.353742	1.86078	--
406	node_pheno34	finn-b-F5_SCHIZO	Schizophrenia, schizotypal and delusio--l disorders || id:finn-b-F5_SCHIZO	Frontal_Sup-Default_mode	Weighted median	11	-0.0957713	0.16651	0.565178	-0.422132	0.230589	0.908672	0.655648	1.25934	--
407	node_pheno34	finn-b-F5_SCHIZO	Schizophrenia, schizotypal and delusio--l disorders || id:finn-b-F5_SCHIZO	Frontal_Sup-Default_mode	Inverse variance weighted	11	-0.125589	0.12237	0.304751	-0.365435	0.114257	0.881978	0.693895	1.12104	0.842546451058824
408	node_pheno34	finn-b-F5_SCHIZO	Schizophrenia, schizotypal and delusio--l disorders || id:finn-b-F5_SCHIZO	Frontal_Sup-Default_mode	Simple mode	11	-0.0963904	0.258966	0.717502	-0.603965	0.411184	0.908109	0.54664	1.5086	--
409	node_pheno34	finn-b-F5_SCHIZO	Schizophrenia, schizotypal and delusio--l disorders || id:finn-b-F5_SCHIZO	Frontal_Sup-Default_mode	Weighted mode	11	-0.0908351	0.203194	0.664376	-0.489096	0.307426	0.913168	0.61318	1.35992	--
410	node_pheno35	finn-b-F5_SCHIZO	Schizophrenia, schizotypal and delusio--l disorders || id:finn-b-F5_SCHIZO	Cuneus|Occipital-Visual	MR Egger	6	-2.08011	0.763382	0.0527214	-3.57634	-0.583885	0.124916	0.0279778	0.557727	--
411	node_pheno35	finn-b-F5_SCHIZO	Schizophrenia, schizotypal and delusio--l disorders || id:finn-b-F5_SCHIZO	Cuneus|Occipital-Visual	Weighted median	6	-0.64171	0.254719	0.0117593	-1.14096	-0.142461	0.526391	0.319512	0.867221	--
412	node_pheno35	finn-b-F5_SCHIZO	Schizophrenia, schizotypal and delusio--l disorders || id:finn-b-F5_SCHIZO	Cuneus|Occipital-Visual	Inverse variance weighted	6	-0.576326	0.197694	0.00355403	-0.963806	-0.188847	0.561959	0.381439	0.827913	0.125279
413	node_pheno35	finn-b-F5_SCHIZO	Schizophrenia, schizotypal and delusio--l disorders || id:finn-b-F5_SCHIZO	Cuneus|Occipital-Visual	Simple mode	6	-0.847702	0.390016	0.0817803	-1.61213	-0.0832709	0.428398	0.199462	0.920102	--
414	node_pheno35	finn-b-F5_SCHIZO	Schizophrenia, schizotypal and delusio--l disorders || id:finn-b-F5_SCHIZO	Cuneus|Occipital-Visual	Weighted mode	6	-0.808488	0.319094	0.0522938	-1.43391	-0.183063	0.445531	0.238374	0.832715	--
415	node_pheno36	finn-b-F5_SCHIZO	Schizophrenia, schizotypal and delusio--l disorders || id:finn-b-F5_SCHIZO	Insula|Cingulate-Salience|Default_mode	MR Egger	12	0.0615452	0.337671	0.859017	-0.600289	0.72338	1.06348	0.548653	2.06139	--
416	node_pheno36	finn-b-F5_SCHIZO	Schizophrenia, schizotypal and delusio--l disorders || id:finn-b-F5_SCHIZO	Insula|Cingulate-Salience|Default_mode	Weighted median	12	-0.0712864	0.142744	0.617497	-0.351064	0.208492	0.931195	0.703939	1.23182	--
417	node_pheno36	finn-b-F5_SCHIZO	Schizophrenia, schizotypal and delusio--l disorders || id:finn-b-F5_SCHIZO	Insula|Cingulate-Salience|Default_mode	Inverse variance weighted	12	0.00616148	0.102948	0.952275	-0.195617	0.20794	1.00618	0.822327	1.23114	0.987285023205883
418	node_pheno36	finn-b-F5_SCHIZO	Schizophrenia, schizotypal and delusio--l disorders || id:finn-b-F5_SCHIZO	Insula|Cingulate-Salience|Default_mode	Simple mode	12	-0.0172423	0.221243	0.93928	-0.450878	0.416393	0.982906	0.637069	1.51648	--
419	node_pheno36	finn-b-F5_SCHIZO	Schizophrenia, schizotypal and delusio--l disorders || id:finn-b-F5_SCHIZO	Insula|Cingulate-Salience|Default_mode	Weighted mode	12	-0.0698834	0.178771	0.703329	-0.420275	0.280508	0.932503	0.656866	1.3238	--
420	node_pheno37	finn-b-F5_SCHIZO	Schizophrenia, schizotypal and delusio--l disorders || id:finn-b-F5_SCHIZO	Occipital-Visual	MR Egger	3	-2.06386	5.1385	0.75686	-12.1353	8.00761	0.126963	5.37e-06	3003.72	--
421	node_pheno37	finn-b-F5_SCHIZO	Schizophrenia, schizotypal and delusio--l disorders || id:finn-b-F5_SCHIZO	Occipital-Visual	Weighted median	3	-0.992411	0.366841	0.00682444	-1.71142	-0.273403	0.370682	0.180609	0.760786	--
422	node_pheno37	finn-b-F5_SCHIZO	Schizophrenia, schizotypal and delusio--l disorders || id:finn-b-F5_SCHIZO	Occipital-Visual	Inverse variance weighted	3	-0.87903	0.367015	0.0166169	-1.59838	-0.15968	0.415185	0.202224	0.852416	0.468595
423	node_pheno37	finn-b-F5_SCHIZO	Schizophrenia, schizotypal and delusio--l disorders || id:finn-b-F5_SCHIZO	Occipital-Visual	Simple mode	3	-1.26137	0.541354	0.145139	-2.32243	-0.200321	0.283264	0.0980353	0.818468	--
424	node_pheno37	finn-b-F5_SCHIZO	Schizophrenia, schizotypal and delusio--l disorders || id:finn-b-F5_SCHIZO	Occipital-Visual	Weighted mode	3	-1.25613	0.559946	0.154066	-2.35363	-0.158639	0.284753	0.0950238	0.853304	--
425	node_pheno38	finn-b-F5_SCHIZO	Schizophrenia, schizotypal and delusio--l disorders || id:finn-b-F5_SCHIZO	Cerebellum-Subcortical-cerebellum	MR Egger	11	-0.555015	0.607723	0.384913	-1.74615	0.636121	0.574064	0.174444	1.88914	--
426	node_pheno38	finn-b-F5_SCHIZO	Schizophrenia, schizotypal and delusio--l disorders || id:finn-b-F5_SCHIZO	Cerebellum-Subcortical-cerebellum	Weighted median	11	-0.138913	0.203374	0.494579	-0.537525	0.259699	0.870304	0.584192	1.29654	--
427	node_pheno38	finn-b-F5_SCHIZO	Schizophrenia, schizotypal and delusio--l disorders || id:finn-b-F5_SCHIZO	Cerebellum-Subcortical-cerebellum	Inverse variance weighted	11	-0.141482	0.146705	0.334849	-0.429024	0.146061	0.868071	0.651144	1.15727	0.858430003690909
428	node_pheno38	finn-b-F5_SCHIZO	Schizophrenia, schizotypal and delusio--l disorders || id:finn-b-F5_SCHIZO	Cerebellum-Subcortical-cerebellum	Simple mode	11	-0.141694	0.371734	0.71105	-0.870293	0.586905	0.867887	0.418829	1.79841	--
429	node_pheno38	finn-b-F5_SCHIZO	Schizophrenia, schizotypal and delusio--l disorders || id:finn-b-F5_SCHIZO	Cerebellum-Subcortical-cerebellum	Weighted mode	11	-0.246806	0.389463	0.540495	-1.01015	0.516542	0.781292	0.364163	1.67622	--
430	node_pheno39	finn-b-F5_SCHIZO	Schizophrenia, schizotypal and delusio--l disorders || id:finn-b-F5_SCHIZO	Parietal-Attention|Central_executive|Salience	MR Egger	16	-0.424842	0.264155	0.130079	-0.942585	0.0929011	0.653873	0.38962	1.09735	--
431	node_pheno39	finn-b-F5_SCHIZO	Schizophrenia, schizotypal and delusio--l disorders || id:finn-b-F5_SCHIZO	Parietal-Attention|Central_executive|Salience	Weighted median	16	-0.129577	0.138607	0.349867	-0.401246	0.142093	0.878467	0.669485	1.15268	--
432	node_pheno39	finn-b-F5_SCHIZO	Schizophrenia, schizotypal and delusio--l disorders || id:finn-b-F5_SCHIZO	Parietal-Attention|Central_executive|Salience	Inverse variance weighted	16	-0.195152	0.0935793	0.0370309	-0.378568	-0.011737	0.822709	0.684841	0.988332	0.580151
433	node_pheno39	finn-b-F5_SCHIZO	Schizophrenia, schizotypal and delusio--l disorders || id:finn-b-F5_SCHIZO	Parietal-Attention|Central_executive|Salience	Simple mode	16	-0.156516	0.260718	0.55725	-0.667524	0.354491	0.855118	0.512977	1.42546	--
434	node_pheno39	finn-b-F5_SCHIZO	Schizophrenia, schizotypal and delusio--l disorders || id:finn-b-F5_SCHIZO	Parietal-Attention|Central_executive|Salience	Weighted mode	16	-0.161422	0.198675	0.429216	-0.550824	0.227981	0.850933	0.576474	1.25606	--
435	node_pheno4	finn-b-F5_SCHIZO	Schizophrenia, schizotypal and delusio--l disorders || id:finn-b-F5_SCHIZO	Calcarine|Lingual|Cuneus-Visual	MR Egger	8	1.9581	1.25665	0.1702	-0.50494	4.42114	7.08585	0.603542	83.191	--
436	node_pheno4	finn-b-F5_SCHIZO	Schizophrenia, schizotypal and delusio--l disorders || id:finn-b-F5_SCHIZO	Calcarine|Lingual|Cuneus-Visual	Weighted median	8	0.139567	0.219767	0.525386	-0.291178	0.570311	1.14978	0.747383	1.76882	--
437	node_pheno4	finn-b-F5_SCHIZO	Schizophrenia, schizotypal and delusio--l disorders || id:finn-b-F5_SCHIZO	Calcarine|Lingual|Cuneus-Visual	Inverse variance weighted	8	0.044988	0.165466	0.785709	-0.279325	0.369301	1.04602	0.756294	1.44672	1
438	node_pheno4	finn-b-F5_SCHIZO	Schizophrenia, schizotypal and delusio--l disorders || id:finn-b-F5_SCHIZO	Calcarine|Lingual|Cuneus-Visual	Simple mode	8	-0.28147	0.349228	0.446767	-0.965956	0.403017	0.754674	0.380619	1.49633	--
439	node_pheno4	finn-b-F5_SCHIZO	Schizophrenia, schizotypal and delusio--l disorders || id:finn-b-F5_SCHIZO	Calcarine|Lingual|Cuneus-Visual	Weighted mode	8	0.205884	0.349042	0.573827	-0.478238	0.890005	1.22861	0.619875	2.43514	--
440	node_pheno40	finn-b-F5_SCHIZO	Schizophrenia, schizotypal and delusio--l disorders || id:finn-b-F5_SCHIZO	Precuneus|Cuneus|Cingulate-Default_mode|Central_executive	MR Egger	13	0.325618	0.565535	0.57636	-0.78283	1.43407	1.38489	0.457111	4.19573	--
441	node_pheno40	finn-b-F5_SCHIZO	Schizophrenia, schizotypal and delusio--l disorders || id:finn-b-F5_SCHIZO	Precuneus|Cuneus|Cingulate-Default_mode|Central_executive	Weighted median	13	-0.108731	0.164427	0.508438	-0.431008	0.213546	0.896972	0.649854	1.23806	--
442	node_pheno40	finn-b-F5_SCHIZO	Schizophrenia, schizotypal and delusio--l disorders || id:finn-b-F5_SCHIZO	Precuneus|Cuneus|Cingulate-Default_mode|Central_executive	Inverse variance weighted	13	-0.178279	0.146339	0.223126	-0.465104	0.108546	0.836709	0.62807	1.11466	0.767335522243902
443	node_pheno40	finn-b-F5_SCHIZO	Schizophrenia, schizotypal and delusio--l disorders || id:finn-b-F5_SCHIZO	Precuneus|Cuneus|Cingulate-Default_mode|Central_executive	Simple mode	13	-0.190797	0.300476	0.537359	-0.779729	0.398136	0.8263	0.45853	1.48905	--
444	node_pheno40	finn-b-F5_SCHIZO	Schizophrenia, schizotypal and delusio--l disorders || id:finn-b-F5_SCHIZO	Precuneus|Cuneus|Cingulate-Default_mode|Central_executive	Weighted mode	13	-0.0866166	0.190857	0.658049	-0.460695	0.287462	0.917029	0.630845	1.33304	--
445	node_pheno41	finn-b-F5_SCHIZO	Schizophrenia, schizotypal and delusio--l disorders || id:finn-b-F5_SCHIZO	Postcentral|Precentral-Motor|Attention	MR Egger	5	-0.487875	1.29205	0.730861	-3.02029	2.04454	0.61393	0.048787	7.72561	--
[truncated: 200 more rows]

## Sheet: Autism spectrum disorder
Causalities in the forward MR analysis between 191 fMRI phenotypes and autism spectrum disorder
[truncated: 637 more rows]
