# Supplementary material for: Genetic Evidence Supporting a Role for Brain Region Volume and Functional Network Alterations in Major Depression
Source: Adv Sci (Weinh). 2025 Jul 11;12(37):e06032. doi: 10.1002/advs.202506032 (PMC12499405; doi:10.1002/advs.202506032)
Supplement: Supplementary file 8 — Supporting Information [file ADVS-12-e06032-s014.xlsx]

## Sheet: Major depression
Supplemental Table 8 | Causalities in the reverse MR analysis between identified brain functional networks and major depression
id.exposure	exposure	id.outcome	outcome		method	No. of SNP	Beta	SE	P-value	OR	OR_lci95	OR_uci95	Heterogeneity and horizontal pleiotropy analyses
			Location	fMRI network									Heterogeneity test P-value	MR-Egger intercept test		No. of SNP outliers excluded	MR-PRESSO Global test P-value
														Egger_ intercept	P-value
ieu-b-102	Major depression	edge_pheno1175	(Precuneus|Cuneus |Cingulate)&(Frontal)	(Default_mode|Central_executive)&(Salience|Default_mode)	IVW	176	-0.0759730910053833	0.0266184620412125	0.00431521126295765	0.926841146587249	0.879725566316135	0.976480102316894	0.196608686045217	0.00135302336154343	0.645818671574629	0	0.328
ieu-b-102	Major depression				MR Egger	176	-0.124327230646761	0.108366361015217	0.252838422323412	0.883090819217035	0.714104978858583	1.09206547786842	--	--	--	--	--
ieu-b-102	Major depression				Weighted median	176	-0.0773273811147676	0.0383033728438721	0.0435065668708321	0.925586784366349	0.858643043815599	0.99774976524194	--	--	--	--	--
ieu-b-102	Major depression				Weighted mode	176	-0.0941961032132994	0.109320508170162	0.390058824227906	0.910104270368067	0.734574176597117	1.12757813891472	--	--	--	--	--
ieu-b-102	Major depression				Simple mode	176	-0.0829235156530024	0.119043944432232	0.486990487612872	0.920421542368657	0.72887746556937	1.16230210930519	--	--	--	--	--
ieu-b-102	Major depression	edge_pheno1269	(Parietal)&(Frontal)	(Central_executive|Attention)&(Central_executive|Salience|Default_mode)	IVW	165	-0.00900616562110471	0.0261317257355322	0.730361357199002	0.991034268412246	0.941553274234273	1.04311561336361	0.691766529761261	-0.00332541765425279	0.259934391947519	11	0.703
ieu-b-102	Major depression				MR Egger	165	0.110691387020731	0.109058991453506	0.311625276793383	1.11705011748921	0.902069026108616	1.38326550282462	--	--	--	--	--
ieu-b-102	Major depression				Weighted median	165	-0.00625879111653238	0.0390800138302106	0.872760357230196	0.993760754318397	0.920484038746865	1.07287078890354	--	--	--	--	--
ieu-b-102	Major depression				Weighted mode	165	0.0485954632769166	0.110626800313972	0.661041338449575	1.0497955839635	0.845156834964847	1.30398373711916	--	--	--	--	--
ieu-b-102	Major depression				Simple mode	165	0.0287983620210566	0.12536515957345	0.818598847470002	1.02921704430613	0.804996498918251	1.31589109482303	--	--	--	--	--
MR, mendelian randomization; rsfMRI, resting-state functional magnetic resonance images; IVW, inverse variance weighted; SNP, single nucleotide polymorphism; SE, standard error; OR, odds ratio; lci, lower confidence interval; uci, upper confidence interval; MR-PRESSO, mendelian randomization pleiotropy RESidual sum and outlier. ‘IVW’, ‘MR-Egger’, ‘Weighted median’, ‘Weighted mode’ and ‘Simple mod…
