# Supplementary material for: Genetic Evidence Supporting a Role for Brain Region Volume and Functional Network Alterations in Major Depression
Source: Adv Sci (Weinh). 2025 Jul 11;12(37):e06032. doi: 10.1002/advs.202506032 (PMC12499405; doi:10.1002/advs.202506032)
Supplement: Supplementary file 9 — Supporting Information [file ADVS-12-e06032-s007.xlsx]

## Sheet: Bipolar disorder
Causalities in the forward MR analysis between identified brain region volumes and bipolar disorder
id.exposure	exposure	id.outcome	outcome	method	No. of SNP	Beta	SE	P-value	Adjusted P-value	OR	OR_lci95	OR_uci95
GCST90085828	Entorhinal cortex volume	ieu-b-5110	Bipolar disorder	IVW	18	0.000460354	0.000167084	0.00586514	0.09736	1.00046	1.00013	1.00079
GCST90085828	Entorhinal cortex volume	ieu-b-5110	Bipolar disorder	MR Egger	18	0.000834336	0.00057942	0.169161	--	1.00083	0.999699	1.00197
GCST90085828	Entorhinal cortex volume	ieu-b-5110	Bipolar disorder	Weighted median	18	0.000538061	0.000232338	0.0205661	--	1.00054	1.00008	1.00099
GCST90085828	Entorhinal cortex volume	ieu-b-5110	Bipolar disorder	Weighted mode	18	0.000817624	0.000397689	0.0554787	--	1.00082	1.00004	1.0016
GCST90085828	Entorhinal cortex volume	ieu-b-5110	Bipolar disorder	Simple mode	18	0.000817624	0.000435422	0.0776777	--	1.00082	0.999964	1.00167
GCST90085855	Left superior frontal gyrus volume	ieu-b-5110	Bipolar disorder	IVW	46	7.55264e-05	1.45484e-05	2.08751e-07	1e-05	1.00008	1.00005	1.0001
GCST90085855	Left superior frontal gyrus volume	ieu-b-5110	Bipolar disorder	MR Egger	46	8.14868e-05	4.74262e-05	0.0927945	--	1.00008	0.999989	1.00017
GCST90085855	Left superior frontal gyrus volume	ieu-b-5110	Bipolar disorder	Weighted median	46	9.64717e-05	2.26509e-05	2.05277e-05	--	1.0001	1.00005	1.00014
GCST90085855	Left superior frontal gyrus volume	ieu-b-5110	Bipolar disorder	Weighted mode	46	0.000109546	3.84401e-05	0.00657764	--	1.00011	1.00003	1.00018
GCST90085855	Left superior frontal gyrus volume	ieu-b-5110	Bipolar disorder	Simple mode	46	0.000113269	5.25488e-05	0.0365082	--	1.00011	1.00001	1.00022
GCST90085890	Posterior cingulate cortex volume	ieu-b-5110	Bipolar disorder	IVW	31	0.000279318	9.4952e-05	0.00326438	0.06774	1.00028	1.00009	1.00047
GCST90085890	Posterior cingulate cortex volume	ieu-b-5110	Bipolar disorder	MR Egger	31	0.000481472	0.000288384	0.10577	--	1.00048	0.999916	1.00105
GCST90085890	Posterior cingulate cortex volume	ieu-b-5110	Bipolar disorder	Weighted median	31	0.00038489	0.00013309	0.00382854	--	1.00038	1.00012	1.00065
GCST90085890	Posterior cingulate cortex volume	ieu-b-5110	Bipolar disorder	Weighted mode	31	0.00044735	0.000267698	0.105104	--	1.00045	0.999923	1.00097
GCST90085890	Posterior cingulate cortex volume	ieu-b-5110	Bipolar disorder	Simple mode	31	0.00044735	0.000278563	0.118768	--	1.00045	0.999901	1.00099
GCST90085896	Right superior frontal gyrus volume	ieu-b-5110	Bipolar disorder	IVW	39	0.000100987	1.80232e-05	2.10484E-08	2e-05	1.0001	1.00007	1.00014
GCST90085896	Right superior frontal gyrus volume	ieu-b-5110	Bipolar disorder	MR Egger	39	9.32131e-05	5.2283e-05	0.082816	--	1.00009	0.999991	1.0002
GCST90085896	Right superior frontal gyrus volume	ieu-b-5110	Bipolar disorder	Weighted median	39	0.000119925	2.64271e-05	5.68013e-06	--	1.00012	1.00007	1.00017
GCST90085896	Right superior frontal gyrus volume	ieu-b-5110	Bipolar disorder	Weighted mode	39	0.000126506	3.93939e-05	0.0026893	--	1.00013	1.00005	1.0002
GCST90085896	Right superior frontal gyrus volume	ieu-b-5110	Bipolar disorder	Simple mode	39	0.000136436	5.9472e-05	0.0274021	--	1.00014	1.00002	1.00025
MR, mendelian randomization; IVW, inverse variance weighted; SNP, single nucleotide polymorphism; SE, standard error; OR, odds ratio; lci, lower confidence interval; uci, upper confidence interval. ‘IVW’, ‘MR-Egger’, ‘Weighted median’, ‘Weighted mode’ and ‘Simple mode’ indicate MR analysis via these methods. To pursue a high level of precision in differential outcomes, this study meticulously ret…

## Sheet: Schizophrenia
Causalities in the forward MR analysis between identified brain region volumes and schizophrenia, schizotypal and delusional disorders
id.exposure	exposure	id.outcome	outcome	method	No. of SNP	Beta	SE	P-value	Adjusted P-value	OR	OR_lci95	OR_uci95
GCST90085823	Caudal anterior cingulate cortex volume	finn-b-F5_SCHIZO	Schizophrenia, schizotypal and delusional disorders	IVW	21	-0.000544796	0.000246378	0.0270208	0.74758	0.999455	0.998973	0.999938
GCST90085823	Caudal anterior cingulate cortex volume	finn-b-F5_SCHIZO	Schizophrenia, schizotypal and delusional disorders	MR Egger	21	-0.00157483	0.000641659	0.0239321	--	0.998426	0.997172	0.999683
GCST90085823	Caudal anterior cingulate cortex volume	finn-b-F5_SCHIZO	Schizophrenia, schizotypal and delusional disorders	Weighted median	21	-0.000742871	0.000367859	0.0434412	--	0.999257	0.998537	0.999978
GCST90085823	Caudal anterior cingulate cortex volume	finn-b-F5_SCHIZO	Schizophrenia, schizotypal and delusional disorders	Weighted mode	21	-0.00097292	0.000478195	0.0553692	--	0.999028	0.998092	0.999964
GCST90085823	Caudal anterior cingulate cortex volume	finn-b-F5_SCHIZO	Schizophrenia, schizotypal and delusional disorders	Simple mode	21	-8.48278e-05	0.000636481	0.895307	--	0.999915	0.998669	1.00116
GCST90085824	Caudal middle frontal gyrus volume	finn-b-F5_SCHIZO	Schizophrenia, schizotypal and delusional disorders	IVW	52	0.000154669	7.79431e-05	0.0472131	0.97967	1.00015	1	1.00031
GCST90085824	Caudal middle frontal gyrus volume	finn-b-F5_SCHIZO	Schizophrenia, schizotypal and delusional disorders	MR Egger	52	0.000344019	0.000213492	0.11339	--	1.00034	0.999926	1.00076
GCST90085824	Caudal middle frontal gyrus volume	finn-b-F5_SCHIZO	Schizophrenia, schizotypal and delusional disorders	Weighted median	52	0.000145836	0.000117984	0.216433	--	1.00015	0.999915	1.00038
GCST90085824	Caudal middle frontal gyrus volume	finn-b-F5_SCHIZO	Schizophrenia, schizotypal and delusional disorders	Weighted mode	52	0.000172615	0.000173023	0.323162	--	1.00017	0.999834	1.00051
GCST90085824	Caudal middle frontal gyrus volume	finn-b-F5_SCHIZO	Schizophrenia, schizotypal and delusional disorders	Simple mode	52	0.000283095	0.000243663	0.250712	--	1.00028	0.999806	1.00076
GCST90085830	Fusiform gyrus volume	finn-b-F5_SCHIZO	Schizophrenia, schizotypal and delusional disorders	IVW	49	0.000160628	7.23e-05	0.0263046	1	1.00016	1.00002	1.0003
GCST90085830	Fusiform gyrus volume	finn-b-F5_SCHIZO	Schizophrenia, schizotypal and delusional disorders	MR Egger	49	0.000143898	0.000260209	0.582879	--	1.00014	0.999634	1.00065
GCST90085830	Fusiform gyrus volume	finn-b-F5_SCHIZO	Schizophrenia, schizotypal and delusional disorders	Weighted median	49	0.000194862	0.000102652	0.0576608	--	1.00019	0.999994	1.0004
GCST90085830	Fusiform gyrus volume	finn-b-F5_SCHIZO	Schizophrenia, schizotypal and delusional disorders	Weighted mode	49	0.000350006	0.000239186	0.149898	--	1.00035	0.999881	1.00082
GCST90085830	Fusiform gyrus volume	finn-b-F5_SCHIZO	Schizophrenia, schizotypal and delusional disorders	Simple mode	49	0.000304472	0.000247345	0.224336	--	1.0003	0.99982	1.00079
GCST90085840	Middle temporal gyrus volume	finn-b-F5_SCHIZO	Schizophrenia, schizotypal and delusional disorders	IVW	61	0.000137577	5.83744e-05	0.0184332	1	1.00014	1.00002	1.00025
GCST90085840	Middle temporal gyrus volume	finn-b-F5_SCHIZO	Schizophrenia, schizotypal and delusional disorders	MR Egger	61	0.000110418	0.000196772	0.576822	--	1.00011	0.999725	1.0005
GCST90085840	Middle temporal gyrus volume	finn-b-F5_SCHIZO	Schizophrenia, schizotypal and delusional disorders	Weighted median	61	6.53316e-05	8.0575e-05	0.417471	--	1.00007	0.999907	1.00022
GCST90085840	Middle temporal gyrus volume	finn-b-F5_SCHIZO	Schizophrenia, schizotypal and delusional disorders	Weighted mode	61	7.22232e-06	0.000140713	0.959236	--	1.00001	0.999731	1.00028
GCST90085840	Middle temporal gyrus volume	finn-b-F5_SCHIZO	Schizophrenia, schizotypal and delusional disorders	Simple mode	61	2.05413e-05	0.000167766	0.90296	--	1.00002	0.999692	1.00035
MR, mendelian randomization; IVW, inverse variance weighted; SNP, single nucleotide polymorphism; SE, standard error; OR, odds ratio; lci, lower confidence interval; uci, upper confidence interval. ‘IVW’, ‘MR-Egger’, ‘Weighted median’, ‘Weighted mode’ and ‘Simple mode’ indicate MR analysis via these methods. To pursue a high level of precision in differential outcomes, this study meticulously ret…

## Sheet: Autism spectrum disorder
Causalities in the forward MR analysis between identified brain region volumes and autism spectrum disorder
id.exposure	exposure	id.outcome	outcome	method	No. of SNP	Beta	SE	P-value	Adjusted P-value	OR	OR_lci95	OR_uci95
GCST90085834	Insular cortex volume	ieu-a-1185	Autism spectrum disorder	IVW	69	0.000156991	6.64025e-05	0.0180672	0.29991	1.00016	1.00003	1.00029
GCST90085834	Insular cortex volume	ieu-a-1185	Autism spectrum disorder	MR Egger	69	1.43981e-05	0.000229276	0.950114	--	1.00001	0.999565	1.00046
GCST90085834	Insular cortex volume	ieu-a-1185	Autism spectrum disorder	Weighted median	69	5.59832e-05	8.92783e-05	0.530617	--	1.00006	0.999881	1.00023
GCST90085834	Insular cortex volume	ieu-a-1185	Autism spectrum disorder	Weighted mode	69	-0.000134508	0.000200611	0.504817	--	0.999866	0.999472	1.00026
GCST90085834	Insular cortex volume	ieu-a-1185	Autism spectrum disorder	Simple mode	69	-8.48079e-05	0.000256135	0.741582	--	0.999915	0.999413	1.00042
GCST90085861	Nucleus accumbens volume	ieu-a-1185	Autism spectrum disorder	IVW	51	-0.00228731	0.000679827	0.000766708	0.06364	0.997715	0.996387	0.999046
GCST90085861	Nucleus accumbens volume	ieu-a-1185	Autism spectrum disorder	MR Egger	51	-0.00279052	0.00240616	0.251775	--	0.997213	0.992521	1.00193
GCST90085861	Nucleus accumbens volume	ieu-a-1185	Autism spectrum disorder	Weighted median	51	-0.00150788	0.000953354	0.113727	--	0.998493	0.996629	1.00036
GCST90085861	Nucleus accumbens volume	ieu-a-1185	Autism spectrum disorder	Weighted mode	51	-0.000594445	0.00218174	0.786387	--	0.999406	0.995141	1.00369
GCST90085861	Nucleus accumbens volume	ieu-a-1185	Autism spectrum disorder	Simple mode	51	-0.00535664	0.00241073	0.0308376	--	0.994658	0.989969	0.999369
GCST90085894	Rostral anterior cingulate cortex volume	ieu-a-1185	Autism spectrum disorder	IVW	22	-0.000428394	0.000192254	0.0258626	0.35777	0.999572	0.999195	0.999948
GCST90085894	Rostral anterior cingulate cortex volume	ieu-a-1185	Autism spectrum disorder	MR Egger	22	-0.000573534	0.000583666	0.337523	--	0.999427	0.998284	1.00057
GCST90085894	Rostral anterior cingulate cortex volume	ieu-a-1185	Autism spectrum disorder	Weighted median	22	-0.000110952	0.000273422	0.684897	--	0.999889	0.999353	1.00043
GCST90085894	Rostral anterior cingulate cortex volume	ieu-a-1185	Autism spectrum disorder	Weighted mode	22	1.61147e-05	0.000520268	0.975583	--	1.00002	0.998997	1.00104
GCST90085894	Rostral anterior cingulate cortex volume	ieu-a-1185	Autism spectrum disorder	Simple mode	22	4.87256e-05	0.000518264	0.925987	--	1.00005	0.999033	1.00107
MR, mendelian randomization; IVW, inverse variance weighted; SNP, single nucleotide polymorphism; SE, standard error; OR, odds ratio; lci, lower confidence interval; uci, upper confidence interval. ‘IVW’, ‘MR-Egger’, ‘Weighted median’, ‘Weighted mode’ and ‘Simple mode’ indicate MR analysis via these methods. To pursue a high level of precision in differential outcomes, this study meticulously ret…
