# Supplementary material for: Genetic Evidence Supporting a Role for Brain Region Volume and Functional Network Alterations in Major Depression
Source: Adv Sci (Weinh). 2025 Jul 11;12(37):e06032. doi: 10.1002/advs.202506032 (PMC12499405; doi:10.1002/advs.202506032)
Supplement: Supplementary file 10 — Supporting Information [file ADVS-12-e06032-s006.xlsx]

## Sheet: Bipolar disorder
Causalities in the reverse MR analysis between identified brain region volumes and bipolar disorder
id.exposure	exposure	id.outcome	outcome		method	No. of SNP	Beta	SE	P-value	OR	OR_lci95	OR_uci95	Heterogeneity and horizontal pleiotropy analyses
													Heterogeneity test P-value	MR-Egger intercept test		No. of SNP outliers excluded	MR-PRESSO Global test P-value
														Egger_ intercept	P-value
ieu-b-5110	Bipolar disorder	GCST90085828	Entorhinal cortex volume		IVW	154	7.53389344205877	4.34090866641506	0.0826422346288427	1870.37353653536	0.377461182228235	9267965.3720168	0.8685813468396	1.53456013125251	0.116337912401155	12	0.845
ieu-b-5110	Bipolar disorder	GCST90085828	Entorhinal cortex volume		MR Egger	154	-16.9600889873726	16.1050895251816	0.29397148714599	4.30850836229844e-08	8.42166531132394e-22	2204224.89160606	--	--	--	--	--
ieu-b-5110	Bipolar disorder	GCST90085828	Entorhinal cortex volume		Weighted median	154	9.37046564663068	6.3732821983743	0.141487791944655	11736.5789136949	0.0441056466761518	3123121300.29076	--	--	--	--	--
ieu-b-5110	Bipolar disorder	GCST90085828	Entorhinal cortex volume		Weighted mode	154	15.6707692298063	21.743418344129	0.472185703718951	6393351.81683733	1.98315773747284e-12	2.06110420172349e+25	--	--	--	--	--
ieu-b-5110	Bipolar disorder	GCST90085828	Entorhinal cortex volume		Simple mode	154	13.79628091335	21.9314374362228	0.530245167975648	980954.065556695	2.10490376189794e-13	4.5715671003626e+24	--	--	--	--	--
ieu-b-5110	Bipolar disorder	GCST90085855	Left superior frontal gyrus volume		IVW	145	-35.675023334503	29.7089502364989	0.229822054408261	3.21021577144572e-16	1.65106909542776e-41	6241704437.31119	0.953069124032214	1.16952809563005	0.861014055525779	22	0.944
ieu-b-5110	Bipolar disorder	GCST90085855	Left superior frontal gyrus volume		MR Egger	145	-54.5410454378661	111.587961309668	0.625752043884506	2.05648207830292e-24	2.12586007459224e-119	1.98936825096178e+71	--	--	--	--	--
ieu-b-5110	Bipolar disorder	GCST90085855	Left superior frontal gyrus volume		Weighted median	145	-30.4516581471162	42.1952315044497	0.470488275691678	5.95679839562007e-14	7.20620711450489e-50	4.92401155867968e+22	--	--	--	--	--
ieu-b-5110	Bipolar disorder	GCST90085855	Left superior frontal gyrus volume		Weighted mode	145	-158.109964342177	114.557166340044	0.169668934320713	2.15632864550844e-69	6.61738423594199e-167	7.02657282946519e+28	--	--	--	--	--
ieu-b-5110	Bipolar disorder	GCST90085855	Left superior frontal gyrus volume		Simple mode	145	-183.177031056651	134.752085122573	0.176156479186316	2.80043953843023e-80	5.5454359436488e-195	1.41421913229118e+35	--	--	--	--	--
ieu-b-5110	Bipolar disorder	GCST90085890	Posterior cingulate cortex volume		IVW	164	5.11680431462291	6.03970663684222	0.396886896706147	166.801471966166	0.00120530733642084	23083515.8879056	0.137509735857049	1.7399558999353	0.194933140556157	0	0.235
ieu-b-5110	Bipolar disorder	GCST90085890	Posterior cingulate cortex volume		MR Egger	164	-22.6999175570822	22.2062275249866	0.308195165128759	1.38532306568167e-10	1.73471683185174e-29	1106301594.05387	--	--	--	--	--
ieu-b-5110	Bipolar disorder	GCST90085890	Posterior cingulate cortex volume		Weighted median	164	0.141192083982226	8.61860354577455	0.986929443441512	1.15164583945935	5.30903389602891e-08	24981722.9559616	--	--	--	--	--
ieu-b-5110	Bipolar disorder	GCST90085890	Posterior cingulate cortex volume		Weighted mode	164	-16.8899440628192	24.6361988969721	0.49395549478092	4.6215801994823e-08	4.94350105587109e-29	43206228336656.5	--	--	--	--	--
ieu-b-5110	Bipolar disorder	GCST90085890	Posterior cingulate cortex volume		Simple mode	164	-11.8330253755448	24.4030969231835	0.628399350009576	7.26076490730291e-06	1.22644172809333e-26	4298508916610315	--	--	--	--	--
ieu-b-5110	Bipolar disorder	GCST90085896	Right superior frontal gyrus volume		IVW	141	9.5562101464032	29.3785345363116	0.744970185465624	14132.185666364	1.3889796434307e-21	1.43788048048917e+29	0.959950253090073	-1.97291	0.765197749687988	23	0.952
ieu-b-5110	Bipolar disorder	GCST90085896	Right superior frontal gyrus volume		MR Egger	141	41.3007392210093	110.07394676676	0.708076924973248	864337075237542144	1.73719305821096e-76	4.30049254513803e+111	--	--	--	--	--
ieu-b-5110	Bipolar disorder	GCST90085896	Right superior frontal gyrus volume		Weighted median	141	6.92396348312196	40.1026867794399	0.862921948908385	1016.34026963058	7.42921626920978e-32	1.39038561571266e+37	--	--	--	--	--
ieu-b-5110	Bipolar disorder	GCST90085896	Right superior frontal gyrus volume		Weighted mode	141	-92.537067161665	121.408488559386	0.447225215652232	6.48130352300001e-41	2.92867075566108e-144	1.43434680310352e+63	--	--	--	--	--
ieu-b-5110	Bipolar disorder	GCST90085896	Right superior frontal gyrus volume		Simple mode	141	-68.3450656479561	131.68054562107	0.604565071454736	2.08024805094584e-30	1.69578903501704e-142	2.55186928568653e+82	--	--	--	--	--
MR, mendelian randomization; IVW, inverse variance weighted; SNP, single nucleotide polymorphism; SE, standard error; OR, odds ratio; lci, lower confidence interval; uci, upper confidence interval; MR-PRESSO, mendelian randomization pleiotropy RESidual sum and outlier. ‘IVW’, ‘MR-Egger’, ‘Weighted median’, ‘Weighted mode’ and ‘Simple mode’ indicate MR analysis via these methods. The number of SNP…

## Sheet: Schizophrenia
Causalities in the reverse MR analysis between identified brain region volumes and schizophrenia, schizotypal and delusional disorders
id.exposure	exposure	id.outcome	outcome		method	No. of SNP	Beta	SE	P-value	OR	OR_lci95	OR_uci95	Heterogeneity and horizontal pleiotropy analyses
													Heterogeneity test P-value	MR-Egger intercept test		No. of SNP outliers excluded	MR-PRESSO Global test P-value
														Egger_ intercept	P-value
finn-b-F5_SCHIZO	Schizophrenia, schizotypal and delusional disorders	GCST90085823	Caudal anterior cingulate cortex volume		IVW	16	-1.66949003094919	9.11720132174774	0.854708327704719	0.18834309029885	3.26761779175814e-09	10855957.4356566	0.184002757796315	0.554196766130266	0.852630777641558	0	0.215
		GCST90085823	Caudal anterior cingulate cortex volume		MR Egger	16	-3.95129193691949	15.304965576989	0.800031817476802	0.0192298419773927	1.80354095025126e-15	205033782251.508	--	--	--	--	--
		GCST90085823	Caudal anterior cingulate cortex volume		Weighted median	16	-7.59270390349051	12.0705378695492	0.529330855100356	0.000504116128123463	2.67843635362546e-14	9488113.10338601	--	--	--	--	--
		GCST90085823	Caudal anterior cingulate cortex volume		Weighted mode	16	-10.6272565626402	13.9179951333084	0.456970713540663	2.42460567356998e-05	3.44670794613071e-17	17056022.0482481	--	--	--	--	--
		GCST90085823	Caudal anterior cingulate cortex volume		Simple mode	16	-15.0304197959479	18.4662338509137	0.428411474061449	2.96736945515375e-07	5.67016940730157e-23	1552913299.56399	--	--	--	--	--
		GCST90085824	Caudal middle frontal gyrus volume		IVW	16	-25.6371399685767	15.0788109370383	0.0890914964826378	7.34398159620619e-12	1.072972491891e-24	50.2660283399832	0.482207248738536	9.94469	0.0521471889463177	0	0.502
		GCST90085824	Caudal middle frontal gyrus volume		MR Egger	16	-66.5768990299284	24.4853765112003	0.0166245014061968	1.21904609906297e-29	1.75245499268855e-50	8.47995182667024e-09	--	--	--	--	--
		GCST90085824	Caudal middle frontal gyrus volume		Weighted median	16	-37.3287060321876	21.905933228334	0.0883725949226349	6.14255358309183e-17	1.38561362916598e-35	272.305090877789	--	--	--	--	--
		GCST90085824	Caudal middle frontal gyrus volume		Weighted mode	16	-54.8497373853815	31.9995886887974	0.107096918616348	1.51029477419797e-24	8.71890468284533e-52	2616.14318305099	--	--	--	--	--
		GCST90085824	Caudal middle frontal gyrus volume		Simple mode	16	-39.1006092552093	39.9195678063087	0.342874990859789	1.04429010132152e-17	1.09294685736672e-51	99779948893909552	--	--	--	--	--
		GCST90085830	Fusiform gyrus volume		IVW	16	1.7583324862438	17.6672936079854	0.920721659960662	5.80275315163841	5.3079909394278e-15	6343632557609304	0.712753922597554	0.185375939538462	0.973538635073379	0	0.66
		GCST90085830	Fusiform gyrus volume		MR Egger	16	0.994929206452358	28.6917043663006	0.972827227882171	2.70453287102545	1.02145785897333e-24	7.16084171872644e+24	--	--	--	--	--
		GCST90085830	Fusiform gyrus volume		Weighted median	16	11.1810924232274	25.5500466861752	0.661665147658114	71760.7123287935	1.28011190414402e-17	4.02277317886459e+26	--	--	--	--	--
		GCST90085830	Fusiform gyrus volume		Weighted mode	16	14.5806748867015	34.0445312058777	0.6745316064999	2149347.54520442	2.25432560576166e-23	2.04925803897589e+35	--	--	--	--	--
		GCST90085830	Fusiform gyrus volume		Simple mode	16	9.09715157350848	40.2132901002322	0.824082077479356	8929.82050557075	5.2553198055926e-31	1.51735188745036e+38	--	--	--	--	--
		GCST90085840	Middle temporal gyrus volume		IVW	16	-31.0406607275404	20.757189452524	0.134805561778298	3.30531101867826e-14	7.08493657663468e-32	15420.1534650651	0.987040963805775	4.14262183906148	0.531069945918282	0	0.994
		GCST90085840	Middle temporal gyrus volume		MR Egger	16	-48.0998814851794	33.709342840537	0.175529633408028	1.2896946277753e-21	2.60924575567315e-50	63746859.769572	--	--	--	--	--
		GCST90085840	Middle temporal gyrus volume		Weighted median	16	-22.6690314964659	28.4585455280001	0.425704728332785	1.42877785710703e-10	8.52239601263044e-35	239534300205474	--	--	--	--	--
		GCST90085840	Middle temporal gyrus volume		Weighted mode	16	-17.7084607217663	36.0732598741649	0.630599449593763	2.03851178033988e-08	4.00990901541451e-39	1.03631535344322e+23	--	--	--	--	--
		GCST90085840	Middle temporal gyrus volume		Simple mode	16	-9.06337988969869	45.8593910109459	0.845984627289605	0.000115830818842383	1.06542387810891e-43	1.25929021015667e+35	--	--	--	--	--
MR, mendelian randomization; IVW, inverse variance weighted; SNP, single nucleotide polymorphism; SE, standard error; OR, odds ratio; lci, lower confidence interval; uci, upper confidence interval; MR-PRESSO, mendelian randomization pleiotropy RESidual sum and outlier. ‘IVW’, ‘MR-Egger’, ‘Weighted median’, ‘Weighted mode’ and ‘Simple mode’ indicate MR analysis via these methods. The number of SNP…

## Sheet: Autism spectrum disorder
Causalities in the reverse MR analysis between identified brain region volumes and autism spectrum disorder
id.exposure	exposure	id.outcome	outcome		method	No. of SNP	Beta	SE	P-value	OR	OR_lci95	OR_uci95	Heterogeneity and horizontal pleiotropy analyses
													Heterogeneity test P-value	MR-Egger intercept test		No. of SNP outliers excluded	MR-PRESSO Global test P-value
														Egger_ intercept	P-value
ieu-a-1185	Autism spectrum disorder	GCST90085834	Insular cortex volume		IVW	34	4.4010877197861	12.2635726250598	0.719688718909691	81.5395125875445	2.96759307446679e-09	2240432547918.98	0.727199377276433	2.28319096614641	0.462505631810308	0	0.781
ieu-a-1185	Autism spectrum disorder				MR Egger	34	-19.3280417516119	34.1839422422303	0.575736234160837	4.03587885257311e-09	3.22091341115422e-38	5.05704936253162e+20	--	--	--	--	--
ieu-a-1185	Autism spectrum disorder				Weighted median	34	-11.3015144191908	16.3377560467567	0.489099274776278	1.23542006491174e-05	1.53050920850985e-19	997225451.699528	--	--	--	--	--
ieu-a-1185	Autism spectrum disorder				Weighted mode	34	-19.0917091025747	34.1658147142394	0.580073655160772	5.11182628337145e-09	4.22714824224289e-38	6.18165402628567e+20	--	--	--	--	--
ieu-a-1185	Autism spectrum disorder				Simple mode	34	-19.0917091025747	35.1257394849421	0.590421736478408	5.11182628337145e-09	6.44084751848492e-39	4.05703874783142e+21	--	--	--	--	--
ieu-a-1185	Autism spectrum disorder	GCST90085861	Nucleus accumbens volume	Nucleus accumbens volume	IVW	28	-2.79475989411331	1.67718919651182	0.0956466102602101	0.0611295501354825	0.00228348905307052	1.63645273216515	0.155260564738521	-0.245726	0.560350852433359	6	0.116
ieu-a-1185	Autism spectrum disorder	GCST90085861	Nucleus accumbens volume	Nucleus accumbens volume	MR Egger	28	-0.275000531467112	4.59656397315845	0.952750584715371	0.759571719537473	9.28740838918956e-05	6212.16568652968	--	--	--	--	--
ieu-a-1185	Autism spectrum disorder	GCST90085861	Nucleus accumbens volume	Nucleus accumbens volume	Weighted median	28	-2.37757991984957	2.20093140233273	0.280026059978451	0.0927748285692059	0.00124153660566353	6.93267421740299	--	--	--	--	--
ieu-a-1185	Autism spectrum disorder	GCST90085861	Nucleus accumbens volume	Nucleus accumbens volume	Weighted mode	28	-9.71052089731264	5.45114108311767	0.0861049636198701	6.06421175443856e-05	1.388894930223e-09	2.64776430545156	--	--	--	--	--
ieu-a-1185	Autism spectrum disorder	GCST90085861	Nucleus accumbens volume	Nucleus accumbens volume	Simple mode	28	-10.0252267989877	5.89179328983279	0.10032823304922	4.42689602087442e-05	4.2746801585676e-10	4.58453209425631	--	--	--	--	--
ieu-a-1185	Autism spectrum disorder	GCST90085894	Rostral anterior cingulate cortex volume	Rostral anterior cingulate cortex volume	IVW	34	-3.25929397053531	8.91130260404584	0.714552885202822	0.0384155109277851	9.97821139651104e-10	1478973.95755595	0.137437070853847	1.88729245848109	0.406014997950478	0	0.206
ieu-a-1185	Autism spectrum disorder	GCST90085894	Rostral anterior cingulate cortex volume	Rostral anterior cingulate cortex volume	MR Egger	34	-22.8787668701273	24.9600631421263	0.366201138149174	1.15845133814018e-10	6.56815090130061e-32	204320747651.068	--	--	--	--	--
ieu-a-1185	Autism spectrum disorder	GCST90085894	Rostral anterior cingulate cortex volume	Rostral anterior cingulate cortex volume	Weighted median	34	6.04600194296957	11.5222796670258	0.59977595980606	422.420787059411	6.57329046906223e-08	2714611839834.75	--	--	--	--	--
ieu-a-1185	Autism spectrum disorder	GCST90085894	Rostral anterior cingulate cortex volume	Rostral anterior cingulate cortex volume	Weighted mode	34	10.4208490837351	19.526311884224	0.597138033379758	33551.9104361904	8.02758711969663e-13	1.40232759499555e+21	--	--	--	--	--
ieu-a-1185	Autism spectrum disorder	GCST90085894	Rostral anterior cingulate cortex volume	Rostral anterior cingulate cortex volume	Simple mode	34	13.022223304713	21.6011529331898	0.550730310071397	452355.341949919	1.85441589409378e-13	1.10344910244972e+24	--	--	--	--	--
MR, mendelian randomization; IVW, inverse variance weighted; SNP, single nucleotide polymorphism; SE, standard error; OR, odds ratio; lci, lower confidence interval; uci, upper confidence interval; MR-PRESSO, mendelian randomization pleiotropy RESidual sum and outlier. ‘IVW’, ‘MR-Egger’, ‘Weighted median’, ‘Weighted mode’ and ‘Simple mode’ indicate MR analysis via these methods. The number of SNP…
