# Supplementary material for: Genetic Evidence Supporting a Role for Brain Region Volume and Functional Network Alterations in Major Depression
Source: Adv Sci (Weinh). 2025 Jul 11;12(37):e06032. doi: 10.1002/advs.202506032 (PMC12499405; doi:10.1002/advs.202506032)
Supplement: Supplementary file 12 — Supporting Information [file ADVS-12-e06032-s008.xlsx]

## Sheet: Bipolar disorder
Causalities in the forward MR analysis between identified brain functional networks and bipolar disorder
id.exposure	Exposure		id.outcome	Outcome	Method	No. of SNP	Beta	SE	P-value	Adjusted P-value	OR	OR_lci95	OR_uci95
	Location	rsfMRI network
edge_pheno1122	(Temporal)&(Frontal_Inf)	(Default_mode)&(Default_mode|Central_executive)	ieu-b-5110	Bipolar disorder	IVW	9	-0.194234	0.0710036	0.00622769	0.42037	0.823466	0.716483	0.946422
					MR Egger	9	-0.105977	0.253618	0.688569	--	0.899445	0.54713	1.47863
					Weighted median	9	-0.128755	0.082511	0.118651	--	0.879189	0.747907	1.03352
					Weighted mode	9	-0.127571	0.10835	0.272876	--	0.880231	0.711815	1.08849
					Simple mode	9	-0.13542	0.126084	0.314125	--	0.873349	0.682123	1.11818
edge_pheno1134	(Frontal_Sup)&(Frontal_Inf)	(Default_mode|Central_executive)&(Default_mode|Central_executive)	ieu-b-5110	Bipolar disorder	IVW	3	-0.324015	0.107816	0.00265349	0.35822	0.72324	0.585474	0.893422
					MR Egger	3	-0.405462	0.412881	0.505771	--	0.666669	0.296797	1.49748
					Weighted median	3	-0.333778	0.126854	0.00850826	--	0.716212	0.55855	0.918379
					Weighted mode	3	-0.341556	0.148872	0.148729	--	0.710663	0.530813	0.95145
					Simple mode	3	-0.345809	0.148465	0.145218	--	0.707647	0.528982	0.946657
edge_pheno1273	(Supp_Motor_Area|Frontal)&(Frontal)	(Salience|Default_mode)&(Central_executive|Salience|Default_mode)	ieu-b-5110	Bipolar disorder	IVW	3	0.228163	0.114776	0.0468225	0.70234	1.25629	1.00321	1.57322
					MR Egger	3	2.1335	2.94302	0.600671	--	8.44433	0.0263887	2702.17
					Weighted median	3	0.193481	0.148579	0.192846	--	1.21347	0.90689	1.62368
					Weighted mode	3	0.13561	0.197194	0.562687	--	1.14524	0.778108	1.68558
					Simple mode	3	0.133448	0.177939	0.531494	--	1.14276	0.80629	1.61965
edge_pheno1296	(Precuneus|Angular|Cingulate)&(Temporal)	(Default_mode|Central_executive)&(Default_mode|Central_executive)	ieu-b-5110	Bipolar disorder	IVW	4	0.227178	0.0964844	0.0185447	0.83451	1.25505	1.0388	1.51632
					MR Egger	4	0.283886	0.332786	0.483488	--	1.32828	0.691858	2.55014
					Weighted median	4	0.276006	0.118497	0.0198471	--	1.31786	1.04472	1.6624
					Weighted mode	4	0.330291	0.158096	0.127877	--	1.39137	1.02063	1.89678
					Simple mode	4	0.291738	0.188444	0.219341	--	1.33875	0.925323	1.9369
edge_pheno1382	(Frontal_Inf)&(Temporal_Mid|Angular)	(Default_mode|Central_executive)&(Default_mode)	ieu-b-5110	Bipolar disorder	IVW	4	-0.281568	0.124667	0.0239104	0.80698	0.7546	0.591015	0.963463
					MR Egger	4	-0.333659	0.647099	0.657458	--	0.716298	0.201499	2.54634
					Weighted median	4	-0.239332	0.114407	0.0364448	--	0.787154	0.629034	0.98502
					Weighted mode	4	-0.204979	0.174826	0.325638	--	0.814664	0.578314	1.14761
					Simple mode	4	-0.169772	0.196969	0.452119	--	0.843857	0.573596	1.24146
MR, mendelian randomization; rsfMRI, resting-state functional magnetic resonance images; IVW, inverse variance weighted; SNP, single nucleotide polymorphism; SE, standard error; OR, odds ratio; lci, lower confidence interval; uci, upper confidence interval.‘IVW’, ‘MR-Egger’, ‘Weighted median’, ‘Weighted mode’ and ‘Simple mode’ indicate MR analysis via the these methods. To pursue a high level of …

## Sheet: Schizophrenia
Causalities in the forward MR analysis between identified brain functional networks and schizophrenia, schizotypal and delusional disorders
id.exposure	Exposure		id.outcome	Outcome	Method	No. of SNP	Beta	SE	P-value	Adjusted P-value	OR	OR_lci95	OR_uci95
	Location	rsfMRI network
edge_pheno918	(Precuneus|Angular|Cingulate)&(Precuneus|Parietal_Sup)	(Default_mode|Central_executive)&(Attention|Central_executive)	finn-b-F5_SCHIZO	Schizophrenia, schizotypal and delusional disorders	IVW	3	0.638513	0.323108	0.0481365	0.61702	1.89366	1.00524	3.56728
					MR Egger	3	2.33109	2.31956	0.498422	--	10.2892	0.109126	970.135
					Weighted median	3	0.510509	0.335573	0.128183	--	1.66614	0.863109	3.2163
					Weighted mode	3	0.454901	0.374255	0.348189	--	1.57602	0.756813	3.28196
					Simple mode	3	0.376943	0.417008	0.461443	--	1.45782	0.643783	3.30118
edge_pheno1309	(Parietal)&(Temporal)	(Attention|Central_executive|Salience)&(Default_mode|Central_executive)	finn-b-F5_SCHIZO	Schizophrenia, schizotypal and delusional disorders	IVW	5	0.403024	0.186715	0.0308897	0.54443	1.49634	1.03776	2.15758
					MR Egger	5	0.798321	1.33232	0.591273	--	2.22181	0.163158	30.2554
					Weighted median	5	0.482352	0.234745	0.0398993	--	1.61988	1.0225	2.56627
					Weighted mode	5	0.614544	0.351134	0.154985	--	1.84881	0.928971	3.67946
					Simple mode	5	0.633769	0.346398	0.141294	--	1.8847	0.955833	3.71623
node_pheno19	Occipital	Visual	finn-b-F5_SCHIZO	Schizophrenia, schizotypal and delusional disorders	IVW	3	-1.04482	0.266632	8.90729e-05	0.012563	0.351756	0.208584	0.593203
					MR Egger	3	-1.67979	1.61993	0.488452	--	0.186412	0.00779042	4.46056
					Weighted median	3	-1.12405	0.326831	0.000583358	--	0.324962	0.171249	0.616646
					Weighted mode	3	-1.14212	0.386011	0.0977644	--	0.319141	0.149763	0.680084
					Simple mode	3	-1.13917	0.394522	0.10193	--	0.320083	0.14772	0.693564
node_pheno31	(Occipital|Precuneus)	(Default_mode|Central_executive)	finn-b-F5_SCHIZO	Schizophrenia, schizotypal and delusional disorders	IVW	14	-0.267578	0.11762	0.0229099	0.53838	0.76523	0.607676	0.963635
					MR Egger	14	-0.420954	0.410138	0.324962	--	0.656421	0.29381	1.46656
					Weighted median	14	-0.1959	0.164499	0.233698	--	0.822095	0.595522	1.13487
					Weighted mode	14	-0.175166	0.237794	0.474433	--	0.839318	0.526638	1.33764
					Simple mode	14	-0.150276	0.260647	0.574092	--	0.860471	0.51626	1.43418
node_pheno35	(Cuneus|Occipital)	Visual	finn-b-F5_SCHIZO	Schizophrenia, schizotypal and delusional disorders	IVW	6	-0.576326	0.197694	0.00355403	0.12528	0.561959	0.381439	0.827913
					MR Egger	6	-2.08011	0.763382	0.0527214	--	0.124916	0.0279778	0.557727
					Weighted median	6	-0.64171	0.254719	0.0117593	--	0.526391	0.319512	0.867221
					Weighted mode	6	-0.808488	0.319094	0.0522938	--	0.445531	0.238374	0.832715
					Simple mode	6	-0.847702	0.390016	0.0817803	--	0.428398	0.199462	0.920102
node_pheno37	Occipital	Visual	finn-b-F5_SCHIZO	Schizophrenia, schizotypal and delusional disorders	IVW	3	-0.87903	0.367015	0.0166169	0.4686	0.415185	0.202224	0.852416
					MR Egger	3	-2.06386	5.1385	0.75686	--	0.126963	5.36659e-06	3003.72
					Weighted median	3	-0.992411	0.366841	0.00682444	--	0.370682	0.180609	0.760786
					Weighted mode	3	-1.25613	0.559946	0.154066	--	0.284753	0.0950238	0.853304
					Simple mode	3	-1.26137	0.541354	0.145139	--	0.283264	0.0980353	0.818468
node_pheno39	Parietal	(Attention|Central_executive|Salience)	finn-b-F5_SCHIZO	Schizophrenia, schizotypal and delusional disorders	IVW	16	-0.195152	0.0935793	0.0370309	0.58015	0.822709	0.684841	0.988332
					MR Egger	16	-0.424842	0.264155	0.130079	--	0.653873	0.38962	1.09735
					Weighted median	16	-0.129577	0.138607	0.349867	--	0.878467	0.669485	1.15268
					Weighted mode	16	-0.161422	0.198675	0.429216	--	0.850933	0.576474	1.25606
					Simple mode	16	-0.156516	0.260718	0.55725	--	0.855118	0.512977	1.42546
node_pheno57	Precuneus	(Default_mode|Central_executive)	finn-b-F5_SCHIZO	Schizophrenia, schizotypal and delusional disorders	IVW	10	-0.41207	0.136186	0.00247992	0.11656	0.662278	0.507126	0.864897
					MR Egger	10	-1.68634	0.569024	0.0180477	--	0.185196	0.0607112	0.564931
					Weighted median	10	-0.43334	0.175526	0.0135564	--	0.64834	0.459613	0.914563
					Weighted mode	10	-0.588681	0.263544	0.0523786	--	0.555059	0.331136	0.930406
					Simple mode	10	-0.068148	0.335793	0.843691	--	0.934122	0.483694	1.804
node_pheno60	(Precuneus|Parietal_Sup)	(Attention|Central_executive)	finn-b-F5_SCHIZO	Schizophrenia, schizotypal and delusional disorders	IVW	9	-0.435462	0.127555	0.000640366	0.04515	0.646966	0.503854	0.830727
					MR Egger	9	-1.06986	0.468443	0.056314	--	0.343055	0.136967	0.859233
					Weighted median	9	-0.411637	0.182204	0.0238705	--	0.662565	0.463589	0.946942
					Weighted mode	9	-0.30718	0.266401	0.282166	--	0.735518	0.436343	1.23982
					Simple mode	9	-0.151094	0.333213	0.662274	--	0.859767	0.44745	1.65203
MR, mendelian randomization; rsfMRI, resting-state functional magnetic resonance images; IVW, inverse variance weighted; SNP, single nucleotide polymorphism; SE, standard error; OR, odds ratio; lci, lower confidence interval; uci, upper confidence interval.‘IVW’, ‘MR-Egger’, ‘Weighted median’, ‘Weighted mode’ and ‘Simple mode’ indicate MR analysis via the these methods. To pursue a high level of …

## Sheet: Autism spectrum disorder
Causalities in the forward MR analysis between identified brain functional networks and autism spectrum disorder
id.exposure	Exposure		id.outcome	Outcome	Method	No. of SNP	Beta	SE	P-value	Adjusted P-value	OR	OR_lci95	OR_uci95
	Location	rsfMRI network
edge_pheno1134	(Frontal_Sup)&(Frontal_Inf)	(Default_mode|Central_executive)&(Default_mode|Central_executive)	ieu-a-1185	Autism spectrum disorder	IVW	3	-0.329242	0.16248	0.0427278	0.9685	0.719469	0.523247	0.989276
					MR Egger	3	-0.801418	0.620551	0.419458	--	0.448692	0.132961	1.51416
					Weighted median	3	-0.286324	0.192011	0.135912	--	0.751019	0.515476	1.09419
					Weighted mode	3	-0.193974	0.254488	0.525556	--	0.82368	0.500189	1.35638
					Simple mode	3	-0.195615	0.238697	0.498618	--	0.822329	0.515065	1.31289
edge_pheno1184	(Supp_Motor_Area|Frontal)&(Frontal)	(Salience|Default_mode)&(Salience|Default_mode)	ieu-a-1185	Autism spectrum disorder	IVW	2	-0.496969	0.191883	0.00959881	1	0.608372	0.417672	0.886142
node_pheno10	(Postcentral|Precentral)	Motor	ieu-a-1185	Autism spectrum disorder	IVW	6	-0.179275	0.0902402	0.046962	0.79835	0.835876	0.700371	0.997599
					MR Egger	6	-0.932353	0.573335	0.179236	--	0.393626	0.127953	1.21092
					Weighted median	6	-0.203296	0.108823	0.0617421	--	0.816036	0.659292	1.01005
					Weighted mode	6	-0.229512	0.13771	0.156465	--	0.794921	0.60688	1.04123
					Simple mode	6	-0.219831	0.156167	0.218256	--	0.802654	0.591012	1.09009
node_pheno12	(Paracentral|Postcentral)	Motor	ieu-a-1185	Autism spectrum disorder	IVW	8	-0.171713	0.0767475	0.025262	0.85891	0.842221	0.724598	0.978937
					MR Egger	8	-0.311298	0.214915	0.197652	--	0.732496	0.480691	1.11621
					Weighted median	8	-0.233374	0.0952045	0.0142345	--	0.791858	0.657064	0.954304
					Weighted mode	8	-0.234731	0.110822	0.0719233	--	0.790783	0.636391	0.982632
					Simple mode	8	-0.235441	0.138438	0.132793	--	0.790222	0.602433	1.03655
node_pheno36	(Insula|Cingulate)	(Salience|Default_mode)	ieu-a-1185	Autism spectrum disorder	IVW	11	-0.136741	0.0650963	0.0356766	0.9704	0.872196	0.76772	0.99089
					MR Egger	11	-0.181673	0.211401	0.412437	--	0.833874	0.551	1.26197
					Weighted median	11	-0.139038	0.0876299	0.112591	--	0.870195	0.732866	1.03326
					Weighted mode	11	-0.151179	0.108888	0.195167	--	0.859693	0.694474	1.06422
					Simple mode	11	-0.134554	0.133332	0.336688	--	0.874105	0.673084	1.13516
node_pheno44	Cerebellum	(Subcortical-cerebellum)	ieu-a-1185	Autism spectrum disorder	IVW	9	-0.220713	0.0862878	0.0105315	0.71614	0.801947	0.677167	0.949719
					MR Egger	9	-0.388759	0.450559	0.416806	--	0.677898	0.280311	1.63941
					Weighted median	9	-0.232617	0.107003	0.0297107	--	0.792457	0.64253	0.977369
					Weighted mode	9	-0.238513	0.148625	0.147206	--	0.787799	0.588713	1.05421
					Simple mode	9	-0.226461	0.175504	0.232973	--	0.797351	0.565272	1.12471
node_pheno74	Frontal	Limbic	ieu-a-1185	Autism spectrum disorder	IVW	4	-0.252191	0.126486	0.0461718	0.89705	0.777097	0.606468	0.995731
					MR Egger	4	-0.605774	0.664572	0.458239	--	0.545652	0.148327	2.00729
					Weighted median	4	-0.218271	0.148661	0.142036	--	0.803907	0.600708	1.07584
					Weighted mode	4	-0.200059	0.195811	0.382129	--	0.818682	0.557747	1.20169
					Simple mode	4	-0.161198	0.211032	0.500533	--	0.851123	0.562805	1.28714
MR, mendelian randomization; rsfMRI, resting-state functional magnetic resonance images; IVW, inverse variance weighted; SNP, single nucleotide polymorphism; SE, standard error; OR, odds ratio; lci, lower confidence interval; uci, upper confidence interval.‘IVW’, ‘MR-Egger’, ‘Weighted median’, ‘Weighted mode’ and ‘Simple mode’ indicate MR analysis via the these methods. To pursue a high level of …
