# Supplementary material for: Genetic Evidence Supporting a Role for Brain Region Volume and Functional Network Alterations in Major Depression
Source: Adv Sci (Weinh). 2025 Jul 11;12(37):e06032. doi: 10.1002/advs.202506032 (PMC12499405; doi:10.1002/advs.202506032)
Supplement: Supplementary file 13 — Supporting Information [file ADVS-12-e06032-s018.xlsx]

## Sheet: Bipolar disorder
Causalities in the reverse MR analysis between identified brain functional networks and bipolar disorder
id.exposure	exposure	id.outcome	outcome		method	No. of SNP	Beta	SE	P-value	OR	OR_lci95	OR_uci95	Heterogeneity and horizontal pleiotropy analyses
			Location	fMRI network									Heterogeneity test P-value	MR-Egger intercept test		No. of SNP outliers excluded	MR-PRESSO Global test P-value
														Egger_ intercept	P-value
ieu-b-5110	Bipolar disorder	edge_pheno1122	(Temporal)&(Frontal_Inf)	(Default_mode)&(Default_mode|Central_executive)	IVW	146	-0.0060787152694818	0.0125470064602011	0.62804855855066	0.993939722741458	0.969794730489067	1.01868585318582	0.998257524609754	0.000378747094800313	0.892351591968237	17	1
					MR Egger	146	-0.0121410983613985	0.0464450423076607	0.794151520929086	0.987932307397474	0.901970575106818	1.08208656793944	--	--	--	--	--
					Weighted median	146	-0.00730551848594163	0.0181271120071627	0.686936360192172	0.992721101949426	0.958069786127346	1.02862568105732	--	--	--	--	--
					Weighted mode	146	0.00463920122376721	0.0531600599491429	0.930578455313114	1.00464997897804	0.905240598176488	1.11497604315776	--	--	--	--	--
					Simple mode	146	0.00142488894116999	0.0531428847680581	0.978646219132995	1.00142590457775	0.902365919733547	1.11136050290495	--	--	--	--	--
		edge_pheno1134	(Frontal_Sup)&(Frontal_Inf)	(Default_mode|Central_executive)&(Default_mode|Central_executive)	IVW	143	0.0229180564276759	0.0123808834019339	0.0641574549301491	1.02318269286692	0.998652433743816	1.04831549757277	0.964230945574062	-0.00210058	0.452886462560468	0	0.975
					MR Egger	143	0.0564407780529065	0.0462256451465739	0.22412981664678	1.05806395233734	0.966415429054035	1.1584038225999	--	--	--	--	--
					Weighted median	143	0.0202168689903131	0.0178601574647759	0.257653955283655	1.02042261405415	0.985319781094231	1.05677601450034	--	--	--	--	--
					Weighted mode	143	0.00770830926217364	0.0504116632143804	0.878688475144396	1.00773809476077	0.912927736854913	1.11239480041504	--	--	--	--	--
					Simple mode	143	0.0109209183575073	0.0552112672885373	0.843482585929051	1.01098076926358	0.907289980994127	1.12652199101866	--	--	--	--	--
		edge_pheno1273	(Supp_Motor_Area|Frontal)&(Frontal)	(Salience|Default_mode)&(Central_executive|Salience|Default_mode)	IVW	162	0.00461546768465956	0.0118790718902294	0.697618134714776	1.00462613536142	0.981505645648828	1.02829125469171	0.564396423555963	0.000700657511860029	0.794259364827857	0	0.481
					MR Egger	162	-0.00663391370359489	0.0446732363985079	0.882136269960863	0.993388042124068	0.910106678660623	1.0842902545088	--	--	--	--	--
					Weighted median	162	0.0232204820698172	0.0177229719870705	0.190131159402424	1.02349217634535	0.988549518513402	1.05966996637199	--	--	--	--	--
					Weighted mode	162	0.0291333420763898	0.0454825775909958	0.522733176988762	1.02956186924009	0.941752752181779	1.12555831680601	--	--	--	--	--
					Simple mode	162	0.0291333420763898	0.0526364316798477	0.580700890669992	1.02956186924009	0.928640060092535	1.14145155711625	--	--	--	--	--
		edge_pheno1296	(Precuneus|Angular|Cingulate)&(Temporal)	(Default_mode|Central_executive)&(Default_mode|Central_executive)	IVW	151	0.0111859481567179	0.0124310199574118	0.368204583824471	1.01124874480305	0.986907609861644	1.03619023062261	0.947446479337862	0.00257357467928227	0.380198469506389	14	0.972
					MR Egger	151	-0.0305825381276521	0.0490575216061454	0.533973755432994	0.969880376653108	0.880966850858062	1.06776769648093	--	--	--	--	--
					Weighted median	151	0.0157913840677626	0.0182763609618323	0.387569610029514	1.01591672688285	0.980168989990627	1.05296821925597	--	--	--	--	--
					Weighted mode	151	0.0247820613654982	0.0509348327389802	0.627291307142	1.02509168909518	0.927696904752675	1.132711519968	--	--	--	--	--
					Simple mode	151	0.0247820613654982	0.0555264121983096	0.656016067501931	1.02509168909518	0.919385555481504	1.14295136005446	--	--	--	--	--
		edge_pheno1382	(Frontal_Inf)&(Temporal_Mid|Angular)	(Default_mode|Central_executive)&(Default_mode)	IVW	150	0.0162591541276958	0.0122065460074652	0.182859250460917	1.01639205347417	0.99236363031552	1.04100228465345	0.734205862049362	0.00328178145391772	0.226989302129541	0	0.678
					MR Egger	150	-0.0362807863014337	0.0449945991053126	0.421342638396564	0.96436947372592	0.882964572834894	1.05327949780417	--	--	--	--	--
					Weighted median	150	0.0253093133470167	0.0178151408830564	0.155414723581866	1.02563231322954	0.990437650046674	1.0620775996258	--	--	--	--	--
					Weighted mode	150	0.0309596585706378	0.0501367120380428	0.537844415415595	1.03144389312625	0.934906927878622	1.13794910802668	--	--	--	--	--
					Simple mode	150	0.0344865280047931	0.0525859370049827	0.512955992131202	1.03508808358048	0.933716977590904	1.14746477410603	--	--	--	--	--
MR, mendelian randomization; rsfMRI, resting-state functional magnetic resonance images; IVW, inverse variance weighted; SNP, single nucleotide polymorphism; SE, standard error; OR, odds ratio; lci, lower confidence interval; uci, upper confidence interval; MR-PRESSO, mendelian randomization pleiotropy RESidual sum and outlier. ‘IVW’, ‘MR-Egger’, ‘Weighted median’, ‘Weighted mode’ and ‘Simple mod…

## Sheet: Schizophrenia
Causalities in the reverse MR analysis between identified brain functional networks and schizophrenia, schizotypal and delusional disorders
id.exposure	exposure	id.outcome	outcome		method	No. of SNP	Beta	SE	P-value	OR	OR_lci95	OR_uci95	Heterogeneity and horizontal pleiotropy analyses
			Location	fMRI network									Heterogeneity test P-value	MR-Egger intercept test		No. of SNP outliers excluded	MR-PRESSO Global test P-value
														Egger_ intercept	P-value
finn-b-F5_SCHIZO	Schizophrenia, schizotypal and delusional disorders	edge_pheno918	(Precuneus|Angular|Cingulate)&(Precuneus|Parietal_Sup)	(Default_mode|Central_executive)&(Attention|Central_executive)	IVW	16	0.0169500792357316	0.0157831802048045	0.282852678427425	1.01709454692076	0.986112381231969	1.04905012558868	0.878370619345274	-0.00219143105985082	0.658350603127226	0	0.909
					MR Egger	16	0.0261250818992985	0.0257207018421934	0.326994936705754	1.02646933317774	0.97600507409825	1.07954284246711	--	--	--	--	--
					Weighted median	16	0.0195763571543165	0.0231236504258565	0.397221135181596	1.0197692305644	0.974582604414951	1.06705093944313	--	--	--	--	--
					Weighted mode	16	0.0205691795354052	0.0307822170105151	0.514147155015696	1.02078218303779	0.961016245079886	1.08426498567751	--	--	--	--	--
					Simple mode	16	0.0261579354497354	0.0362259731344914	0.481353362277964	1.02650305689372	0.956145699800854	1.10203761417492	--	--	--	--	--
		edge_pheno1309	(Parietal)&(Temporal)	(Attention|Central_executive|Salience)&(Default_mode|Central_executive)	IVW	15	-0.0131783833648016	0.0183326455020121	0.472234652523017	0.986908071334824	0.952076044648226	1.0230144395931	0.677099175833462	-0.0029543405028538	0.618060787185402	2	0.697
					MR Egger	15	0.00179435399206211	0.034573532311916	0.95939767671834	1.0017959648085	0.93615916457392	1.07203474909458	--	--	--	--	--
					Weighted median	15	-0.0414736156389606	0.0253281630144677	0.101536353589666	0.95937464749462	0.91291106283004	1.00820304598147	--	--	--	--	--
					Weighted mode	15	-0.0502670722785469	0.0396526099517641	0.225589118506069	0.950975411412329	0.879865531953489	1.02783232240384	--	--	--	--	--
					Simple mode	15	-0.0543204058548017	0.0399433164386465	0.195348441188624	0.947128592334303	0.875807197827164	1.02425804748203	--	--	--	--	--
		node_pheno19	Occipital	Visual	IVW	16	-0.0105201493813013	0.0153797717017426	0.493959336586262	0.989534993849121	0.960151204805904	1.01981802361007	0.454856032066707	-0.00390371414028545	0.427011566362211	0	0.536
					MR Egger	16	0.00582723788894864	0.0253060906867543	0.821212549994249	1.00584424926672	0.957171497966895	1.05699203949544	--	--	--	--	--
					Weighted median	16	0.00280653640616478	0.0226532075587341	0.901401303983018	1.0028104784164	0.95925940016475	1.04833880746857	--	--	--	--	--
					Weighted mode	16	0.031742063547779	0.038202954165983	0.419071093088339	1.03225121574731	0.957781384816932	1.11251125706047	--	--	--	--	--
					Simple mode	16	0.0289280245454732	0.0395142835343044	0.475397388319559	1.02935050383843	0.952638313802935	1.11224002268253	--	--	--	--	--
		node_pheno31	(Occipital|Precuneus)	(Default_mode|Central_executive)	IVW	16	-0.0142979136122864	0.0150875662655324	0.343301538807388	0.98580381613636	0.957078806487463	1.01539095560543	0.994154126900658	-0.00124215800394316	0.792693366573846	0	0.998
					MR Egger	16	-0.00909735540269162	0.0245868104960204	0.716912744344336	0.990943900334149	0.944322533852562	1.03986697172554	--	--	--	--	--
					Weighted median	16	-0.0230126711690761	0.0210672780391848	0.274682836512713	0.977250100793567	0.937719386614051	1.01844728085387	--	--	--	--	--
					Weighted mode	16	-0.0268393044717945	0.0273993518289552	0.342839129343764	0.973517668891431	0.922616121470457	1.02722749970303	--	--	--	--	--
					Simple mode	16	-0.0294605308951049	0.0328677710715306	0.384233562917484	0.970969200170123	0.910390762595667	1.0355785959328	--	--	--	--	--
		node_pheno35	(Cuneus|Occipital)	Visual	IVW	16	-0.00848472422314958	0.0150541497363062	0.573017097718768	0.991551169461679	0.962721742335877	1.02124391548	0.851563793677652	0.00112517903148488	0.811387575331681	0	0.843
					MR Egger	16	-0.01319541828333	0.0245326345889335	0.5991123155619	0.986891259579427	0.940560427338841	1.03550429076621	--	--	--	--	--
					Weighted median	16	-0.00962702420747012	0.0210165137796978	0.646902501995854	0.990419167242499	0.950450314707636	1.0320688116591	--	--	--	--	--
					Weighted mode	16	-0.00850673232213547	0.0265868689240554	0.753412102890856	0.991529347545522	0.941183648406806	1.04456813365622	--	--	--	--	--
					Simple mode	16	0.00428871568476666	0.0310261397094233	0.891897933348538	1.0042979253871	0.945045203589954	1.06726569174195	--	--	--	--	--
		node_pheno37	Occipital	Visual	IVW	16	0.00208638820548096	0.0159881691944487	0.896174212673631	1.00208856622782	0.971173229494703	1.03398803021682	0.378961931123127	-0.00628786038571752	0.211343669460932	0	0.42
					MR Egger	16	0.0284164512225354	0.025457303428139	0.283112290020564	1.028824050252	0.97874918585701	1.08146084990109	--	--	--	--	--
					Weighted median	16	-0.012316206670673	0.0235678761254842	0.601263431885769	0.987759327387009	0.943169521816677	1.03445718534327	--	--	--	--	--
					Weighted mode	16	-0.0129409843789706	0.0318500801760947	0.690252959578237	0.987142390122488	0.927402935689959	1.05073001267974	--	--	--	--	--
					Simple mode	16	-0.000387405225570597	0.042536937346842	0.992853391256105	0.999612669806144	0.919652127778227	1.08652550182315	--	--	--	--	--
		node_pheno39	Parietal	(Attention|Central_executive|Salience)	IVW	16	-0.0475874347072716	0.0151269211969256	0.00165589582786372	0.953527098125045	0.925671184014519	0.982221270965379	0.917061919475762	-0.00643432168749714	0.188021013956555	0	0.941
					MR Egger	16	-0.0206499210216235	0.0246504219863531	0.416265822362272	0.979561828555418	0.933359582183039	1.02805113300338	--	--	--	--	--
					Weighted median	16	-0.0419079417839322	0.0209661834547808	0.0456262070214262	0.958958056477124	0.920349618191136	0.999186109176396	--	--	--	--	--
					Weighted mode	16	-0.0387753496545065	0.024632976971766	0.13631087335446	0.961966791045983	0.916625777343249	1.00955060390886	--	--	--	--	--
					Simple mode	16	-0.0444762516109931	0.0320899477396231	0.186011120430157	0.956498315117969	0.898190990333782	1.0185907414675	--	--	--	--	--
		node_pheno57	Precuneus	(Default_mode|Central_executive)	IVW	16	-0.0290754485982143	0.0149591984479405	0.051937651493985	0.971343175220899	0.943276828846576	1.00024461027196	0.994801815064356	-0.00115961301237921	0.804533596668901	0	0.996
					MR Egger	16	-0.0242200944434947	0.0243792589104034	0.337341852871222	0.976070858342597	0.93052769301509	1.02384305986496	--	--	--	--	--
					Weighted median	16	-0.0268968885544496	0.0201999605742103	0.183014109969497	0.973461611383545	0.935673384785369	1.01277595819915	--	--	--	--	--
					Weighted mode	16	-0.0268921221100949	0.0302273089358159	0.387692832881316	0.973466251345205	0.917467935246527	1.03288246499149	--	--	--	--	--
					Simple mode	16	-0.0144325986731969	0.0318712451195101	0.657144458987151	0.985671052030209	0.925982225812197	1.04920742075603	--	--	--	--	--
		node_pheno60	(Precuneus|Parietal_Sup)	(Attention|Central_executive)	IVW	16	3.14376883946343e-05	0.0156943101479603	0.998401737369391	1.00003143818256	0.96973793877103	1.03127127172202	0.37085121466985	-0.00058334876932156	0.908601351618119	0	0.418
					MR Egger	16	0.0024740965417426	0.0264627299280016	0.926836240475988	1.00247715964421	0.95180713488895	1.05584463361432	--	--	--	--	--
					Weighted median	16	-0.0192757503938073	0.0217154339483968	0.374727923019962	0.980908838947439	0.94003515927582	1.02355974755929	--	--	--	--	--
					Weighted mode	16	-0.0244490037487391	0.0316770653975682	0.452209807150102	0.975847452211391	0.917102484875972	1.03835532635837	--	--	--	--	--
					Simple mode	16	-0.0136552844362365	0.0420065725797165	0.749614185949516	0.986437526028895	0.908474766266383	1.07109083145705	--	--	--	--	--
MR, mendelian randomization; rsfMRI, resting-state functional magnetic resonance images; IVW, inverse variance weighted; SNP, single nucleotide polymorphism; SE, standard error; OR, odds ratio; lci, lower confidence interval; uci, upper confidence interval; MR-PRESSO, mendelian randomization pleiotropy RESidual sum and outlier. ‘IVW’, ‘MR-Egger’, ‘Weighted median’, ‘Weighted mode’ and ‘Simple mod…

## Sheet: Autism spectrum disorder
Causalities in the reverse MR analysis between identified brain functional networks and autism spectrum disorder
id.exposure	exposure	id.outcome	outcome		method	No. of SNP	Beta	SE	P-value	OR	OR_lci95	OR_uci95	Heterogeneity and horizontal pleiotropy analyses
			Location	fMRI network									Heterogeneity test P-value	MR-Egger intercept test		No. of SNP outliers excluded	MR-PRESSO Global test P-value
														Egger_ intercept	P-value
ieu-a-1185	Autism spectrum disorder	edge_pheno1134	(Frontal_Sup)&(Frontal_Inf)	(Default_mode|Central_executive)&(Default_mode|Central_executive)	IVW	33	-0.0125958828858873	0.021260983596598	0.553555176381133	0.987483113223849	0.947178786857334	1.02950246820629	0.166970632024264	-0.00283647698492664	0.600774780761214	0	0.211
					MR Egger	33	0.0168864126803773	0.0597659442924037	0.779405632413368	1.01702979407581	0.904606860336614	1.14342445032197	--	--	--	--	--
					Weighted median	33	-0.0463477721557718	0.027845985588844	0.0960259670553014	0.954709882935977	0.904000013270769	1.00826432211857	--	--	--	--	--
					Weighted mode	33	-0.0789828528061228	0.0557753189175243	0.166410056655329	0.924055769272668	0.828364107511343	1.03080162090969	--	--	--	--	--
					Simple mode	33	-0.0789828528061228	0.0620701043727502	0.212371930453101	0.924055769272668	0.818206722448921	1.04359820238388	--	--	--	--	--
		edge_pheno1184	(Supp_Motor_Area|Frontal)&(Frontal)	(Salience|Default_mode)&(Salience|Default_mode)	IVW	33	-0.0179724322301305	0.0202901609236649	0.37574104354712	0.982188108720831	0.943894245069367	1.02203555742806	0.368174652954209	0.00626687974047059	0.221088764551705	0	0.188
					MR Egger	33	-0.0831109192863867	0.0559052403035441	0.147211064215226	0.920249068189021	0.824741569936929	1.02681661549754	--	--	--	--	--
					Weighted median	33	-0.0475001604298245	0.0277839702286315	0.0873353040507837	0.953610320145078	0.903068615695747	1.00698067331971	--	--	--	--	--
					Weighted mode	33	-0.0715800436165847	0.0563841932093967	0.213416127645327	0.930921760268134	0.833523767161505	1.03970079544571	--	--	--	--	--
					Simple mode	33	-0.0732256023155115	0.0584130672346848	0.219075458039563	0.929391133580929	0.828850718626331	1.04212720067418	--	--	--	--	--
		node_pheno10	(Postcentral|Precentral)	Motor	IVW	33	-0.0016716825458623	0.0221476148855727	0.939833507659684	0.998329713937138	0.955920041791919	1.04262090358678	0.0959930344931854	0.00116243691087237	0.837194922427927	0	0.101
					MR Egger	33	-0.0137539586168783	0.0624928776028658	0.827245256202166	0.986340194916372	0.872633176511062	1.11486361772006	--	--	--	--	--
					Weighted median	33	0.0164210839641456	0.0287620898608311	0.568048413975054	1.01655665099943	0.960834969964372	1.07550979824297	--	--	--	--	--
					Weighted mode	33	0.0264609836877295	0.0526462214658464	0.618673948177481	1.02681418397728	0.926143943024809	1.13842710558945	--	--	--	--	--
					Simple mode	33	0.0314520375749153	0.0534595045256732	0.560438101548061	1.03195187949397	0.929295421464891	1.1459484863408	--	--	--	--	--
		node_pheno12	(Paracentral|Postcentral)	Motor	IVW	33	0.0021149870856182	0.021210976657575	0.920573041482736	1.00211722524842	0.961309821409195	1.04465689497219	0.176786754927236	-0.000657996653025479	0.903361292225296	0	0.25
					MR Egger	33	0.008954536023876	0.0598824230119534	0.882099891264322	1.00899474781795	0.897255146528485	1.13464983183786	--	--	--	--	--
					Weighted median	33	-0.0151281842493933	0.0273577181398502	0.580279276106806	0.984985671861457	0.933560683390085	1.03924339470814	--	--	--	--	--
					Weighted mode	33	-0.0331848550783724	0.0532199174930059	0.53734800665325	0.967359721702826	0.871537929078265	1.07371670233865	--	--	--	--	--
					Simple mode	33	-0.0331848550783724	0.055958796777008	0.557334014051995	0.967359721702826	0.866871871585304	1.0794961306815	--	--	--	--	--
		node_pheno36	(Insula|Cingulate)	(Salience|Default_mode)	IVW	31	-0.0267254932601732	0.0209537596337352	0.202149664173563	0.973628472422085	0.934452145428207	1.01444724264245	0.122994442376352	0.00160432470595602	0.765452506697064	2	0.135
					MR Egger	31	-0.0430026500663758	0.0580885516609935	0.465072910821343	0.957908851541629	0.854826964420455	1.07342117885097	--	--	--	--	--
					Weighted median	31	-0.0195296446384068	0.0291817000433184	0.503340564577549	0.980659823451891	0.926143788971907	1.03838486073556	--	--	--	--	--
					Weighted mode	31	0.00356810255863366	0.0584308614341453	0.951712155195006	1.00357447581446	0.894977781771003	1.12534830363416	--	--	--	--	--
					Simple mode	31	0.00638894065900852	0.0662053446816694	0.923763774402729	1.00640939347446	0.883933420889201	1.14585538156791	--	--	--	--	--
		node_pheno44	Cerebellum	(Subcortical-cerebellum)	IVW	33	-0.0128687726979651	0.0198461644932151	0.516709339855123	0.987213675907672	0.949549844005296	1.02637144121705	0.133087869053041	0.00676715804471677	0.175575556545409	0	0.218
					MR Egger	33	-0.0832134161554612	0.0543877842738535	0.136157800398647	0.920154750374486	0.827113398261769	1.02366225286169	--	--	--	--	--
					Weighted median	33	-0.0295394179012379	0.0263699566986082	0.262631897929327	0.970892606338043	0.921986651744846	1.02239273340667	--	--	--	--	--
					Weighted mode	33	-0.0664818046353366	0.0580385938501128	0.260506831175054	0.935679940739173	0.835071901229523	1.0484090653902	--	--	--	--	--
					Simple mode	33	-0.0756128044343769	0.0597918637944457	0.215147664552086	0.927175135168008	0.82464288133566	1.0424557717414	--	--	--	--	--
		node_pheno74	Frontal	Limbic	IVW	33	-0.01321322747604	0.0186973386319301	0.479758971167347	0.986873683999305	0.951362595292482	1.02371027932935	0.594553296277789	0.00570513622594348	0.230598586240518	0	0.587
					MR Egger	33	-0.072518180168369	0.0519764144588669	0.172867517870775	0.930048838062111	0.839967605719757	1.02979071489249	--	--	--	--	--
					Weighted median	33	0.00684974120870002	0.0270349589443184	0.799985347241431	1.00687325434165	0.954909432265959	1.06166481977547	--	--	--	--	--
					Weighted mode	33	0.0146270385660642	0.0566723200052516	0.797983675083043	1.01473453718399	0.908054655741742	1.13394736147562	--	--	--	--	--
					Simple mode	33	0.0146270385660642	0.061924174047334	0.81477601820017	1.01473453718399	0.898755417124254	1.14568008307387	--	--	--	--	--
MR, mendelian randomization; rsfMRI, resting-state functional magnetic resonance images; IVW, inverse variance weighted; SNP, single nucleotide polymorphism; SE, standard error; OR, odds ratio; lci, lower confidence interval; uci, upper confidence interval; MR-PRESSO, mendelian randomization pleiotropy RESidual sum and outlier. ‘IVW’, ‘MR-Egger’, ‘Weighted median’, ‘Weighted mode’ and ‘Simple mod…
