# Supplementary material for: Genetic Evidence Supporting a Role for Brain Region Volume and Functional Network Alterations in Major Depression
Source: Adv Sci (Weinh). 2025 Jul 11;12(37):e06032. doi: 10.1002/advs.202506032 (PMC12499405; doi:10.1002/advs.202506032)
Supplement: Supplementary file 15 — Supporting Information [file ADVS-12-e06032-s015.xlsx]

## Sheet: Smoking status 
Causal relationships in the forward MR analysis between smoking status and major depression and and its identified core brain region volumes and functional networks
id.exposure	exposure	id.outcome	outcome		method	No. of SNP	Beta	SE	P-value	OR	OR_lci95	OR_uci95	Heterogeneity and horizontal pleiotropy analyses
													Heterogeneity test P-value	MR-Egger intercept test		No. of SNP outliers excluded	MR-PRESSO Global test P-value
														Egger_ intercept	P-value
GCST90267302	Smoking status	ieu-b-102	Major depression		IVW	26	0.537078316053391	0.0817717810515919	5.09902738603008e-11	1.71100054947633	1.45762095704057	2.00842534965476	0.224719501673635	0.00323574704996273	0.510662840382273	8	0.256
		GCST90085827	Left ventral diencephalon volume		MR Egger	26	0.292169686182073	0.375972710831617	0.444690358756184	1.33933026419751	0.640992945842514	2.79847940329144	--	--	--	--	--
		GCST90085827	Left ventral diencephalon volume		Weighted median	26	0.41981748069525	0.116713657090453	0.000321924847799006	1.52168379360288	1.21053052362894	1.9128155156073	--	--	--	--	--
		GCST90085827	Left ventral diencephalon volume		Weighted mode	26	0.366460885959957	0.209158435732963	0.0920205871932893	1.44261997275136	0.957442465410679	2.17365790735891	--	--	--	--	--
		GCST90085827	Left ventral diencephalon volume		Simple mode	26	0.350631069521349	0.228356274841429	0.137232053042864	1.41996336150229	0.907603899882622	2.22155936997367	--	--	--	--	--
		GCST90085827	Left ventral diencephalon volume		IVW	29	-141.476296521007	40.5572019491276	0.000486075034939433	3.61098014796441e-62	1.08302341266933e-96	1.20396082637359e-27	0.541519782956145	0.0778383850547416	0.974044283151543	5	0.569
					MR Egger	29	-147.377427454872	184.217063121982	0.430681952755569	9.88089989143464e-65	1.53485264198939e-221	6.36101342849485e+92	--	--	--	--	--
					Weighted median	29	-71.4478121254379	59.4657196318162	0.229558936386256	9.34564865395246e-32	2.25095601541574e-82	3.8801801618941e+19	--	--	--	--	--
					Weighted mode	29	-39.9700489787662	101.357045569844	0.696311017391971	4.37752149335361e-18	2.31403181066024e-104	8.28108513309735e+68	--	--	--	--	--
					Simple mode	29	-31.3722581976026	120.037820053784	0.795733081812198	2.37247355344408e-14	1.57378773569417e-116	3.5764866087921e+88	--	--	--	--	--
		GCST90085859	Thalamus volume		IVW	31	-59.7853303258452	73.6429905203963	0.416891201055982	1.08532783345078e-26	2.23553714080756e-89	5.26914308226371e+36	0.337194952796022	-1.42736	0.753562983111913	3	0.337
					MR Egger	31	51.9045404291083	360.250899306997	0.886434782192969	3.48221429546662e+22	7.76424554341085e-285	Inf	--	--	--	--	--
					Weighted median	31	2.40841098990057	104.309507691871	0.981579213035846	11.1162832172817	1.80266134382609e-88	6.85496213640118e+89	--	--	--	--	--
					Weighted mode	31	230.49512480023	188.081	0.229917746198506	1.26695388138908e+100	1.01136250353019e-60	1.58713827333321e+260	--	--	--	--	--
					Simple mode	31	240.562548379184	224.806953004292	0.293115392499506	2.98529541307766e+104	1.30450489926552e-87	6.83170198008438e+295	--	--	--	--	--
		GCST90085868	Right ventral diencephalon volume		IVW	31	-134.207976110601	39.4435595974944	0.000667645214661181	5.17864985242488e-59	1.37778292859174e-92	1.94649053471957e-25	0.346954445066297	1.31532316513516	0.59698172755117	3	0.359
					MR Egger	31	-236.781483420415	195.968475772144	0.236706878784213	1.46929274325132e-103	2.26659606350708e-270	9.52450769737388e+63	--	--	--	--	--
					Weighted median	31	-115.873495635216	54.3242405828747	0.0329248915943562	4.75094766933109e-51	2.72303438920254e-97	8.28909978009217e-05	--	--	--	--	--
					Weighted mode	31	-36.1894845567148	111.989329781816	0.748822506181018	1.91913954355481e-16	9.03367703147905e-112	4.07707357126175e+79	--	--	--	--	--
					Simple mode	31	-19.008519405792	124.069031267382	0.879259190130798	5.5552666911908e-09	1.36462533548156e-114	2.26149897761969e+97	--	--	--	--	--
		edge_pheno1175	(Precuneus|Cuneus |Cingulate)&(Frontal)	(Default_mode|Central_executive)&(Salience|Default_mode)	IVW	30	-0.33128656885666	0.125861353845176	0.00848451905310385	0.717999383293732	0.561033409142924	0.918881310825556	0.752721688796267	-0.00559709176079998	0.486671420715408	4	0.777
					MR Egger	30	0.105548924933233	0.63233120705106	0.868632385286748	1.11132047447283	0.321801545781922	3.83787217050684	--	--	--	--	--
					Weighted median	30	-0.2580742876894	0.168730740164435	0.126139627946701	0.772537839924086	0.555000347887435	1.0753411531836	--	--	--	--	--
					Weighted mode	30	-0.0266612017399424	0.362415383980122	0.941861352548347	0.973691070488958	0.47854962960208	1.98114101882864	--	--	--	--	--
					Simple mode	30	-0.0607379971419459	0.365988080018334	0.869343010234278	0.941069770448215	0.459289460872701	1.92822258792678	--	--	--	--	--
MR, mendelian randomization; IVW, inverse variance weighted; SNP, single nucleotide polymorphism; SE, standard error; OR, odds ratio; lci, lower confidence interval; uci, upper confidence interval; MR-PRESSO, mendelian randomization pleiotropy RESidual sum and outlier. ‘IVW’, ‘MR-Egger’, ‘Weighted median’, ‘Weighted mode’ and ‘Simple mode’ indicate MR analysis via the these methods. The number of…

## Sheet: Alcohol intake
Causal relationships in the forward MR analysis between alcohol intake and major depression and its identified core brain region volumes and functional networks
id.exposure	exposure	id.outcome	outcome		method	No. of SNP	Beta	SE	P-value	OR	OR_lci95	OR_uci95	Heterogeneity and horizontal pleiotropy analyses
													Heterogeneity test P-value	MR-Egger intercept test		No. of SNP outliers excluded	MR-PRESSO Global test P-value
														Egger_ intercept	P-value
GCST90267266	Alcohol frequency weekly	ieu-b-102	Major depression		IVW	12	-0.0179749292922147	0.00710320585592277	0.0113887887064348	0.982185656139208	0.968606137304593	0.995955555072273	0.190718587616847	0.00122105526124222	0.832927947078138	8	0.232
					MR Egger	12	-0.0230335656049009	0.0245160792314224	0.369598561842079	0.977229681917372	0.93138264588412	1.02533352477682	--	--	--	--	--
					Weighted median	12	-0.0135381431456686	0.00895300146479308	0.130499628394887	0.986553085362011	0.969392176541409	1.00401778948721	--	--	--	--	--
					Weighted mode	12	-0.0209932496319033	0.012031126712351	0.108835270981784	0.979225574680228	0.956404576776937	1.00259110986193	--	--	--	--	--
					Simple mode	12	-0.0249284935079764	0.0163445915947777	0.155436561646072	0.975379655512304	0.944628176408462	1.00713222000688	--	--	--	--	--
		GCST90085827	Left ventral diencephalon volume		IVW	17	-0.204717552963832	3.17687569218721	0.948619960161419	0.814877443629303	0.00161020478946269	412.385587523563	0.667530552018973	-0.986105812580313	0.641115613296202	4	0.614
					MR Egger	17	4.18807088892045	9.76486412379111	0.674097748863992	65.8955484348088	3.21244669551602e-07	13516872698.8846	--	--	--	--	--
					Weighted median	17	-2.82826668511832	4.49230387331309	0.528969119092635	0.0591152302266969	8.86692694291037e-06	394.117428423104	--	--	--	--	--
					Weighted mode	17	10.8094532750586	9.74038584357223	0.283505397381693	49486.4055289446	0.000253105799111402	9675417713749.39	--	--	--	--	--
					Simple mode	17	-10.4970955789965	9.29231865850454	0.275274302003757	2.76165430482067e-05	3.39928820847662e-13	2243.6269099855	--	--	--	--	--
		GCST90085859	Thalamus volume		IVW	17	8.2585802814138	5.75226896308335	0.15108536309007	3860.60922923869	0.0490033367510609	304148750.045277	0.708365351942682	3.38915056391988	0.397024474637669	4	0.68
					MR Egger	17	-7.64936045502906	19.1311957857076	0.694912418212699	0.000476348678026941	2.47242058544124e-20	9177567295554.61	--	--	--	--	--
					Weighted median	17	4.83465498352692	8.19941906750911	0.555436156652639	125.795174311541	1.31879583782611e-05	1199914757.55305	--	--	--	--	--
					Weighted mode	17	-9.55058859449879	12.8780136428964	0.469064631186587	7.1159366726342e-05	7.76686146818071e-16	6519564.55466447	--	--	--	--	--
					Simple mode	17	25.4640503478581	16.3598282210004	0.139146624244751	114524011783.943	0.00135871895865927	9.65302588257899e+24	--	--	--	--	--
		GCST90085868	Right ventral diencephalon volume		IVW	16	2.39534018733901	3.15390283004877	0.447562806682096	10.9719299359246	0.0226791481680343	5308.10265125015	0.723306966666717	-0.229195361596324	0.910791436272718	5	0.693
					MR Egger	16	3.40546817495084	9.39921888602088	0.722528253902368	30.128397783696	3.00745681393802e-07	3018232377.62152	--	--	--	--	--
					Weighted median	16	2.51753451284259	4.61770063984212	0.585621314387864	12.397991861495	0.00145440449889243	105686.005725884	--	--	--	--	--
					Weighted mode	16	-7.39152557857808	8.33625333704429	0.389250284011779	0.000616454785564081	4.94241413808875e-11	7688.88425832748	--	--	--	--	--
					Simple mode	16	12.0530267664832	8.49308327425199	0.176298602664402	171618.070508145	0.0101182308150732	2910860867204.46	--	--	--	--	--
		edge_pheno1175	(Precuneus|Cuneus |Cingulate)&(Frontal)	(Default_mode|Central_executive)&(Salience|Default_mode)	IVW	17	0.0214290615910146	0.00961251168930978	0.025794716518823	1.02166031280958	1.00259189183885	1.04109139847097	0.84075959748992	0.00459819898448348	0.506709763503254	3	0.832
					MR Egger	17	0.00176979829895064	0.0304566986947317	0.954429113340677	1.00177136531626	0.943720411330739	1.06339320027263	--	--	--	--	--
					Weighted median	17	0.0229053560122707	0.0136765863025534	0.0939762160049826	1.02316969810421	0.996106844914209	1.05096781180017	--	--	--	--	--
					Weighted mode	17	0.0262387102010999	0.0180478334114064	0.1653240632036	1.02658597577174	0.990906554460553	1.06355010056922	--	--	--	--	--
					Simple mode	17	0.0242880029958093	0.0211864567913734	0.268488714002599	1.02458535905508	0.982910262605135	1.06802746693038	--	--	--	--	--
GCST90042709	Alcohol drinker status	ieu-b-102	Major depression		Wald ratio	1	-0.202741	0.0919647858474555	0.0274860069505857	0.816490051786526	0.681818673666204	0.977761434842626	--	--	--	0	--
		GCST90085827	Left ventral diencephalon volume		IVW	2	-39.7518	32.8073613825432	0.22563746566021	5.44516480427728e-18	6.45388527104065e-46	45941039390.3073	0.498111615057695	--	--	0	--
					MR Egger	--	--	--	--	--	--	--	--	--	--	--	--
					Weighted median	--	--	--	--	--	--	--	--	--	--	--	--
					Weighted mode	--	--	--	--	--	--	--	--	--	--	--	--
					Simple mode	--	--	--	--	--	--	--	--	--	--	--	--
		GCST90085859	Thalamus volume		IVW	2	-120.379499768863	58.7043572178297	0.0403053438384435	5.24623228950891e-53	5.61939868470972e-103	0.00489784668782717	0.311562362671967	--	--	0	--
					MR Egger	--	--	--	--	--	--	--	--	--	--	--	--
					Weighted median	--	--	--	--	--	--	--	--	--	--	--	--
					Weighted mode	--	--	--	--	--	--	--	--	--	--	--	--
					Simple mode	--	--	--	--	--	--	--	--	--	--	--	--
		GCST90085868	Right ventral diencephalon volume		IVW	2	-32.7353228841295	31.5650498572973	0.299700922905192	6.07057610499569e-15	8.21328776030535e-42	4486862669618.05	0.731285528869344	--	--	0	--
					MR Egger	--	--	--	--	--	--	--	--	--	--	--	--
					Weighted median	--	--	--	--	--	--	--	--	--	--	--	--
					Weighted mode	--	--	--	--	--	--	--	--	--	--	--	--
					Simple mode	--	--	--	--	--	--	--	--	--	--	--	--
		edge_pheno1175	(Precuneus|Cuneus |Cingulate)&(Frontal)	(Default_mode|Central_executive)&(Salience|Default_mode)	Wald ratio	1	-0.0783506533680013	0.165477255436373	0.635868686864577	0.924640141511233	0.66852193278645	1.27888009258032	--	--	--	0	--
MR, mendelian randomization; IVW, inverse variance weighted; SNP, single nucleotide polymorphism; SE, standard error; OR, odds ratio; lci, lower confidence interval; uci, upper confidence interval; MR-PRESSO, mendelian randomization pleiotropy RESidual sum and outlier. ‘IVW’, ‘MR-Egger’, ‘Weighted median’, ‘Weighted mode’ and ‘Simple mode’ indicate MR analysis via the these methods. The number of…

## Sheet: Physical activity
Causal relationships in the forward MR analysis between physical activity and major depressionand and its identified core brain region volumes and functional networks
id.exposure	exposure	id.outcome	outcome		method	No. of SNP	Beta	SE	P-value	OR	OR_lci95	OR_uci95	Heterogeneity and horizontal pleiotropy analyses
													Heterogeneity test P-value	MR-Egger intercept test		No. of SNP outliers excluded	MR-PRESSO Global test P-value
														Egger_ intercept	P-value
GCST90044423	Types of physical activity over a 4-week period: walking for pleasure (not as a means of transport)	ieu-b-102	Major depression		IVW	11	-0.201383202396508	0.0530942212798898	0.000148874061658215	0.817599065595082	0.736793308365593	0.907266969545088	0.251800386988311	-0.0435815732236452	0.10643461159531	9	0.292
					MR Egger	11	1.31321645018145	0.84573184004379	0.154898402378162	3.71811362709628	0.708632688646552	19.5085114834355	--	--	--	--	--
					Weighted median	11	-0.230984	0.0662400633545435	0.000488349770158109	0.793752554092807	0.697108624079035	0.903794753595564	--	--	--	--	--
					Weighted mode	11	-0.301833	0.128829280935932	0.0411361241371154	0.739461325170209	0.574452027943644	0.951868954801785	--	--	--	--	--
					Simple mode	11	-0.321329	0.133604087022128	0.0369928439473426	0.725184545256898	0.558113394163199	0.942268417456536	--	--	--	--	--
		GCST90085827	Left ventral diencephalon volume		IVW	18	10.2275833195873	23.4045589762678	0.662117822754988	27655.5945103096	3.30689345020139e-16	2.31284109765344e+24	0.272878376433227	2.24768475276832	0.625048048277167	2	0.254
					MR Egger	18	-64.8541739085686	152.563809014431	0.676429052744682	6.82637501554765e-29	9.31652969652257e-159	5.00179759747722e+101	--	--	--	--	--
					Weighted median	18	4.77947640759802	30.380980910515	0.874994202447771	119.042004235408	1.64016370150534e-24	8.63999048349672e+27	--	--	--	--	--
					Weighted mode	18	-53.3704235642563	63.7134205989645	0.413841787282192	6.63009191499919e-24	3.86866433853668e-78	1.13626086304415e+31	--	--	--	--	--
					Simple mode	18	-54.6327627788974	65.8523113314236	0.418248423664811	1.87625815981806e-24	1.65452581479653e-80	2.12770610817987e+32	--	--	--	--	--
		GCST90085859	Thalamus volume		IVW	18	86.3885147117323	38.2979540338081	0.0240897204583045	3.29651638819949e+37	82828.2781375902	1.31199398828694e+70	0.439418919189218	3.95152734071289	0.601735371930317	2	0.424
					MR Egger	18	-44.7932	249.464984436291	0.859754430766282	3.51998945847844e-20	1.57637548421135e-232	7.860009186833e+192	--	--	--	--	--
					Weighted median	18	95.8112151364699	54.7079603275394	0.0798905840937471	4.07644923400327e+41	1.10135182759806e-05	1.50882197141736e+88	--	--	--	--	--
					Weighted mode	18	-42.2867	117.927883941978	0.724323197085947	4.31657608471106e-19	1.79018557586811e-119	1.04083226601043e+82	--	--	--	--	--
					Simple mode	18	-42.2867	117.236975286385	0.72277125793776	4.31657608471106e-19	6.93443967009249e-119	2.68699851488519e+81	--	--	--	--	--
		GCST90085868	Right ventral diencephalon volume		IVW	18	28.0920533270156	22.4562431849843	0.210945962472948	1585709927898.5	1.21642026366998e-07	2.06711122013836e+31	0.278478838059915	2.04199175136082	0.643864826542074	2	0.293
					MR Egger	18	-40.1210755271306	146.581302550708	0.787807827904781	3.7639018551267e-18	6.35498644472716e-143	2.22926630894409e+107	--	--	--	--	--
					Weighted median	18	-2.72766730732672	29.6072460959109	0.926596048719426	0.065371603809266	4.10385943079833e-27	1.04132382130942e+24	--	--	--	--	--
					Weighted mode	18	-31.931107344593	52.0614429830853	0.547773999970449	1.35673890639208e-14	6.55996255728351e-59	2.80602281498427e+30	--	--	--	--	--
					Simple mode	18	-33.1327850270875	54.3822396493243	0.550410168615576	4.07956909073802e-15	2.08697559221587e-61	7.974642361981e+31	--	--	--	--	--
		edge_pheno1175	(Precuneus|Cuneus |Cingulate)&(Frontal)	(Default_mode|Central_executive)&(Salience|Default_mode)	IVW	19	0.0335420667857922	0.0651900222159604	0.606883157016333	1.03411094453489	0.910073078403671	1.17505447747407	0.754642098475256	0.00195576928888008	0.879507671571708	1	0.757
					MR Egger	19	-0.0318244241973232	0.429731434278751	0.941829826688317	0.968676643328627	0.41723818408814	2.2489179445096	--	--	--	--	--
					Weighted median	19	0.0518670307677015	0.0919045504583675	0.572510794059435	1.05323568526142	0.879619467672894	1.26111966535126	--	--	--	--	--
					Weighted mode	19	0.171715559857937	0.166747350919178	0.31674610807858	1.18734005800299	0.856321620997081	1.64631649928101	--	--	--	--	--
					Simple mode	19	0.181104258213611	0.180481190767129	0.328942397358445	1.19854013043243	0.841441424938734	1.70718769207445	--	--	--	--	--
GCST90044425	Types of physical activity over a 4-week period: other exercises (eg: swimming, cycling, keep fit, bowling)	ieu-b-102	Major depression		IVW	9	-0.295516685860371	0.0566119156023542	1.78880703820635e-07	0.744146997886621	0.665993052324747	0.831472269163632	0.284254433285154	-0.0133583957784329	0.242836044837593	7	0.392
					MR Egger	9	0.123689762864893	0.333157737290734	0.721422181159711	1.13166473210944	0.589017489498858	2.17423945592843	--	--	--	--	--
					Weighted median	9	-0.278222	0.072643152853147	0.000128152162166219	0.757128694917964	0.656650994077772	0.872981029250199	--	--	--	--	--
					Weighted mode	9	-0.27144	0.116723776292924	0.0485022598870719	0.762281384183482	0.606398376210177	0.958236254365044	--	--	--	--	--
					Simple mode	9	-0.264652	0.122185299738965	0.0622062550407857	0.767473073269229	0.6040277905189	0.975145394696678	--	--	--	--	--
		GCST90085827	Left ventral diencephalon volume		IVW	9	45.7019258837848	33.6777847572481	0.174770153535395	7.0484597437988e+19	1.51699832547324e-09	3.27493998679623e+48	0.289808444643016	2.05320858257103	0.810671344594145	7	0.324
					MR Egger	9	-23.0976228264807	278.85967896636	0.936306432069852	9.30743177338117e-11	3.96898129881184e-248	2.18263276377943e+227	--	--	--	--	--
					Weighted median	9	48.2424405873043	40.2232508079066	0.230385264325851	8.94181624031503e+20	5.16063846684638e-14	1.54934468262456e+55	--	--	--	--	--
					Weighted mode	9	77.4987363843218	58.0835461855789	0.218847030303123	4.5422764882892e+33	1.64271005159202e-16	1.25599010464869e+83	--	--	--	--	--
					Simple mode	9	99.0494211429394	61.7462431076595	0.14735144241855	1.03900356593548e+43	2.86519262529721e-10	3.76773414986247e+95	--	--	--	--	--
		GCST90085859	Thalamus volume		IVW	12	174.297134552921	48.1369669032886	0.000293627344453842	4.96916877866565e+75	5.26344765985103e+34	4.69134300303152e+116	0.828768329859667	2.14058386220436	0.805583208676123	4	0.827
					MR Egger	12	102.15465156737	289.464117360914	0.731481825432997	2.31846997743386e+44	9.29759177563964e-203	5.78139282297395e+290	--	--	--	--	--
					Weighted median	12	216.330242451021	62.5906402121161	0.000547703466662587	8.93368356015244e+93	4.70762679333669e+40	1.69534896151713e+147	--	--	--	--	--
					Weighted mode	12	235.637088483097	108.769259637992	0.05310966330378	2.16714145586744e+102	5618550742.69982	8.35892084064811e+194	--	--	--	--	--
					Simple mode	12	237.094675482913	113.783880184619	0.0613018691693606	9.30913333735882e+102	1300514.24990233	6.66351510560004e+199	--	--	--	--	--
		GCST90085868	Right ventral diencephalon volume		IVW	9	68.8448807278561	29.4896305377862	0.019567182768615	7.9241339341052e+29	62642.8528866606	1.00237929328102e+55	0.710471442169632	’-2.65195605705361	0.707730165838317	7	0.742
					MR Egger	9	157.708061570163	229.425956630835	0.5139520832851	3.10270790074903e+68	1.58644138296853e-127	6.06817019570958e+263	--	--	--	--	--
					Weighted median	9	70.4641076003653	39.4493937434311	0.0740685202339989	4.00104193337578e+30	0.00105237671279096	1.52116028016018e+64	--	--	--	--	--
					Weighted mode	9	78.153268087973	57.0338913520735	0.207811450016712	8.74043552069898e+33	2.47345864623085e-15	3.08859876060234e+82	--	--	--	--	--
					Simple mode	9	65.4849061023748	62.1749659956825	0.323001946410546	2.75253828458731e+28	3.2759243570423e-25	2.3127722689419e+81	--	--	--	--	--
		edge_pheno1175	(Precuneus|Cuneus |Cingulate)&(Frontal)	(Default_mode|Central_executive)&(Salience|Default_mode)	IVW	15	0.106550538721222	0.0747251160682718	0.153897225971032	1.11243414602422	0.960875252268396	1.28789843043536	0.881968452090029	0.00784554490147127	0.602718489485589	1	0.88
					MR Egger	15	-0.147487651175158	0.482037607885478	0.764474422618137	0.862873093724279	0.335450336235975	2.21955352386217	--	--	--	--	--
					Weighted median	15	0.0785103306876923	0.101646560176362	0.439886130627852	1.08167452954631	0.886284807157721	1.32013973208164	--	--	--	--	--
					Weighted mode	15	0.0672965332069332	0.153786907341256	0.668354483664052	1.06961260680916	0.791262264740521	1.4458810682957	--	--	--	--	--
					Simple mode	15	0.0643926661976931	0.166329415775597	0.704474352624956	1.06651109940953	0.769808890787171	1.47756922370776	--	--	--	--	--
GCST90044426	Types of physical activity over a 4-week period: strenuous sports	ieu-b-102	Major depression		IVW	6	-0.085875396740138	0.0724355971063877	0.235803469396398	0.917708573576159	0.796244350647874	1.05770172853337	0.00587762135253532	0.0109432859773274	0.674762940465147	2	0.016
					MR Egger	6	-0.297762418774384	0.475490193060933	0.565130237704358	0.742477717561047	0.292373496291168	1.88551003448569	--	--	--	--	--
					Weighted median	6	-0.0235661116467721	0.0657827166476141	0.720162449941002	0.976709400667425	0.858558691099475	1.11111944150314	--	--	--	--	--
					Weighted mode	6	0.0566600083901067	0.104412368825243	0.61067017561852	1.05829593748255	0.862441261928664	1.29862790746753	--	--	--	--	--
					Simple mode	6	-0.243834506676279	0.157134643802293	0.181421823656486	0.783617306965238	0.575901633220586	1.06625167972089	--	--	--	--	--
		GCST90085827	Left ventral diencephalon volume		IVW	6	24.258703503482	22.5349768274797	0.281707649183258	34310027779.626	2.25559717061638e-09	5.21891950200053e+29	0.547102376448832	0.113500865088587	0.985189479183361	2	0.582
					MR Egger	6	22.1254283961587	110.354196859618	0.850875148206289	4063979066.13011	4.71587961680215e-85	3.50219411689381e+103	--	--	--	--	--
					Weighted median	6	19.8078733022689	28.526020672663	0.487444480813949	400359440.278603	2.09223792738275e-16	7.66106375008239e+32	--	--	--	--	--
					Weighted mode	6	11.0001233546103	42.3157827091258	0.805264820290365	59881.5279221661	5.71967634376578e-32	6.26923128299303e+40	--	--	--	--	--
					Simple mode	6	6.0654780361475	41.3046416781617	0.888989866380579	430.728532273493	2.9852646884297e-33	6.21476109751823e+37	--	--	--	--	--
		GCST90085859	Thalamus volume		IVW	5	27.3003932608126	47.6125816138026	0.566383288634224	718472495158.855	2.12697545109199e-29	2.42693316481284e+52	0.319232056484875	-11.7033	0.634738822351838	3	0.365
					MR Egger	5	265.030438830223	454.240750988615	0.600552200403085	1.26257481006326e+115	2.77794705900623e-272	Inf	--	--	--	--	--
					Weighted median	5	68.8236895747677	56.775526867111	0.22543316287733	7.75797912264939e+29	3.6428767378671e-19	1.65216240895111e+78	--	--	--	--	--
					Weighted mode	5	88.0085155208171	70.9700155256647	0.282720264157296	1.66576085170169e+38	6.46719341089752e-23	4.29051528037856e+98	--	--	--	--	--
					Simple mode	5	91.2746736493012	82.7564666219968	0.331950041821264	4.36603389952665e+39	1.57166717837875e-31	1.21286823788478e+110	--	--	--	--	--
		GCST90085868	Right ventral diencephalon volume		IVW	6	22.2645862415028	21.6832784010083	0.304510392611598	4670753485.30814	1.63007562993089e-09	1.33833901445683e+28	0.804691963655539	2.66457314438472	0.654458497160118	2	0.791
					MR Egger	6	-27.8158	105.966860664967	0.80590470584378	8.31321155004297e-13	5.23547443881297e-103	1.32002337292352e+78	--	--	--	--	--
					Weighted median	6	14.0983179300422	26.120597740041	0.589376706701012	1326849.54892738	7.73606329860654e-17	2.27574369228066e+28	--	--	--	--	--
					Weighted mode	6	7.13002366918866	38.4282919396844	0.86009671319658	1248.90652716763	2.43056625566535e-30	6.41730094773711e+35	--	--	--	--	--
					Simple mode	6	9.37112525998424	37.9871814778936	0.814955079692894	11744.3230716657	5.42608163968541e-29	2.54196552080733e+36	--	--	--	--	--
		edge_pheno1175	(Precuneus|Cuneus |Cingulate)&(Frontal)	(Default_mode|Central_executive)&(Salience|Default_mode)	IVW	8	-0.026894101903937	0.0640307921721491	0.674472114476131	0.973464324084623	0.858649515713737	1.10363165986046	0.398092959220193	0.00361844031436248	0.843583677965863	0	0.429
					MR Egger	8	-0.0920129559836371	0.323497750017798	0.785641162984605	0.912093332402249	0.483807322265694	1.71951561856638	--	--	--	--	--
					Weighted median	8	-0.0397014175873729	0.0815594920572705	0.626415217935488	0.961076356813244	0.819092694021771	1.12767183783581	--	--	--	--	--
					Weighted mode	8	-0.0557612426586286	0.124746509300598	0.668380451572311	0.94576491725305	0.740622373578686	1.2077292161518	--	--	--	--	--
					Simple mode	8	-0.0621215472582431	0.114014096162766	0.602768746240756	0.939768653545639	0.751571316263651	1.17509157557733	--	--	--	--	--
GCST90044427	Types of physical activity over a 4-week period: light DIY (eg: pruning, watering the lawn)	ieu-b-102	Major depression		IVW	6	-0.0719651095179742	0.0648552442476855	0.267159928416964	0.930563363049096	0.819483194320992	1.0567003431556	0.301812433779648	0.00615771391728225	0.546187877094709	1	0.306
					MR Egger	6	-0.23284884168714	0.253838806950326	0.410884404832899	0.792273323172363	0.481729318135001	1.30300771611885	--	--	--	--	--
					Weighted median	6	-0.00697925479183371	0.0762304289804605	0.927051836711691	0.9930450436457	0.855224821409427	1.15307511431218	--	--	--	--	--
					Weighted mode	6	0.0263306120529461	0.123284076721888	0.839312953692664	1.02668032525938	0.806294532473409	1.3073045243668	--	--	--	--	--
					Simple mode	6	0.0362307826646079	0.133952442194526	0.797604455753653	1.03689511629806	0.79746605935072	1.34820970697879	--	--	--	--	--
		GCST90085827	Left ventral diencephalon volume		IVW	4	-8.47876147584261	43.9455741666784	0.847007697510765	0.000207835953228194	8.13753300318638e-42	5.3082160695825e+33	0.790511239841399	-1.892	0.71587925786676	3	0.76
					MR Egger	4	39.2876430592461	122.158016512588	0.778247031114831	115453362938334784	1.20061483136721e-87	1.11022108552434e+121	--	--	--	--	--
					Weighted median	4	-4.15188626493251	52.9593972247994	0.937511833270244	0.0157347086460932	1.30890975836397e-47	1.89150592388351e+43	--	--	--	--	--
					Weighted mode	4	14.2140861860406	63.7506898684889	0.837882351208665	1489701.29704195	8.08009476261391e-49	2.74651476202561e+60	--	--	--	--	--
					Simple mode	4	-13.4078446145355	69.7745704429804	0.859888986657321	1.50330488840447e-06	6.07762171908982e-66	3.71843739534222e+53	--	--	--	--	--
		GCST90085859	Thalamus volume		IVW	5	-4.60174344007737	64.0214149359501	0.942698846840229	0.0100343262391672	3.20154525718561e-57	3.14497203648935e+52	0.743911183373498	-2.54704507368551	0.770379499280936	2	0.695
					MR Egger	5	59.7565591250538	211.429898935904	0.795838613479633	8.95249084439194e+25	9.53192436886226e-155	8.40828034481064e+205	--	--	--	--	--
					Weighted median	5	-36.9624091899438	81.8859571233012	0.651709307707052	8.85991694974401e-17	1.7566926163185e-86	4.46851814752149e+53	--	--	--	--	--
					Weighted mode	5	-48.6338902308226	110.582924249108	0.6828031177614	7.56083637016433e-22	5.60382291504908e-116	1.0201294274107e+73	--	--	--	--	--
					Simple mode	5	-42.0333272938912	116.058377585361	0.735545457423876	5.56106408972782e-19	9.00062133430669e-118	3.43592210597563e+80	--	--	--	--	--
		GCST90085868	Right ventral diencephalon volume		IVW	3	21.0029144144969	46.0556072964599	0.648365660319945	1322664916.5099	8.28181374925146e-31	2.1123905153316e+48	0.77464511608258	-2.8458593168171	0.644722088439021	4	NA
					MR Egger	3	89.2183922185096	118.582624892171	0.589368631695516	5.58541471401542e+38	6.41929493510472e-63	4.85985732746693e+139	--	--	--	--	--
					Weighted median	3	37.923724994837	49.9315613317626	0.447545081165436	29516475528144076	9.27815113142656e-27	9.39004242615284e+58	--	--	--	--	--
					Weighted mode	3	37.9583593179539	60.9911597451819	0.597204771190898	30556667880916716	3.701542279818e-36	2.52248895568625e+68	--	--	--	--	--
					Simple mode	3	38.1212451893513	61.5016054819585	0.598570790952708	35962214658940024	1.60185413469206e-36	8.0736494988308e+68	--	--	--	--	--
		edge_pheno1175	(Precuneus|Cuneus |Cingulate)&(Frontal)	(Default_mode|Central_executive)&(Salience|Default_mode)	IVW	6	-0.0713805248211634	0.104460907902378	0.494402861413948	0.931107515186557	0.758718916393282	1.14266454427966	0.430469776703165	0.00959641696366228	0.515888257099717	1	0.485
					MR Egger	6	-0.324535477318824	0.371890236162571	0.43210034645658	0.722863061951634	0.348735912754648	1.49835731630461	--	--	--	--	--
					Weighted median	6	-0.0042537408676378	0.129204407469719	0.973736336030746	0.995755293473592	0.772985970862517	1.28272522640263	--	--	--	--	--
					Weighted mode	6	0.0330010702621832	0.185826564724775	0.866014834089677	1.03355164541195	0.718047901772742	1.48768487603191	--	--	--	--	--
					Simple mode	6	0.0538919506062763	0.214257413164297	0.811416020395127	1.05537056384473	0.693466338348823	1.60614432948825	--	--	--	--	--
GCST90044428	Types of physical activity over a 4-week period: heavy DIY (eg: weeding, lawn mowing, carpentry, digging)	ieu-b-102	Major depression		IVW	5	-0.0866438434983671	0.0848689092391417	0.307295264363885	0.91700363428664	0.776478049265836	1.08296128408263	0.267386083652532	-0.00696447	0.867481963979336	2	0.317
					MR Egger	5	0.138957222619465	1.24619288956455	0.918257445359642	1.14907494453608	0.0999004747659452	13.2168864187489	--	--	--	--	--
					Weighted median	5	-0.0932781604288685	0.105361691927119	0.375987406141435	0.910940077569037	0.740975975005783	1.11989032426457	--	--	--	--	--
					Weighted mode	5	-0.0709850414760209	0.14409616439075	0.648095095529614	0.931475825526852	0.702286721132139	1.23546008693176	--	--	--	--	--
					Simple mode	5	-0.0758258330751261	0.150081369022261	0.639963345063881	0.926977641345894	0.690744473206924	1.24400205993075	--	--	--	--	--
		GCST90085827	Left ventral diencephalon volume		IVW	7	9.56323952684301	39.5230866926869	0.808806580475822	14231.876146521	3.2398997857379e-30	6.25162233540449e+37	0.293593064769869	2.99557358336588	0.813157978622837	0	0.308
					MR Egger	7	-90.8870706502125	405.466192922094	0.83150868576771	3.37478989667387e-40	0	4.65626727827117e+305	--	--	--	--	--
					Weighted median	7	15.0489758155926	50.0669729083905	0.763737143794844	3433105.5428658	8.27598010488083e-37	1.42414717279285e+49	--	--	--	--	--
					Weighted mode	7	27.0411281107961	81.160985514283	0.750333742046816	554386598081.993	4.55184159148126e-58	6.75209130098286e+80	--	--	--	--	--
					Simple mode	7	32.0712212364145	76.7349103972577	0.690530110784743	84791908574011.6	4.07643035913216e-52	1.76371656724541e+79	--	--	--	--	--
		GCST90085859	Thalamus volume		IVW	7	121.133821138412	84.7865094311889	0.153092732712677	4.05275259247233e+52	2.72907988291909e-20	6.0184400165755e+124	0.0957207846530116	0.263342538319026	0.992294470840906	0	0.114
					MR Egger	7	112.303150201304	874.997169859844	0.902877105945721	5.92431896376378e+48	0	Inf	--	--	--	--	--
					Weighted median	7	232.30087934332	94.9559953822931	0.0144288574944766	7.70885789698608e+100	1.14502507249845e+20	5.18997282271345e+181	--	--	--	--	--
					Weighted mode	7	262.947970665771	138.007271524179	0.105389618100047	1.57344906179557e+114	0.000528070098046209	4.68828278523115e+231	--	--	--	--	--
					Simple mode	7	259.280885551541	143.722128939177	0.121271497266275	4.02029440975872e+112	1.84294301901851e-10	8.77008511622128e+234	--	--	--	--	--
		GCST90085868	Right ventral diencephalon volume		IVW	7	7.33188863913076	41.0258372808914	0.858162330201497	1528.26538989414	1.82936798605987e-32	1.27672240891169e+38	0.203585386926797	6.87617001477594	0.596620346592664	0	0.21
					MR Egger	7	-223.250812433241	410.588907318049	0.609981664361028	1.10510636381226e-97	0	3.49733928684468e+252	--	--	--	--	--
					Weighted median	7	19.6750841605269	49.4638	0.690801712470723	350574628.02256	2.75639359995964e-34	4.4588178486177e+50	--	--	--	--	--
					Weighted mode	7	30.8224333080772	79.5030335569746	0.711626655253741	24322751600081.5	5.14830560127762e-55	1.14910864120509e+81	--	--	--	--	--
					Simple mode	7	47.3413557182002	81.2709300722876	0.581435305153435	3.63152931451325e+20	2.40368345383297e-49	5.48658149688519e+89	--	--	--	--	--
		edge_pheno1175	(Precuneus|Cuneus |Cingulate)&(Frontal)	(Default_mode|Central_executive)&(Salience|Default_mode)	IVW	7	-0.106782487879378	0.111618413159411	0.338731580588102	0.898721134471721	0.722126767192878	1.11850123031155	0.872541769163891	0.00347599269055558	0.915453905430001	0	0.877
					MR Egger	7	-0.223377263624091	1.05035211371357	0.839983730776046	0.79981305199897	0.102072962120918	6.2670946826262	--	--	--	--	--
					Weighted median	7	-0.0634777732580943	0.142533555153576	0.656064535764325	0.938494978754517	0.709749249276496	1.24096337691837	--	--	--	--	--
					Weighted mode	7	-0.0424404136520842	0.203683550914683	0.841837609563354	0.958447574210097	0.642968095967204	1.42872058236009	--	--	--	--	--
					Simple mode	7	-0.0301634960905283	0.202941895653207	0.886714235136766	0.970286882467472	0.651857296395093	1.4442680008261	--	--	--	--	--
MR, mendelian randomization; IVW, inverse variance weighted; SNP, single nucleotide polymorphism; SE, standard error; OR, odds ratio; lci, lower confidence interval; uci, upper confidence interval; MR-PRESSO, mendelian randomization pleiotropy RESidual sum and outlier. ‘IVW’, ‘MR-Egger’, ‘Weighted median’, ‘Weighted mode’ and ‘Simple mode’ indicate MR analysis via the these methods. The number of…
