# Supplementary material for: Genetic Evidence Supporting a Role for Brain Region Volume and Functional Network Alterations in Major Depression
Source: Adv Sci (Weinh). 2025 Jul 11;12(37):e06032. doi: 10.1002/advs.202506032 (PMC12499405; doi:10.1002/advs.202506032)
Supplement: Supplementary file 19 — Supporting Information [file ADVS-12-e06032-s010.xlsx]

## Sheet: The rsfMRI phenotypes list
Supplemental Table 19 | Detailed information on the resting-state functional magnetic resonance images (rsfMRI) phenotypes
Pheno_ID	Location	Functional Network
Pheno1	Cerebellum|Precuneus	Default_mode
Pheno2	Occipital	Visual|Attention
Pheno3	Pariental	Attention|Salience|Central_executive
Pheno4	Calcarine|Lingual|Cuneus	Visual
Pheno5	Parietal|Cerebellum	Central_executive|Attention|Default_mode
Pheno6	Frontal	Default_mode|Central_executive
Pheno7	Precuneus|Occipital	Default_mode|Central_executive
Pheno8	Occipital	Visual
Pheno9	Parietal|Temporal	Default_mode|Central_executive
Pheno10	Postcentral|Precentral	Motor
Pheno11	Postcentral|Precentral	Motor
Pheno12	Paracentral|Postcentral	Motor
Pheno13	Frontal|Supp_Motor_Area|Temporal	Default_mode|Salience
Pheno14	Cingulate|Frontal	Default_mode|Central_executive|Salience
Pheno15	Cerebellum	Subcortical-cerebellum
Pheno16	Frontal	Salience|Central_executive
Pheno17	Temporal	Default_mode|Motor
Pheno18	Subcortical	Subcortical-cerebellum
Pheno19	Occipital	Visual
Pheno20	Precuneus|Cingulate	Default_mode|Central_executive
Pheno21	Frontal	Default_mode|Central_executive
Pheno22	Calcarine|Lingual|Cuneus	Visual
Pheno23	RolandicOper|SupraMarginal|Insula	Salience|Motor
Pheno24	Lingual|Fusiform	Visual
Pheno25	Occipital	Attention|Visual
Pheno26	Precuneus|Angular|Cingulate	Default_mode|Central_executive
Pheno27	Postcentral|Precentral	Motor
Pheno28	Frontal|Cingulate	Default_mode|Limbic
Pheno29	Calcarine|Lingual	Visual
Pheno30	Temporal	Default_mode
Pheno31	OccipitalPrecuneus	Default_mode|Central_executive
Pheno32	Angular|Temporal	Default_mode|Central_executive
Pheno33	Frontal|Cerebellum	Central_executive|Default_mode
Pheno34	Frontal_Sup	Default_mode
Pheno35	Cuneus|Occipital	Visual
Pheno36	Insula|Cingulate	Salience|Default_mode
Pheno37	Occipital	Visual
Pheno38	Cerebellum	Subcortical-cerebellum
Pheno39	Parietal	Attention|Central_executive|Salience
Pheno40	Precuneus|Cuneus|Cingulate	Default_mode|Central_executive
Pheno41	Postcentral|Precentral	Motor|Attention
Pheno42	Frontal_Sup	Default_mode|Central_executive
Pheno43	Temporal_Sup	Default_mode|Motor
Pheno44	Cerebellum	Subcortical-cerebellum
Pheno45	Parietal	Central_executive|Attention
Pheno46	Frontal|Precentral	Central_executive
Pheno47	Parietal|Frontal	Attention|Central_executive
Pheno48	Precentral|Frontal|Supp_Motor_Area	Attention|Salience|Motor
Pheno49	Supp_Motor_Area|Frontal	Salience|Default_mode
Pheno50	Parietal	Central_executive|Salience
Pheno51	Paracentral	Motor
Pheno52	Frontal	Central_executive
Pheno53	Postcentral|Precentral	Motor|Attention
Pheno54	Temporal|Frontal|Supp_Motor_Area	Default_mode|Salience
Pheno55	Parietal|Postcentral|Precuneus	Attention
Pheno56	Postcentral|Precentral	Motor
Pheno57	Precuneus	Default_mode|Central_executive
Pheno58	Frontal	Central_executive|Salience
Pheno59	Subcortical	Subcortical-cerebellum
Pheno60	Precuneus|Parietal_Sup	Attention|Central_executive
Pheno61	Frontal	Central_executive
Pheno62	Temporal|Occipital	Attention|Visual
Pheno63	Temporal|Occipital	Attention|Visual
Pheno64	Temporal|Fusiform	Limbic|Default_mode
Pheno65	Frontal_Inf	Default_mode|Central_executive
Pheno66	Frontal	Salience|Default_mode
Pheno67	Temporal	Central_executive|Default_mode
Pheno68	Frontal	Central_executive|Salience|Default_mode
Pheno69	Temporal	Default_mode|Central_executive
Pheno70	Temporal_Mid|Angular	Default_mode
Pheno71	Orbitofrontal	Limbic
Pheno72	Cerebellum|Temporal	Subcortical-cerebellum
Pheno73	Cerebellum|Temporal	Subcortical-cerebellum
Pheno74	Frontal	Limbic
Pheno75	Temporal|Orbitofrontal	Limbic
Pheno76	Frontal_Sup	Limbic|Default_mode
Pheno101	(Postcentral|Precentral)&(Cerebellum)	(Motor)&(Subcortical-cerebellum)
Pheno1013	(Cerebellum)&(Temporal|Occipital)	(Subcortical-cerebellum)&(Attention|Visual)
Pheno102	(Postcentral|Precentral)&(Cerebellum)	(Motor)&(Subcortical-cerebellum)
Pheno1020	(Paracentral)&(Temporal|Occipital)	(Motor)&(Attention|Visual)
Pheno1022	(Postcentral|Precentral)&(Temporal|Occipital)	(Motor|Attention)&(Attention|Visual)
Pheno103	(Paracentral|Postcentral)&(Cerebellum)	(Motor)&(Subcortical-cerebellum)
Pheno1041	(Angular|Temporal)&(Temporal|Occipital)	(Default_mode|Central_executive)&(Attention|Visual)
Pheno1059	(Parietal)&(Temporal|Occipital)	(Central_executive|Salience)&(Attention|Visual)
Pheno1122	(Temporal)&(Frontal_Inf)	(Default_mode)&(Default_mode|Central_executive)
Pheno1126	(Frontal_Sup)&(Frontal_Inf)	(Default_mode)&(Default_mode|Central_executive)
Pheno1134	(Frontal_Sup)&(Frontal_Inf)	(Default_mode|Central_executive)&(Default_mode|Central_executive)
Pheno1137	(Parietal)&(Frontal_Inf)	(Central_executive|Attention)&(Default_mode|Central_executive)
Pheno1141	(Supp_Motor_Area|Frontal)&(Frontal_Inf)	(Salience|Default_mode)&(Default_mode|Central_executive)
Pheno1142	(Parietal)&(Frontal_Inf)	(Central_executive|Salience)&(Default_mode|Central_executive)
Pheno1161	(Precuneus|Angular|Cingulate)&(Frontal)	(Default_mode|Central_executive)&(Salience|Default_mode)
Pheno1167	(Angular|Temporal)&(Frontal)	(Default_mode|Central_executive)&(Salience|Default_mode)
Pheno1171	(Insula|Cingulate)&(Frontal)	(Salience|Default_mode)&(Salience|Default_mode)
Pheno1175	(Precuneus|Cuneus|Cingulate)&(Frontal)	(Default_mode|Central_executive)&(Salience|Default_mode)
Pheno1183	(Precentral|Frontal|Supp_Motor_Area)&(Frontal)	(Attention|Salience|Motor)&(Salience|Default_mode)
Pheno1184	(Supp_Motor_Area|Frontal)&(Frontal)	(Salience|Default_mode)&(Salience|Default_mode)
Pheno1189	(Temporal|Frontal|Supp_Motor_Area)&(Frontal)	(Default_mode|Salience)&(Salience|Default_mode)
Pheno1205	(Precuneus|Angular|Cingulate)&(Temporal)	(Default_mode|Central_executive)&(Central_executive|Default_mode)
Pheno1211	(Angular|Temporal)&(Temporal)	(Default_mode|Central_executive)&(Central_executive|Default_mode)
Pheno1221	(Frontal_Sup)&(Temporal)	(Default_mode|Central_executive)&(Central_executive|Default_mode)
Pheno1225	(Frontal|Precentral)&(Temporal)	(Central_executive)&(Central_executive|Default_mode)
Pheno1250	(Precuneus|Angular|Cingulate)&(Frontal)	(Default_mode|Central_executive)&(Central_executive|Salience|Default_mode)
Pheno1256	(Angular|Temporal)&(Frontal)	(Default_mode|Central_executive)&(Central_executive|Salience|Default_mode)
Pheno1257	(Frontal|Cerebellum)&(Frontal)	(Central_executive|Default_mode)&(Central_executive|Salience|Default_mode)
Pheno1269	(Parietal)&(Frontal)	(Central_executive|Attention)&(Central_executive|Salience|Default_mode)
Pheno1270	(Frontal|Precentral)&(Frontal)	(Central_executive)&(Central_executive|Salience|Default_mode)
Pheno1273	(Supp_Motor_Area|Frontal)&(Frontal)	(Salience|Default_mode)&(Central_executive|Salience|Default_mode)
Pheno1276	(Frontal)&(Frontal)	(Central_executive)&(Central_executive|Salience|Default_mode)
Pheno1293	(RolandicOper|SupraMarginal|Insula)&(Temporal)	(Salience|Motor)&(Default_mode|Central_executive)
Pheno1296	(Precuneus|Angular|Cingulate)&(Temporal)	(Default_mode|Central_executive)&(Default_mode|Central_executive)
Pheno1300	(Temporal)&(Temporal)	(Default_mode)&(Default_mode|Central_executive)
Pheno1301	(OccipitalPrecuneus)&(Temporal)	(Default_mode|Central_executive)&(Default_mode|Central_executive)
Pheno1302	(Angular|Temporal)&(Temporal)	(Default_mode|Central_executive)&(Default_mode|Central_executive)
Pheno1309	(Parietal)&(Temporal)	(Attention|Central_executive|Salience)&(Default_mode|Central_executive)
Pheno1311	(Postcentral|Precentral)&(Temporal)	(Motor|Attention)&(Default_mode|Central_executive)
Pheno1317	(Parietal|Frontal)&(Temporal)	(Attention|Central_executive)&(Default_mode|Central_executive)
Pheno1319	(Supp_Motor_Area|Frontal)&(Temporal)	(Salience|Default_mode)&(Default_mode|Central_executive)
Pheno132	(Paracentral|Postcentral)&(Temporal)	(Motor)&(Default_mode|Motor)
Pheno1322	(Frontal)&(Temporal)	(Central_executive)&(Default_mode|Central_executive)
Pheno1325	(Parietal|Postcentral|Precuneus)&(Temporal)	(Attention)&(Default_mode|Central_executive)
Pheno1328	(Frontal)&(Temporal)	(Central_executive|Salience)&(Default_mode|Central_executive)
Pheno135	(Cerebellum)&(Temporal)	(Subcortical-cerebellum)&(Default_mode|Motor)
Pheno1359	(Frontal_Sup)&(Temporal_Mid|Angular)	(Default_mode|Central_executive)&(Default_mode)
Pheno1382	(Frontal_Inf)&(Temporal_Mid|Angular)	(Default_mode|Central_executive)&(Default_mode)
Pheno146	(Postcentral|Precentral)&(Subcortical)	(Motor)&(Subcortical-cerebellum)
Pheno147	(Postcentral|Precentral)&(Subcortical)	(Motor)&(Subcortical-cerebellum)
Pheno151	(Cerebellum)&(Subcortical)	(Subcortical-cerebellum)&(Subcortical-cerebellum)
Pheno249	(Lingual|Fusiform)&(OccipitalPrecuneus)	(Visual)&(Default_mode|Central_executive)
Pheno253	(Frontal|Cingulate)&(OccipitalPrecuneus)	(Default_mode|Limbic)&(Default_mode|Central_executive)
Pheno262	(Frontal|Cingulate)&(Angular|Temporal)	(Default_mode|Limbic)&(Default_mode|Central_executive)
Pheno286	(OccipitalPrecuneus)&(Frontal_Sup)	(Default_mode|Central_executive)&(Default_mode)
Pheno288	(Frontal|Cerebellum)&(Frontal_Sup)	(Central_executive|Default_mode)&(Default_mode)
Pheno303	(RolandicOper|SupraMarginal|Insula)&(Insula|Cingulate)	(Salience|Motor)&(Salience|Default_mode)
Pheno389	(Calcarine|Lingual)&(Postcentral|Precentral)	(Visual)&(Motor|Attention)
Pheno405	(Precuneus|Angular|Cingulate)&(Frontal_Sup)	(Default_mode|Central_executive)&(Default_mode|Central_executive)
Pheno447	(Postcentral|Precentral)&(Cerebellum)	(Motor)&(Subcortical-cerebellum)
Pheno449	(Calcarine|Lingual)&(Cerebellum)	(Visual)&(Subcortical-cerebellum)
Pheno460	(Precuneus|Cuneus|Cingulate)&(Cerebellum)	(Default_mode|Central_executive)&(Subcortical-cerebellum)
Pheno461	(Postcentral|Precentral)&(Cerebellum)	(Motor|Attention)&(Subcortical-cerebellum)
Pheno491	(Precuneus|Angular|Cingulate)&(Frontal|Precentral)	(Default_mode|Central_executive)&(Central_executive)
Pheno537	(RolandicOper|SupraMarginal|Insula)&(Precentral|Frontal|Supp_Motor_Area)	(Salience|Motor)&(Attention|Salience|Motor)
Pheno55	Parietal|Postcentral|Precuneus	Attention
Pheno558	(Cerebellum)&(Precentral|Frontal|Supp_Motor_Area)	(Subcortical-cerebellum)&(Attention|Salience|Motor)
Pheno574	(Frontal_Sup)&(Supp_Motor_Area|Frontal)	(Default_mode)&(Salience|Default_mode)
Pheno58	Frontal	Central_executive|Salience
Pheno590	(RolandicOper|SupraMarginal|Insula)&(Parietal)	(Salience|Motor)&(Central_executive|Salience)
Pheno593	(Angular|Cingulate)&(Parietal)	(Default_mode|Central_executive)&(Central_executive|Salience)
Pheno597	(Temporal)&(Parietal)	(Default_mode)&(Central_executive|Salience)
Pheno599	(Angular|Temporal)&(Parietal)	(Default_mode|Central_executive)&(Central_executive|Salience)
Pheno601	(Frontal_Sup)&(Parietal)	(Default_mode)&(Central_executive|Salience)
Pheno606	(Parietal)&(Parietal)	(Attention|Central_executive|Salience)&(Central_executive|Salience)
Pheno609	(Frontal_Sup)&(Parietal)	(Default_mode|Central_executive)&(Central_executive|Salience)
Pheno621	(Precuneus|Angular|Cingulate)&(Paracentral)	(Default_mode|Central_executive)&(Motor)
Pheno624	(Calcarine|Lingual)&(Paracentral)	(Visual)&(Motor)
Pheno636	(Postcentral|Precentral)&(Paracentral)	(Motor|Attention)&(Motor)
Pheno639	(Cerebellum)&(Paracentral)	(Subcortical-cerebellum)&(Motor)
Pheno65	Frontal_Inf	Default_mode|Central_executive
Pheno66	Frontal	Salience|Default_mode
Pheno674	(Parietal)&(Frontal)	(Central_executive|Salience)&(Central_executive)
Pheno681	(Postcentral|Precentral)&(Postcentral|Precentral)	(Motor)&(Motor|Attention)
Pheno683	(Calcarine|Lingual)&(Postcentral|Precentral)	(Visual)&(Motor|Attention)
Pheno695	(Postcentral|Precentral)&(Postcentral|Precentral)	(Motor|Attention)&(Motor|Attention)
Pheno698	(Cerebellum)&(Postcentral|Precentral)	(Subcortical-cerebellum)&(Motor|Attention)
Pheno705	(Paracentral)&(Postcentral|Precentral)	(Motor)&(Motor|Attention)
Pheno716	(OccipitalPrecuneus)&(Temporal|Frontal|Supp_Motor_Area)	(Default_mode|Central_executive)&(Default_mode|Salience)
Pheno767	(Parietal)&(Parietal|Postcentral|Precuneus)	(Central_executive|Salience)&(Attention)
Pheno777	(Postcentral|Precentral)&(Postcentral|Precentral)	(Motor)&(Motor)
Pheno789	(Parietal)&(Postcentral|Precentral)	(Attention|Central_executive|Salience)&(Motor)
Pheno794	(Cerebellum)&(Postcentral|Precentral)	(Subcortical-cerebellum)&(Motor)
Pheno801	(Paracentral)&(Postcentral|Precentral)	(Motor)&(Motor)
Pheno810	(Precuneus|Angular|Cingulate)&(Precuneus)	(Default_mode|Central_executive)&(Default_mode|Central_executive)
Pheno812	(Frontal|Cingulate)&(Precuneus)	(Default_mode|Limbic)&(Default_mode|Central_executive)
Pheno815	(OccipitalPrecuneus)&(Precuneus)	(Default_mode|Central_executive)&(Default_mode|Central_executive)
Pheno816	(Angular|Temporal)&(Precuneus)	(Default_mode|Central_executive)&(Default_mode|Central_executive)
Pheno824	(Precuneus|Cuneus|Cingulate)&(Precuneus)	(Default_mode|Central_executive)&(Default_mode|Central_executive)
Pheno867	(Precentral|Frontal|Supp_Motor_Area)&(Frontal)	(Attention|Salience|Motor)&(Central_executive|Salience)
Pheno869	(Parietal)&(Frontal)	(Central_executive|Salience)&(Central_executive|Salience)
Pheno87	(Parietal|Temporal)&(Cingulate|Frontal)	(Default_mode|Central_executive)&(Default_mode|Central_executive|Salience)
Pheno882	(Postcentral|Precentral)&(Subcortical)	(Motor)&(Subcortical-cerebellum)
Pheno899	(Cerebellum)&(Subcortical)	(Subcortical-cerebellum)&(Subcortical-cerebellum)
Pheno903	(Precentral|Frontal|Supp_Motor_Area)&(Subcortical)	(Attention|Salience|Motor)&(Subcortical-cerebellum)
Pheno908	(Postcentral|Precentral)&(Subcortical)	(Motor|Attention)&(Subcortical-cerebellum)
Pheno918	(Precuneus|Angular|Cingulate)&(Precuneus|Parietal_Sup)	(Default_mode|Central_executive)&(Attention|Central_executive)
Pheno932	(Precuneus|Cuneus|Cingulate)&(Precuneus|Parietal_Sup)	(Default_mode|Central_executive)&(Attention|Central_executive)
Pheno942	(Parietal)&(Precuneus|Parietal_Sup)	(Central_executive|Salience)&(Attention|Central_executive)
Pheno956	(Precuneus|Angular|Cingulate)&(Frontal)	(Default_mode|Central_executive)&(Central_executive)
Pheno965	(Cuneus|Occipital)&(Frontal)	(Visual)&(Central_executive)
Pheno1696	NA(Global_measure)	Motor|Subcortical-cerebellum
Pheno1697	NA(Global_measure)	Triple_netwoks(Default_mode)
Pheno1698	NA(Global_measure)	Triple_netwoks(Default_mode)
Pheno1699	NA(Global_measure)	Triple_netwoks(Default_mode)
Pheno1701	NA(Global_measure)	Triple_netwoks(Default_mode)
Zhao B, Li T, Smith SM, Xiong D, Wang X, Yang Y, et al. Common variants contribute to intrinsic human brain functional networks. Nat Genet. 2022; 54(4):508-17. 10.1038/s41588-022-01039-6
